# Supplementary material for: Cell type diversity in a developing octopus brain
Source: Nat Commun. 2022 Nov 30;13:7392. doi: 10.1038/s41467-022-35198-1 (PMC9712504; doi:10.1038/s41467-022-35198-1)
Supplement: Supplementary file 4 — Supplementary Data 1 - 8 [file 41467_2022_35198_MOESM4_ESM.zip]

Archive with 9 entries (9 files):
- Supplementary Data/~$Supplementary Data 6.xlsx
- Supplementary Data/Supplementary Data 1.gtf
- Supplementary Data/Supplementary Data 2.xlsx
- Supplementary Data/Supplementary Data 3.xlsx
- Supplementary Data/Supplementary Data 4.xlsx
- Supplementary Data/Supplementary Data 5.xlsx
- Supplementary Data/Supplementary Data 6.xlsx
- Supplementary Data/Supplementary Data 7.xlsx
- Supplementary Data/Supplementary Data 8.xlsx
