# Supplementary material for: Cell type diversity in a developing octopus brain
Source: Nat Commun. 2022 Nov 30;13:7392. doi: 10.1038/s41467-022-35198-1 (PMC9712504; doi:10.1038/s41467-022-35198-1)
Supplement: Supplementary file 4 — Supplementary Data 1 - 8 [file 41467_2022_35198_MOESM4_ESM.zip › Supplementary Data/Supplementary Data 3.xlsx]

## Sheet: Data S3. Functional annotation
GENE ID	TRANSCRIPT ID	PROTEIN ID	Eggnog_Preferred_name	Eggnog_Description	Dm Blast	Mm Blast	Ob Blast	NCBI
LOC115232620	Covext-FLAMseq_ext-G10257.2	Covext-FLAMseq_ext-G10257.2.p10						tyrosine-protein phosphatase non-receptor type 13 isoform X1
LOC115232620	Covext-FLAMseq_ext-G10257.2	Covext-FLAMseq_ext-G10257.2.p1	PTPN13	phosphatase non-receptor type 13		Ptpn13	Uncharacterized protein	tyrosine-protein phosphatase non-receptor type 13 isoform X1
LOC115232620	Covext-FLAMseq_ext-G10257.2	Covext-FLAMseq_ext-G10257.2.p7						tyrosine-protein phosphatase non-receptor type 13 isoform X1
LOC115228580	Covext-FLAMseq_ext-G10323.11	Covext-FLAMseq_ext-G10323.11.p35						TBC1 domain family member 15 isoform X1
LOC115228580	Covext-FLAMseq_ext-G10323.11	Covext-FLAMseq_ext-G10323.11.p11					ATP-grasp domain-containing protein	TBC1 domain family member 15 isoform X1
LOC115228580	Covext-FLAMseq_ext-G10323.11	Covext-FLAMseq_ext-G10323.11.p18						TBC1 domain family member 15 isoform X1
LOC115228580	Covext-FLAMseq_ext-G10323.11	Covext-FLAMseq_ext-G10323.11.p1	TBC1D15	regulation of vesicle fusion	Tbc1d15-17	Tbc1d15	Rab-GAP TBC domain-containing protein	TBC1 domain family member 15 isoform X1
LOC115228580	Covext-FLAMseq_ext-G10323.11	Covext-FLAMseq_ext-G10323.11.p8					Uncharacterized protein (Fragment)	TBC1 domain family member 15 isoform X1
LOC115228580	Covext-FLAMseq_ext-G10323.11	Covext-FLAMseq_ext-G10323.11.p36						TBC1 domain family member 15 isoform X1
LOC115228580	Covext-FLAMseq_ext-G10323.11	Covext-FLAMseq_ext-G10323.11.p34						TBC1 domain family member 15 isoform X1
LOC115228580	Covext-FLAMseq_ext-G10323.11	Covext-FLAMseq_ext-G10323.11.p15					Uncharacterized protein (Fragment)	TBC1 domain family member 15 isoform X1
LOC115228580	Covext-FLAMseq_ext-G10323.11	Covext-FLAMseq_ext-G10323.11.p24					Uncharacterized protein	TBC1 domain family member 15 isoform X1
LOC115228580	Covext-FLAMseq_ext-G10323.11	Covext-FLAMseq_ext-G10323.11.p43					Protein SPT2 homolog	TBC1 domain family member 15 isoform X1
LOC115228580	Covext-FLAMseq_ext-G10323.11	Covext-FLAMseq_ext-G10323.11.p25						TBC1 domain family member 15 isoform X1
LOC115228580	Covext-FLAMseq_ext-G10323.11	Covext-FLAMseq_ext-G10323.11.p42						TBC1 domain family member 15 isoform X1
LOC115228580	Covext-FLAMseq_ext-G10323.11	Covext-FLAMseq_ext-G10323.11.p4					Tetraspanin	TBC1 domain family member 15 isoform X1
LOC115228580	Covext-FLAMseq_ext-G10323.11	Covext-FLAMseq_ext-G10323.11.p3					Uncharacterized protein (Fragment)	TBC1 domain family member 15 isoform X1
LOC115228580	Covext-FLAMseq_ext-G10323.11	Covext-FLAMseq_ext-G10323.11.p31					Uncharacterized protein	TBC1 domain family member 15 isoform X1
LOC115228580	Covext-FLAMseq_ext-G10323.11	Covext-FLAMseq_ext-G10323.11.p45						TBC1 domain family member 15 isoform X1
LOC115228580	Covext-FLAMseq_ext-G10323.11	Covext-FLAMseq_ext-G10323.11.p17						TBC1 domain family member 15 isoform X1
LOC115228580	Covext-FLAMseq_ext-G10323.11	Covext-FLAMseq_ext-G10323.11.p13					Uncharacterized protein	TBC1 domain family member 15 isoform X1
LOC115227523	Covext-FLAMseq_ext-G10327.1	Covext-FLAMseq_ext-G10327.1.p1	0	Calcipressin	sra	Rcan2	Uncharacterized protein	protein sarah
LOC115209303	Covext-FLAMseq_ext-G10433.5	Covext-FLAMseq_ext-G10433.5.p44						sorting nexin-17 isoform X1
LOC115209303	Covext-FLAMseq_ext-G10433.5	Covext-FLAMseq_ext-G10433.5.p56						sorting nexin-17 isoform X1
LOC115209303	Covext-FLAMseq_ext-G10433.5	Covext-FLAMseq_ext-G10433.5.p13	0	Ribonuclease H protein			Uncharacterized protein (Fragment)	sorting nexin-17 isoform X1
LOC115209303	Covext-FLAMseq_ext-G10433.5	Covext-FLAMseq_ext-G10433.5.p15					Vacuolar protein sorting-associated protein 51 homolog	sorting nexin-17 isoform X1
LOC115209303	Covext-FLAMseq_ext-G10433.5	Covext-FLAMseq_ext-G10433.5.p55						sorting nexin-17 isoform X1
LOC115209303	Covext-FLAMseq_ext-G10433.5	Covext-FLAMseq_ext-G10433.5.p40						sorting nexin-17 isoform X1
LOC115209303	Covext-FLAMseq_ext-G10433.5	Covext-FLAMseq_ext-G10433.5.p23					RBR-type E3 ubiquitin transferase	sorting nexin-17 isoform X1
LOC115209303	Covext-FLAMseq_ext-G10433.5	Covext-FLAMseq_ext-G10433.5.p58						sorting nexin-17 isoform X1
LOC115209303	Covext-FLAMseq_ext-G10433.5	Covext-FLAMseq_ext-G10433.5.p48					Uncharacterized protein	sorting nexin-17 isoform X1
LOC115209303	Covext-FLAMseq_ext-G10433.5	Covext-FLAMseq_ext-G10433.5.p2	0	Reverse transcriptase (RNA-dependent DNA polymerase)	CHKov1		Uncharacterized protein (Fragment)	sorting nexin-17 isoform X1
LOC115209303	Covext-FLAMseq_ext-G10433.5	Covext-FLAMseq_ext-G10433.5.p50						sorting nexin-17 isoform X1
LOC115209303	Covext-FLAMseq_ext-G10433.5	Covext-FLAMseq_ext-G10433.5.p27						sorting nexin-17 isoform X1
LOC115209303	Covext-FLAMseq_ext-G10433.5	Covext-FLAMseq_ext-G10433.5.p63					Rab-GAP TBC domain-containing protein	sorting nexin-17 isoform X1
LOC115209303	Covext-FLAMseq_ext-G10433.5	Covext-FLAMseq_ext-G10433.5.p7						sorting nexin-17 isoform X1
LOC115209303	Covext-FLAMseq_ext-G10433.5	Covext-FLAMseq_ext-G10433.5.p39					Uncharacterized protein	sorting nexin-17 isoform X1
LOC115209303	Covext-FLAMseq_ext-G10433.5	Covext-FLAMseq_ext-G10433.5.p35						sorting nexin-17 isoform X1
LOC115209303	Covext-FLAMseq_ext-G10433.5	Covext-FLAMseq_ext-G10433.5.p49					Uncharacterized protein	sorting nexin-17 isoform X1
LOC115209303	Covext-FLAMseq_ext-G10433.5	Covext-FLAMseq_ext-G10433.5.p41						sorting nexin-17 isoform X1
LOC115209303	Covext-FLAMseq_ext-G10433.5	Covext-FLAMseq_ext-G10433.5.p22					RBR-type E3 ubiquitin transferase	sorting nexin-17 isoform X1
LOC115209303	Covext-FLAMseq_ext-G10433.5	Covext-FLAMseq_ext-G10433.5.p12					Uncharacterized protein	sorting nexin-17 isoform X1
LOC115209303	Covext-FLAMseq_ext-G10433.5	Covext-FLAMseq_ext-G10433.5.p10					Uncharacterized protein	sorting nexin-17 isoform X1
LOC115209303	Covext-FLAMseq_ext-G10433.5	Covext-FLAMseq_ext-G10433.5.p3	RNF217	E3 ubiquitin-protein ligase RNF217		Rnf217	RBR-type E3 ubiquitin transferase	sorting nexin-17 isoform X1
LOC115209303	Covext-FLAMseq_ext-G10433.5	Covext-FLAMseq_ext-G10433.5.p14					Uncharacterized protein	sorting nexin-17 isoform X1
LOC115209303	Covext-FLAMseq_ext-G10433.5	Covext-FLAMseq_ext-G10433.5.p62					RBR-type E3 ubiquitin transferase	sorting nexin-17 isoform X1
LOC115209303	Covext-FLAMseq_ext-G10433.5	Covext-FLAMseq_ext-G10433.5.p1	SNX17	retrograde transport, endosome to plasma membrane	Snx17	Snx17	PX domain-containing protein	sorting nexin-17 isoform X1
LOC115209303	Covext-FLAMseq_ext-G10433.5	Covext-FLAMseq_ext-G10433.5.p25					Uncharacterized protein	sorting nexin-17 isoform X1
LOC115209303	Covext-FLAMseq_ext-G10433.5	Covext-FLAMseq_ext-G10433.5.p11					Rab-GAP TBC domain-containing protein	sorting nexin-17 isoform X1
LOC115209756	Covext-FLAMseq_ext-G10446.43	Covext-FLAMseq_ext-G10446.43.p6					PDCD2_C domain-containing protein	E3 ubiquitin-protein ligase UBR5 isoform X1
LOC115209756	Covext-FLAMseq_ext-G10446.43	Covext-FLAMseq_ext-G10446.43.p4					PDCD2_C domain-containing protein	E3 ubiquitin-protein ligase UBR5 isoform X1
LOC115209756	Covext-FLAMseq_ext-G10446.43	Covext-FLAMseq_ext-G10446.43.p1	UBR5	negative regulation of histone ubiquitination	hyd-RA	Ubr5	Uncharacterized protein	E3 ubiquitin-protein ligase UBR5 isoform X1
LOC115209120	Covext-FLAMseq_ext-G10609.4	Covext-FLAMseq_ext-G10609.4.p14						zinc finger C4H2 domain-containing protein
LOC115209120	Covext-FLAMseq_ext-G10609.4	Covext-FLAMseq_ext-G10609.4.p10						zinc finger C4H2 domain-containing protein
LOC115209120	Covext-FLAMseq_ext-G10609.4	Covext-FLAMseq_ext-G10609.4.p2	tor	protein kinase activity			DDE_Tnp_IS1595 domain-containing protein	zinc finger C4H2 domain-containing protein
LOC115209120	Covext-FLAMseq_ext-G10609.4	Covext-FLAMseq_ext-G10609.4.p1	ZC4H2	Zinc finger C4H2	Dmel\CG13001	Zc4h2	Uncharacterized protein	zinc finger C4H2 domain-containing protein
LOC115209120	Covext-FLAMseq_ext-G10609.4	Covext-FLAMseq_ext-G10609.4.p7						zinc finger C4H2 domain-containing protein
LOC115209120	Covext-FLAMseq_ext-G10609.4	Covext-FLAMseq_ext-G10609.4.p11						zinc finger C4H2 domain-containing protein
LOC115209120	Covext-FLAMseq_ext-G10609.4	Covext-FLAMseq_ext-G10609.4.p4					Uncharacterized protein (Fragment)	zinc finger C4H2 domain-containing protein
LOC115209120	Covext-FLAMseq_ext-G10609.4	Covext-FLAMseq_ext-G10609.4.p17						zinc finger C4H2 domain-containing protein
LOC115209120	Covext-FLAMseq_ext-G10609.4	Covext-FLAMseq_ext-G10609.4.p13						zinc finger C4H2 domain-containing protein
LOC115209120	Covext-FLAMseq_ext-G10609.4	Covext-FLAMseq_ext-G10609.4.p15					Uncharacterized protein	zinc finger C4H2 domain-containing protein
LOC115209688	Covext-FLAMseq_ext-G10618.7	Covext-FLAMseq_ext-G10618.7.p18						DENN domain-containing protein 5B isoform X1
LOC115209688	Covext-FLAMseq_ext-G10618.7	Covext-FLAMseq_ext-G10618.7.p15						DENN domain-containing protein 5B isoform X1
LOC115209688	Covext-FLAMseq_ext-G10618.7	Covext-FLAMseq_ext-G10618.7.p1	DENND5A	Rab guanyl-nucleotide exchange factor activity	pns	Dennd5b	Uncharacterized protein	DENN domain-containing protein 5B isoform X1
LOC115209688	Covext-FLAMseq_ext-G10618.7	Covext-FLAMseq_ext-G10618.7.p14						DENN domain-containing protein 5B isoform X1
LOC115209688	Covext-FLAMseq_ext-G10618.7	Covext-FLAMseq_ext-G10618.7.p21						DENN domain-containing protein 5B isoform X1
LOC115209745	Covext-FLAMseq_ext-G11072.6	Covext-FLAMseq_ext-G11072.6.p4						crossover junction endonuclease MUS81-like isoform X1
LOC115209745	Covext-FLAMseq_ext-G11072.6	Covext-FLAMseq_ext-G11072.6.p2	MUS81	3'-flap endonuclease activity	mus81	Mus81	ERCC4 domain-containing protein	crossover junction endonuclease MUS81-like isoform X1
LOC115209745	Covext-FLAMseq_ext-G11072.6	Covext-FLAMseq_ext-G11072.6.p1	MUS81	3'-flap endonuclease activity	mus81	Mus81	Uncharacterized protein	crossover junction endonuclease MUS81-like isoform X1
LOC115209773	Covext-FLAMseq_ext-G11334.17	Covext-FLAMseq_ext-G11334.17.p3						uncharacterized LOC115209773, transcript variant X1
LOC115209773	Covext-FLAMseq_ext-G11334.17	Covext-FLAMseq_ext-G11334.17.p1					Uncharacterized protein	uncharacterized LOC115209773, transcript variant X1
LOC115209773	Covext-FLAMseq_ext-G11334.17	Covext-FLAMseq_ext-G11334.17.p5						uncharacterized LOC115209773, transcript variant X1
LOC118762453	Covext-FLAMseq_ext-G11421.2	Covext-FLAMseq_ext-G11421.2.p16						uncharacterized LOC118762453
LOC118762453	Covext-FLAMseq_ext-G11421.2	Covext-FLAMseq_ext-G11421.2.p12						uncharacterized LOC118762453
LOC118762453	Covext-FLAMseq_ext-G11421.2	Covext-FLAMseq_ext-G11421.2.p5						uncharacterized LOC118762453
LOC118762453	Covext-FLAMseq_ext-G11421.2	Covext-FLAMseq_ext-G11421.2.p15						uncharacterized LOC118762453
LOC118762453	Covext-FLAMseq_ext-G11421.2	Covext-FLAMseq_ext-G11421.2.p11						uncharacterized LOC118762453
LOC118762453	Covext-FLAMseq_ext-G11421.2	Covext-FLAMseq_ext-G11421.2.p1	0	histone methyltransferase activity (H3-K4 specific)	trr	Kmt2c	Uncharacterized protein	uncharacterized LOC118762453
LOC118762453	Covext-FLAMseq_ext-G11421.2	Covext-FLAMseq_ext-G11421.2.p22						uncharacterized LOC118762453
LOC118762453	Covext-FLAMseq_ext-G11421.2	Covext-FLAMseq_ext-G11421.2.p2					Uncharacterized protein	uncharacterized LOC118762453
LOC118762453	Covext-FLAMseq_ext-G11421.2	Covext-FLAMseq_ext-G11421.2.p7						uncharacterized LOC118762453
LOC118762453	Covext-FLAMseq_ext-G11421.2	Covext-FLAMseq_ext-G11421.2.p10						uncharacterized LOC118762453
LOC115209249	Covext-FLAMseq_ext-G11457.7	Covext-FLAMseq_ext-G11457.7.p107						non-homologous end-joining factor 1-like isoform X4
LOC115209249	Covext-FLAMseq_ext-G11457.7	Covext-FLAMseq_ext-G11457.7.p117						non-homologous end-joining factor 1-like isoform X4
LOC115209249	Covext-FLAMseq_ext-G11457.7	Covext-FLAMseq_ext-G11457.7.p45					Protein kinase domain-containing protein	non-homologous end-joining factor 1-like isoform X4
LOC115209249	Covext-FLAMseq_ext-G11457.7	Covext-FLAMseq_ext-G11457.7.p44						non-homologous end-joining factor 1-like isoform X4
LOC115209249	Covext-FLAMseq_ext-G11457.7	Covext-FLAMseq_ext-G11457.7.p52					Uncharacterized protein	non-homologous end-joining factor 1-like isoform X4
LOC115209249	Covext-FLAMseq_ext-G11457.7	Covext-FLAMseq_ext-G11457.7.p25						non-homologous end-joining factor 1-like isoform X4
LOC115209249	Covext-FLAMseq_ext-G11457.7	Covext-FLAMseq_ext-G11457.7.p95						non-homologous end-joining factor 1-like isoform X4
LOC115209249	Covext-FLAMseq_ext-G11457.7	Covext-FLAMseq_ext-G11457.7.p105						non-homologous end-joining factor 1-like isoform X4
LOC115209249	Covext-FLAMseq_ext-G11457.7	Covext-FLAMseq_ext-G11457.7.p59					Uncharacterized protein (Fragment)	non-homologous end-joining factor 1-like isoform X4
LOC115209249	Covext-FLAMseq_ext-G11457.7	Covext-FLAMseq_ext-G11457.7.p43						non-homologous end-joining factor 1-like isoform X4
LOC115209249	Covext-FLAMseq_ext-G11457.7	Covext-FLAMseq_ext-G11457.7.p21						non-homologous end-joining factor 1-like isoform X4
LOC115209249	Covext-FLAMseq_ext-G11457.7	Covext-FLAMseq_ext-G11457.7.p6	0	Reverse transcriptase (RNA-dependent DNA polymerase)	ORF1		Uncharacterized protein (Fragment)	non-homologous end-joining factor 1-like isoform X4
LOC115209249	Covext-FLAMseq_ext-G11457.7	Covext-FLAMseq_ext-G11457.7.p23	0	Reverse transcriptase (RNA-dependent DNA polymerase)			Uncharacterized protein	non-homologous end-joining factor 1-like isoform X4
LOC115209249	Covext-FLAMseq_ext-G11457.7	Covext-FLAMseq_ext-G11457.7.p83						non-homologous end-joining factor 1-like isoform X4
LOC115209249	Covext-FLAMseq_ext-G11457.7	Covext-FLAMseq_ext-G11457.7.p1					CCHC-type domain-containing protein	non-homologous end-joining factor 1-like isoform X4
LOC115209249	Covext-FLAMseq_ext-G11457.7	Covext-FLAMseq_ext-G11457.7.p114						non-homologous end-joining factor 1-like isoform X4
LOC115209249	Covext-FLAMseq_ext-G11457.7	Covext-FLAMseq_ext-G11457.7.p102						non-homologous end-joining factor 1-like isoform X4
LOC115209249	Covext-FLAMseq_ext-G11457.7	Covext-FLAMseq_ext-G11457.7.p18					Rab-GAP TBC domain-containing protein	non-homologous end-joining factor 1-like isoform X4
LOC115209249	Covext-FLAMseq_ext-G11457.7	Covext-FLAMseq_ext-G11457.7.p38					UBC core domain-containing protein	non-homologous end-joining factor 1-like isoform X4
LOC115209249	Covext-FLAMseq_ext-G11457.7	Covext-FLAMseq_ext-G11457.7.p3	0	G-quadruplex DNA unwinding	Pif1	Pif1	ATP-dependent DNA helicase	non-homologous end-joining factor 1-like isoform X4
LOC115209249	Covext-FLAMseq_ext-G11457.7	Covext-FLAMseq_ext-G11457.7.p71						non-homologous end-joining factor 1-like isoform X4
LOC115209249	Covext-FLAMseq_ext-G11457.7	Covext-FLAMseq_ext-G11457.7.p28						non-homologous end-joining factor 1-like isoform X4
LOC115209249	Covext-FLAMseq_ext-G11457.7	Covext-FLAMseq_ext-G11457.7.p100					acidPPc domain-containing protein	non-homologous end-joining factor 1-like isoform X4
LOC115209249	Covext-FLAMseq_ext-G11457.7	Covext-FLAMseq_ext-G11457.7.p24						non-homologous end-joining factor 1-like isoform X4
LOC115209249	Covext-FLAMseq_ext-G11457.7	Covext-FLAMseq_ext-G11457.7.p68						non-homologous end-joining factor 1-like isoform X4
LOC115209249	Covext-FLAMseq_ext-G11457.7	Covext-FLAMseq_ext-G11457.7.p109						non-homologous end-joining factor 1-like isoform X4
LOC115209249	Covext-FLAMseq_ext-G11457.7	Covext-FLAMseq_ext-G11457.7.p81						non-homologous end-joining factor 1-like isoform X4
LOC115209249	Covext-FLAMseq_ext-G11457.7	Covext-FLAMseq_ext-G11457.7.p121						non-homologous end-joining factor 1-like isoform X4
LOC115209249	Covext-FLAMseq_ext-G11457.7	Covext-FLAMseq_ext-G11457.7.p58						non-homologous end-joining factor 1-like isoform X4
LOC115209249	Covext-FLAMseq_ext-G11457.7	Covext-FLAMseq_ext-G11457.7.p88	SDR39U1	Short chain dehydrogenase reductase family 39U member 1	CG8768	Sdr39u1	Uncharacterized protein (Fragment)	non-homologous end-joining factor 1-like isoform X4
LOC115209249	Covext-FLAMseq_ext-G11457.7	Covext-FLAMseq_ext-G11457.7.p29					Protein xylosyltransferase	non-homologous end-joining factor 1-like isoform X4
LOC115209249	Covext-FLAMseq_ext-G11457.7	Covext-FLAMseq_ext-G11457.7.p9					Uncharacterized protein (Fragment)	non-homologous end-joining factor 1-like isoform X4
LOC115209249	Covext-FLAMseq_ext-G11457.7	Covext-FLAMseq_ext-G11457.7.p13	0	G-quadruplex DNA unwinding			ATP-dependent DNA helicase (Fragment)	non-homologous end-joining factor 1-like isoform X4
LOC115209249	Covext-FLAMseq_ext-G11457.7	Covext-FLAMseq_ext-G11457.7.p79						non-homologous end-joining factor 1-like isoform X4
LOC115209249	Covext-FLAMseq_ext-G11457.7	Covext-FLAMseq_ext-G11457.7.p42					Helicase ATP-binding domain-containing protein	non-homologous end-joining factor 1-like isoform X4
LOC115209249	Covext-FLAMseq_ext-G11457.7	Covext-FLAMseq_ext-G11457.7.p7						non-homologous end-joining factor 1-like isoform X4
LOC115209249	Covext-FLAMseq_ext-G11457.7	Covext-FLAMseq_ext-G11457.7.p118						non-homologous end-joining factor 1-like isoform X4
LOC115209249	Covext-FLAMseq_ext-G11457.7	Covext-FLAMseq_ext-G11457.7.p34					LsmAD domain-containing protein	non-homologous end-joining factor 1-like isoform X4
LOC115209249	Covext-FLAMseq_ext-G11457.7	Covext-FLAMseq_ext-G11457.7.p90						non-homologous end-joining factor 1-like isoform X4
LOC115209249	Covext-FLAMseq_ext-G11457.7	Covext-FLAMseq_ext-G11457.7.p73					Uncharacterized protein	non-homologous end-joining factor 1-like isoform X4
LOC115209249	Covext-FLAMseq_ext-G11457.7	Covext-FLAMseq_ext-G11457.7.p106						non-homologous end-joining factor 1-like isoform X4
LOC115209249	Covext-FLAMseq_ext-G11457.7	Covext-FLAMseq_ext-G11457.7.p11	NHEJ1	nonhomologous end-joining factor			Uncharacterized protein	non-homologous end-joining factor 1-like isoform X4
LOC115209249	Covext-FLAMseq_ext-G11457.7	Covext-FLAMseq_ext-G11457.7.p74						non-homologous end-joining factor 1-like isoform X4
LOC115209657	Covext-FLAMseq_ext-G11622.13	Covext-FLAMseq_ext-G11622.13.p1	PDHA1	The pyruvate dehydrogenase complex catalyzes the overall conversion of pyruvate to acetyl-CoA and CO(2)	Pdha	Pdha1	Pyruvate dehydrogenase E1 component subunit alpha	pyruvate dehydrogenase E1 component subunit alpha, mitochondrial
LOC115209657	Covext-FLAMseq_ext-G11622.13	Covext-FLAMseq_ext-G11622.13.p7						pyruvate dehydrogenase E1 component subunit alpha, mitochondrial
LOC115209657	Covext-FLAMseq_ext-G11622.13	Covext-FLAMseq_ext-G11622.13.p6						pyruvate dehydrogenase E1 component subunit alpha, mitochondrial
LOC115209657	Covext-FLAMseq_ext-G11622.13	Covext-FLAMseq_ext-G11622.13.p4						pyruvate dehydrogenase E1 component subunit alpha, mitochondrial
LOC115209657	Covext-FLAMseq_ext-G11622.13	Covext-FLAMseq_ext-G11622.13.p3	0	The pyruvate dehydrogenase complex catalyzes the overall conversion of pyruvate to acetyl-CoA and CO(2)	Pdha	Pdha1	Pyruvate dehydrogenase E1 component subunit alpha	pyruvate dehydrogenase E1 component subunit alpha, mitochondrial
LOC115209656	Covext-FLAMseq_ext-G11623.2	Covext-FLAMseq_ext-G11623.2.p1	0	Vacuolar sorting-associated protein 13, N-terminal	Vps13D	Vps13c	Uncharacterized protein	vacuolar protein sorting-associated protein 13D isoform X1
LOC115209656	Covext-FLAMseq_ext-G11623.2	Covext-FLAMseq_ext-G11623.2.p6						vacuolar protein sorting-associated protein 13D isoform X1
LOC115209656	Covext-FLAMseq_ext-G11623.2	Covext-FLAMseq_ext-G11623.2.p5						vacuolar protein sorting-associated protein 13D isoform X1
LOC115209656	Covext-FLAMseq_ext-G11623.2	Covext-FLAMseq_ext-G11623.2.p3						vacuolar protein sorting-associated protein 13D isoform X1
LOC115209106	Covext-FLAMseq_ext-G11657.8	Covext-FLAMseq_ext-G11657.8.p9						ADP-ribosylation factor-like protein 8B
LOC115209106	Covext-FLAMseq_ext-G11657.8	Covext-FLAMseq_ext-G11657.8.p8						ADP-ribosylation factor-like protein 8B
LOC115209106	Covext-FLAMseq_ext-G11657.8	Covext-FLAMseq_ext-G11657.8.p7						ADP-ribosylation factor-like protein 8B
LOC115209106	Covext-FLAMseq_ext-G11657.8	Covext-FLAMseq_ext-G11657.8.p1	ARL8B	lysosome localization	Arl8	Arl8b	Uncharacterized protein	ADP-ribosylation factor-like protein 8B
LOC115209725	Covext-FLAMseq_ext-G11701.19	Covext-FLAMseq_ext-G11701.19.p1	LTA4H	leukotriene-A4 hydrolase activity	Dmel\CG10602	Lta4h	Leuk-A4-hydro_C domain-containing protein (Fragment)	leukotriene A-4 hydrolase
LOC115209725	Covext-FLAMseq_ext-G11701.19	Covext-FLAMseq_ext-G11701.19.p6					Uncharacterized protein (Fragment)	leukotriene A-4 hydrolase
LOC115209725	Covext-FLAMseq_ext-G11701.19	Covext-FLAMseq_ext-G11701.19.p9						leukotriene A-4 hydrolase
LOC115209725	Covext-FLAMseq_ext-G11701.19	Covext-FLAMseq_ext-G11701.19.p8						leukotriene A-4 hydrolase
LOC115209725	Covext-FLAMseq_ext-G11701.19	Covext-FLAMseq_ext-G11701.19.p7						leukotriene A-4 hydrolase
LOC115209725	Covext-FLAMseq_ext-G11701.19	Covext-FLAMseq_ext-G11701.19.p12						leukotriene A-4 hydrolase
LOC115209725	Covext-FLAMseq_ext-G11701.19	Covext-FLAMseq_ext-G11701.19.p11						leukotriene A-4 hydrolase
LOC115209830	Covext-FLAMseq_ext-G11733.49	Covext-FLAMseq_ext-G11733.49.p2					PAP-associated domain-containing protein	annexin A6 isoform X1
LOC115209830	Covext-FLAMseq_ext-G11733.49	Covext-FLAMseq_ext-G11733.49.p1	ANXA6	Annexin A6	AnxB9	Anxa6	Annexin	annexin A6 isoform X1
LOC115209950	Covext-FLAMseq_ext-G11784.1	Covext-FLAMseq_ext-G11784.1.p1					HMG box domain-containing protein	28S ribosomal protein S36, mitochondrial isoform X1
LOC115209950	Covext-FLAMseq_ext-G11784.1	Covext-FLAMseq_ext-G11784.1.p14						28S ribosomal protein S36, mitochondrial isoform X1
LOC115209950	Covext-FLAMseq_ext-G11784.1	Covext-FLAMseq_ext-G11784.1.p6	ORC2	Origin recognition complex, subunit 2	Orc2	Orc2	Origin recognition complex subunit 2	28S ribosomal protein S36, mitochondrial isoform X1
LOC115209950	Covext-FLAMseq_ext-G11784.1	Covext-FLAMseq_ext-G11784.1.p10						28S ribosomal protein S36, mitochondrial isoform X1
LOC115209950	Covext-FLAMseq_ext-G11784.1	Covext-FLAMseq_ext-G11784.1.p9						28S ribosomal protein S36, mitochondrial isoform X1
LOC115209950	Covext-FLAMseq_ext-G11784.1	Covext-FLAMseq_ext-G11784.1.p3	0	Transposase (partial DDE domain)			Uncharacterized protein	28S ribosomal protein S36, mitochondrial isoform X1
LOC115209950	Covext-FLAMseq_ext-G11784.1	Covext-FLAMseq_ext-G11784.1.p12						28S ribosomal protein S36, mitochondrial isoform X1
LOC115209950	Covext-FLAMseq_ext-G11784.1	Covext-FLAMseq_ext-G11784.1.p2	MRPS36	ribosomal protein S36		Mrps36	Uncharacterized protein	28S ribosomal protein S36, mitochondrial isoform X1
LOC115209950	Covext-FLAMseq_ext-G11784.1	Covext-FLAMseq_ext-G11784.1.p5					WD_REPEATS_REGION domain-containing protein (Fragment)	28S ribosomal protein S36, mitochondrial isoform X1
LOC115209950	Covext-FLAMseq_ext-G11784.1	Covext-FLAMseq_ext-G11784.1.p7						28S ribosomal protein S36, mitochondrial isoform X1
LOC115209124	Covext-FLAMseq_ext-G11785.34	Covext-FLAMseq_ext-G11785.34.p1				Rptn	Uncharacterized protein	golgin subfamily A member 6-like protein 22
LOC115209124	Covext-FLAMseq_ext-G11785.34	Covext-FLAMseq_ext-G11785.34.p8						golgin subfamily A member 6-like protein 22
LOC115209124	Covext-FLAMseq_ext-G11785.34	Covext-FLAMseq_ext-G11785.34.p16						golgin subfamily A member 6-like protein 22
LOC115209124	Covext-FLAMseq_ext-G11785.34	Covext-FLAMseq_ext-G11785.34.p13						golgin subfamily A member 6-like protein 22
LOC115209124	Covext-FLAMseq_ext-G11785.34	Covext-FLAMseq_ext-G11785.34.p4						golgin subfamily A member 6-like protein 22
LOC115209124	Covext-FLAMseq_ext-G11785.34	Covext-FLAMseq_ext-G11785.34.p7						golgin subfamily A member 6-like protein 22
LOC115209124	Covext-FLAMseq_ext-G11785.34	Covext-FLAMseq_ext-G11785.34.p15						golgin subfamily A member 6-like protein 22
LOC115209124	Covext-FLAMseq_ext-G11785.34	Covext-FLAMseq_ext-G11785.34.p9	0	Transposase			Myosin motor domain-containing protein (Fragment)	golgin subfamily A member 6-like protein 22
LOC115209124	Covext-FLAMseq_ext-G11785.34	Covext-FLAMseq_ext-G11785.34.p2	0	Transposase (partial DDE domain)			WD_REPEATS_REGION domain-containing protein (Fragment)	golgin subfamily A member 6-like protein 22
LOC115215760	Covext-FLAMseq_ext-G1180.9	Covext-FLAMseq_ext-G1180.9.p1	NECAB1	calcium ion binding		Necab1	Uncharacterized protein	N-terminal EF-hand calcium-binding protein 1-like isoform X1
LOC115215760	Covext-FLAMseq_ext-G1180.9	Covext-FLAMseq_ext-G1180.9.p5						N-terminal EF-hand calcium-binding protein 1-like isoform X1
LOC115215760	Covext-FLAMseq_ext-G1180.9	Covext-FLAMseq_ext-G1180.9.p3						N-terminal EF-hand calcium-binding protein 1-like isoform X1
LOC115215760	Covext-FLAMseq_ext-G1180.9	Covext-FLAMseq_ext-G1180.9.p8						N-terminal EF-hand calcium-binding protein 1-like isoform X1
LOC115215760	Covext-FLAMseq_ext-G1180.9	Covext-FLAMseq_ext-G1180.9.p10						N-terminal EF-hand calcium-binding protein 1-like isoform X1
LOC115215760	Covext-FLAMseq_ext-G1180.9	Covext-FLAMseq_ext-G1180.9.p2	NECAB1	N-terminal EF-hand		Necab1	Uncharacterized protein	N-terminal EF-hand calcium-binding protein 1-like isoform X1
LOC115209067	Covext-FLAMseq_ext-G11995.2	Covext-FLAMseq_ext-G11995.2.p2					Uncharacterized protein	cysteine synthase 1
LOC115209067	Covext-FLAMseq_ext-G11995.2	Covext-FLAMseq_ext-G11995.2.p7						cysteine synthase 1
LOC115209067	Covext-FLAMseq_ext-G11995.2	Covext-FLAMseq_ext-G11995.2.p9						cysteine synthase 1
LOC115209067	Covext-FLAMseq_ext-G11995.2	Covext-FLAMseq_ext-G11995.2.p6					Uncharacterized protein (Fragment)	cysteine synthase 1
LOC115209067	Covext-FLAMseq_ext-G11995.2	Covext-FLAMseq_ext-G11995.2.p10					Uncharacterized protein	cysteine synthase 1
LOC115209067	Covext-FLAMseq_ext-G11995.2	Covext-FLAMseq_ext-G11995.2.p8					Uncharacterized protein	cysteine synthase 1
LOC115209067	Covext-FLAMseq_ext-G11995.2	Covext-FLAMseq_ext-G11995.2.p1	0	Pyridoxal-phosphate dependent enzyme	Cbs	Cbs	PALP domain-containing protein	cysteine synthase 1
LOC115209069	Covext-FLAMseq_ext-G11998.2	Covext-FLAMseq_ext-G11998.2.p20						nuclear exosome regulator NRDE2-like isoform X1
LOC115209069	Covext-FLAMseq_ext-G11998.2	Covext-FLAMseq_ext-G11998.2.p15					Uncharacterized protein	nuclear exosome regulator NRDE2-like isoform X1
LOC115209069	Covext-FLAMseq_ext-G11998.2	Covext-FLAMseq_ext-G11998.2.p14					Uncharacterized protein	nuclear exosome regulator NRDE2-like isoform X1
LOC115209069	Covext-FLAMseq_ext-G11998.2	Covext-FLAMseq_ext-G11998.2.p66						nuclear exosome regulator NRDE2-like isoform X1
LOC115209069	Covext-FLAMseq_ext-G11998.2	Covext-FLAMseq_ext-G11998.2.p3	0	N-methylnicotinate transmembrane transporter activity	pol	Pol	Uncharacterized protein (Fragment)	nuclear exosome regulator NRDE2-like isoform X1
LOC115209069	Covext-FLAMseq_ext-G11998.2	Covext-FLAMseq_ext-G11998.2.p65						nuclear exosome regulator NRDE2-like isoform X1
LOC115209069	Covext-FLAMseq_ext-G11998.2	Covext-FLAMseq_ext-G11998.2.p85					Calponin-homology (CH) domain-containing protein	nuclear exosome regulator NRDE2-like isoform X1
LOC115209069	Covext-FLAMseq_ext-G11998.2	Covext-FLAMseq_ext-G11998.2.p90					EGF-like domain-containing protein	nuclear exosome regulator NRDE2-like isoform X1
LOC115209069	Covext-FLAMseq_ext-G11998.2	Covext-FLAMseq_ext-G11998.2.p58						nuclear exosome regulator NRDE2-like isoform X1
LOC115209069	Covext-FLAMseq_ext-G11998.2	Covext-FLAMseq_ext-G11998.2.p2	NRDE2	chromatin silencing by small RNA	Dmel\CG5877	Nrde2	Uncharacterized protein	nuclear exosome regulator NRDE2-like isoform X1
LOC115209069	Covext-FLAMseq_ext-G11998.2	Covext-FLAMseq_ext-G11998.2.p13						nuclear exosome regulator NRDE2-like isoform X1
LOC115209069	Covext-FLAMseq_ext-G11998.2	Covext-FLAMseq_ext-G11998.2.p35					Uncharacterized protein (Fragment)	nuclear exosome regulator NRDE2-like isoform X1
LOC115209069	Covext-FLAMseq_ext-G11998.2	Covext-FLAMseq_ext-G11998.2.p28					Uncharacterized protein	nuclear exosome regulator NRDE2-like isoform X1
LOC115209069	Covext-FLAMseq_ext-G11998.2	Covext-FLAMseq_ext-G11998.2.p7					Uncharacterized protein (Fragment)	nuclear exosome regulator NRDE2-like isoform X1
LOC115209069	Covext-FLAMseq_ext-G11998.2	Covext-FLAMseq_ext-G11998.2.p23						nuclear exosome regulator NRDE2-like isoform X1
LOC115209069	Covext-FLAMseq_ext-G11998.2	Covext-FLAMseq_ext-G11998.2.p89						nuclear exosome regulator NRDE2-like isoform X1
LOC115209069	Covext-FLAMseq_ext-G11998.2	Covext-FLAMseq_ext-G11998.2.p62						nuclear exosome regulator NRDE2-like isoform X1
LOC115209069	Covext-FLAMseq_ext-G11998.2	Covext-FLAMseq_ext-G11998.2.p64					Uncharacterized protein	nuclear exosome regulator NRDE2-like isoform X1
LOC115209069	Covext-FLAMseq_ext-G11998.2	Covext-FLAMseq_ext-G11998.2.p4	0	Ribonuclease H protein			Uncharacterized protein	nuclear exosome regulator NRDE2-like isoform X1
LOC115209069	Covext-FLAMseq_ext-G11998.2	Covext-FLAMseq_ext-G11998.2.p86						nuclear exosome regulator NRDE2-like isoform X1
LOC115209069	Covext-FLAMseq_ext-G11998.2	Covext-FLAMseq_ext-G11998.2.p19						nuclear exosome regulator NRDE2-like isoform X1
LOC115209069	Covext-FLAMseq_ext-G11998.2	Covext-FLAMseq_ext-G11998.2.p52					Uncharacterized protein	nuclear exosome regulator NRDE2-like isoform X1
LOC115209069	Covext-FLAMseq_ext-G11998.2	Covext-FLAMseq_ext-G11998.2.p24					Uncharacterized protein	nuclear exosome regulator NRDE2-like isoform X1
LOC115209069	Covext-FLAMseq_ext-G11998.2	Covext-FLAMseq_ext-G11998.2.p26						nuclear exosome regulator NRDE2-like isoform X1
LOC115209069	Covext-FLAMseq_ext-G11998.2	Covext-FLAMseq_ext-G11998.2.p29						nuclear exosome regulator NRDE2-like isoform X1
LOC115209069	Covext-FLAMseq_ext-G11998.2	Covext-FLAMseq_ext-G11998.2.p91						nuclear exosome regulator NRDE2-like isoform X1
LOC115209069	Covext-FLAMseq_ext-G11998.2	Covext-FLAMseq_ext-G11998.2.p69						nuclear exosome regulator NRDE2-like isoform X1
LOC115209069	Covext-FLAMseq_ext-G11998.2	Covext-FLAMseq_ext-G11998.2.p46					Uncharacterized protein	nuclear exosome regulator NRDE2-like isoform X1
LOC115209069	Covext-FLAMseq_ext-G11998.2	Covext-FLAMseq_ext-G11998.2.p42						nuclear exosome regulator NRDE2-like isoform X1
LOC115209069	Covext-FLAMseq_ext-G11998.2	Covext-FLAMseq_ext-G11998.2.p31					Uncharacterized protein	nuclear exosome regulator NRDE2-like isoform X1
LOC115209069	Covext-FLAMseq_ext-G11998.2	Covext-FLAMseq_ext-G11998.2.p5					Uncharacterized protein	nuclear exosome regulator NRDE2-like isoform X1
LOC115209069	Covext-FLAMseq_ext-G11998.2	Covext-FLAMseq_ext-G11998.2.p8						nuclear exosome regulator NRDE2-like isoform X1
LOC115209069	Covext-FLAMseq_ext-G11998.2	Covext-FLAMseq_ext-G11998.2.p1	0	Ribonuclease H protein	RTase		Uncharacterized protein (Fragment)	nuclear exosome regulator NRDE2-like isoform X1
LOC115209069	Covext-FLAMseq_ext-G11998.2	Covext-FLAMseq_ext-G11998.2.p61					Myotubularin phosphatase domain-containing protein	nuclear exosome regulator NRDE2-like isoform X1
LOC115209069	Covext-FLAMseq_ext-G11998.2	Covext-FLAMseq_ext-G11998.2.p33						nuclear exosome regulator NRDE2-like isoform X1
LOC115209069	Covext-FLAMseq_ext-G11998.2	Covext-FLAMseq_ext-G11998.2.p16					Uncharacterized protein	nuclear exosome regulator NRDE2-like isoform X1
LOC115209069	Covext-FLAMseq_ext-G11998.2	Covext-FLAMseq_ext-G11998.2.p11					Uncharacterized protein	nuclear exosome regulator NRDE2-like isoform X1
LOC115209828	Covext-FLAMseq_ext-G12011.6	Covext-FLAMseq_ext-G12011.6.p31						serine/threonine-protein phosphatase 2A 56 kDa regulatory subunit epsilon isoform isoform X1
LOC115209828	Covext-FLAMseq_ext-G12011.6	Covext-FLAMseq_ext-G12011.6.p46						serine/threonine-protein phosphatase 2A 56 kDa regulatory subunit epsilon isoform isoform X1
LOC115209828	Covext-FLAMseq_ext-G12011.6	Covext-FLAMseq_ext-G12011.6.p47						serine/threonine-protein phosphatase 2A 56 kDa regulatory subunit epsilon isoform isoform X1
LOC115209828	Covext-FLAMseq_ext-G12011.6	Covext-FLAMseq_ext-G12011.6.p10						serine/threonine-protein phosphatase 2A 56 kDa regulatory subunit epsilon isoform isoform X1
LOC115209828	Covext-FLAMseq_ext-G12011.6	Covext-FLAMseq_ext-G12011.6.p37						serine/threonine-protein phosphatase 2A 56 kDa regulatory subunit epsilon isoform isoform X1
LOC115209828	Covext-FLAMseq_ext-G12011.6	Covext-FLAMseq_ext-G12011.6.p18						serine/threonine-protein phosphatase 2A 56 kDa regulatory subunit epsilon isoform isoform X1
LOC115209828	Covext-FLAMseq_ext-G12011.6	Covext-FLAMseq_ext-G12011.6.p20					Autophagy-related protein 3 (Fragment)	serine/threonine-protein phosphatase 2A 56 kDa regulatory subunit epsilon isoform isoform X1
LOC115209828	Covext-FLAMseq_ext-G12011.6	Covext-FLAMseq_ext-G12011.6.p19						serine/threonine-protein phosphatase 2A 56 kDa regulatory subunit epsilon isoform isoform X1
LOC115209828	Covext-FLAMseq_ext-G12011.6	Covext-FLAMseq_ext-G12011.6.p9						serine/threonine-protein phosphatase 2A 56 kDa regulatory subunit epsilon isoform isoform X1
LOC115209828	Covext-FLAMseq_ext-G12011.6	Covext-FLAMseq_ext-G12011.6.p16					Uncharacterized protein	serine/threonine-protein phosphatase 2A 56 kDa regulatory subunit epsilon isoform isoform X1
LOC115209828	Covext-FLAMseq_ext-G12011.6	Covext-FLAMseq_ext-G12011.6.p41						serine/threonine-protein phosphatase 2A 56 kDa regulatory subunit epsilon isoform isoform X1
LOC115209828	Covext-FLAMseq_ext-G12011.6	Covext-FLAMseq_ext-G12011.6.p40						serine/threonine-protein phosphatase 2A 56 kDa regulatory subunit epsilon isoform isoform X1
LOC115209828	Covext-FLAMseq_ext-G12011.6	Covext-FLAMseq_ext-G12011.6.p21						serine/threonine-protein phosphatase 2A 56 kDa regulatory subunit epsilon isoform isoform X1
LOC115209828	Covext-FLAMseq_ext-G12011.6	Covext-FLAMseq_ext-G12011.6.p2	PPP2R5B	protein phosphatase regulator activity	wdb	Ppp2r5e	Uncharacterized protein (Fragment)	serine/threonine-protein phosphatase 2A 56 kDa regulatory subunit epsilon isoform isoform X1
LOC115209828	Covext-FLAMseq_ext-G12011.6	Covext-FLAMseq_ext-G12011.6.p35						serine/threonine-protein phosphatase 2A 56 kDa regulatory subunit epsilon isoform isoform X1
LOC115209828	Covext-FLAMseq_ext-G12011.6	Covext-FLAMseq_ext-G12011.6.p6						serine/threonine-protein phosphatase 2A 56 kDa regulatory subunit epsilon isoform isoform X1
LOC115209828	Covext-FLAMseq_ext-G12011.6	Covext-FLAMseq_ext-G12011.6.p29						serine/threonine-protein phosphatase 2A 56 kDa regulatory subunit epsilon isoform isoform X1
LOC115209828	Covext-FLAMseq_ext-G12011.6	Covext-FLAMseq_ext-G12011.6.p33						serine/threonine-protein phosphatase 2A 56 kDa regulatory subunit epsilon isoform isoform X1
LOC115209828	Covext-FLAMseq_ext-G12011.6	Covext-FLAMseq_ext-G12011.6.p25					Uncharacterized protein	serine/threonine-protein phosphatase 2A 56 kDa regulatory subunit epsilon isoform isoform X1
LOC115209828	Covext-FLAMseq_ext-G12011.6	Covext-FLAMseq_ext-G12011.6.p42						serine/threonine-protein phosphatase 2A 56 kDa regulatory subunit epsilon isoform isoform X1
LOC115209828	Covext-FLAMseq_ext-G12011.6	Covext-FLAMseq_ext-G12011.6.p4						serine/threonine-protein phosphatase 2A 56 kDa regulatory subunit epsilon isoform isoform X1
LOC115209804	Covext-FLAMseq_ext-G12138.1	Covext-FLAMseq_ext-G12138.1.p28						rabenosyn-5
LOC115209804	Covext-FLAMseq_ext-G12138.1	Covext-FLAMseq_ext-G12138.1.p8						rabenosyn-5
LOC115209804	Covext-FLAMseq_ext-G12138.1	Covext-FLAMseq_ext-G12138.1.p32					Uncharacterized protein (Fragment)	rabenosyn-5
LOC115209804	Covext-FLAMseq_ext-G12138.1	Covext-FLAMseq_ext-G12138.1.p2	ZFYVE20	Zinc finger, FYVE domain containing 20	Rbsn-5	Rbsn	Uncharacterized protein	rabenosyn-5
LOC115209804	Covext-FLAMseq_ext-G12138.1	Covext-FLAMseq_ext-G12138.1.p22						rabenosyn-5
LOC115209804	Covext-FLAMseq_ext-G12138.1	Covext-FLAMseq_ext-G12138.1.p3						rabenosyn-5
LOC115209804	Covext-FLAMseq_ext-G12138.1	Covext-FLAMseq_ext-G12138.1.p26						rabenosyn-5
LOC115209804	Covext-FLAMseq_ext-G12138.1	Covext-FLAMseq_ext-G12138.1.p34						rabenosyn-5
LOC115209804	Covext-FLAMseq_ext-G12138.1	Covext-FLAMseq_ext-G12138.1.p14						rabenosyn-5
LOC115209804	Covext-FLAMseq_ext-G12138.1	Covext-FLAMseq_ext-G12138.1.p15					Uncharacterized protein	rabenosyn-5
LOC115209804	Covext-FLAMseq_ext-G12138.1	Covext-FLAMseq_ext-G12138.1.p4	0	Armadillo-like			Arm_2 domain-containing protein	rabenosyn-5
LOC115209804	Covext-FLAMseq_ext-G12138.1	Covext-FLAMseq_ext-G12138.1.p18					HTH_48 domain-containing protein	rabenosyn-5
LOC115209804	Covext-FLAMseq_ext-G12138.1	Covext-FLAMseq_ext-G12138.1.p31						rabenosyn-5
LOC115209804	Covext-FLAMseq_ext-G12138.1	Covext-FLAMseq_ext-G12138.1.p19						rabenosyn-5
LOC115209804	Covext-FLAMseq_ext-G12138.1	Covext-FLAMseq_ext-G12138.1.p1	ZFYVE20	Zinc finger, FYVE domain containing 20	Rbsn-5	Rbsn	Uncharacterized protein	rabenosyn-5
LOC115209804	Covext-FLAMseq_ext-G12138.1	Covext-FLAMseq_ext-G12138.1.p24						rabenosyn-5
LOC115209674	Covext-FLAMseq_ext-G12160.2	Covext-FLAMseq_ext-G12160.2.p4					Uncharacterized protein	lysine-specific demethylase JMJ30-like isoform X1
LOC115209674	Covext-FLAMseq_ext-G12160.2	Covext-FLAMseq_ext-G12160.2.p3	0	Lysine-specific demethylase 8-like			JmjC domain-containing protein	lysine-specific demethylase JMJ30-like isoform X1
LOC115209674	Covext-FLAMseq_ext-G12160.2	Covext-FLAMseq_ext-G12160.2.p11						lysine-specific demethylase JMJ30-like isoform X1
LOC115209674	Covext-FLAMseq_ext-G12160.2	Covext-FLAMseq_ext-G12160.2.p2	0	Lysine-specific demethylase 8-like			JmjC domain-containing protein	lysine-specific demethylase JMJ30-like isoform X1
LOC115209674	Covext-FLAMseq_ext-G12160.2	Covext-FLAMseq_ext-G12160.2.p8						lysine-specific demethylase JMJ30-like isoform X1
LOC115209083	Covext-FLAMseq_ext-G12194.3	Covext-FLAMseq_ext-G12194.3.p1	0	P-loop containing NTP hydrolase pore-1	sno	Sbno1	Uncharacterized protein	protein strawberry notch homolog 1 isoform X1
LOC115209638	Covext-FLAMseq_ext-G12252.3	Covext-FLAMseq_ext-G12252.3.p1	MEP1B	metalloendopeptidase activity	CG15253-RA	Mep1a	Metalloendopeptidase	zinc metalloproteinase nas-13 isoform X1
LOC115209638	Covext-FLAMseq_ext-G12252.3	Covext-FLAMseq_ext-G12252.3.p6						zinc metalloproteinase nas-13 isoform X1
LOC115213449	Covext-FLAMseq_ext-G1255.19	Covext-FLAMseq_ext-G1255.19.p1	0	PAXIP1-associated-protein-1 C term PTIP binding protein		Pagr1a	Uncharacterized protein	polyhomeotic-proximal chromatin protein-like isoform X1
LOC115213449	Covext-FLAMseq_ext-G1255.19	Covext-FLAMseq_ext-G1255.19.p4					Uncharacterized protein	polyhomeotic-proximal chromatin protein-like isoform X1
LOC115213449	Covext-FLAMseq_ext-G1255.19	Covext-FLAMseq_ext-G1255.19.p8						polyhomeotic-proximal chromatin protein-like isoform X1
LOC115209147	Covext-FLAMseq_ext-G12590.7	Covext-FLAMseq_ext-G12590.7.p1	RAB20	RAB20, member RAS oncogene family	Rab6	Rab20	Uncharacterized protein	ras-related protein Rab-20 isoform X1
LOC115209147	Covext-FLAMseq_ext-G12590.7	Covext-FLAMseq_ext-G12590.7.p2	0	0				ras-related protein Rab-20 isoform X1
LOC115209147	Covext-FLAMseq_ext-G12590.7	Covext-FLAMseq_ext-G12590.7.p10						ras-related protein Rab-20 isoform X1
LOC115209147	Covext-FLAMseq_ext-G12590.7	Covext-FLAMseq_ext-G12590.7.p13						ras-related protein Rab-20 isoform X1
LOC115209147	Covext-FLAMseq_ext-G12590.7	Covext-FLAMseq_ext-G12590.7.p5					Uncharacterized protein	ras-related protein Rab-20 isoform X1
LOC115209147	Covext-FLAMseq_ext-G12590.7	Covext-FLAMseq_ext-G12590.7.p7	0	0				ras-related protein Rab-20 isoform X1
LOC115209100	Covext-FLAMseq_ext-G13004.4	Covext-FLAMseq_ext-G13004.4.p1	PTCD2	regulation of mRNA processing		Ptcd2	Uncharacterized protein	pentatricopeptide repeat-containing protein 2, mitochondrial isoform X1
LOC115209100	Covext-FLAMseq_ext-G13004.4	Covext-FLAMseq_ext-G13004.4.p4	MTHFR	Methylenetetrahydrofolate reductase		Mthfr		pentatricopeptide repeat-containing protein 2, mitochondrial isoform X1
LOC115209100	Covext-FLAMseq_ext-G13004.4	Covext-FLAMseq_ext-G13004.4.p3						pentatricopeptide repeat-containing protein 2, mitochondrial isoform X1
LOC115209100	Covext-FLAMseq_ext-G13004.4	Covext-FLAMseq_ext-G13004.4.p2					Uncharacterized protein	pentatricopeptide repeat-containing protein 2, mitochondrial isoform X1
LOC115209304	Covext-FLAMseq_ext-G13040.30	Covext-FLAMseq_ext-G13040.30.p1	0	isomerase	Mpi	Mpi	Mannose-6-phosphate isomerase	mannose-6-phosphate isomerase
LOC115209304	Covext-FLAMseq_ext-G13040.30	Covext-FLAMseq_ext-G13040.30.p10						mannose-6-phosphate isomerase
LOC115209304	Covext-FLAMseq_ext-G13040.30	Covext-FLAMseq_ext-G13040.30.p15						mannose-6-phosphate isomerase
LOC115209230	Covext-FLAMseq_ext-G13245.79	Covext-FLAMseq_ext-G13245.79.p23						uncharacterized LOC115209230, transcript variant X1
LOC115209230	Covext-FLAMseq_ext-G13245.79	Covext-FLAMseq_ext-G13245.79.p41					Uncharacterized protein	uncharacterized LOC115209230, transcript variant X1
LOC115209230	Covext-FLAMseq_ext-G13245.79	Covext-FLAMseq_ext-G13245.79.p9						uncharacterized LOC115209230, transcript variant X1
LOC115209230	Covext-FLAMseq_ext-G13245.79	Covext-FLAMseq_ext-G13245.79.p20						uncharacterized LOC115209230, transcript variant X1
LOC115209230	Covext-FLAMseq_ext-G13245.79	Covext-FLAMseq_ext-G13245.79.p1					Uncharacterized protein	uncharacterized LOC115209230, transcript variant X1
LOC115209230	Covext-FLAMseq_ext-G13245.79	Covext-FLAMseq_ext-G13245.79.p14						uncharacterized LOC115209230, transcript variant X1
LOC115209230	Covext-FLAMseq_ext-G13245.79	Covext-FLAMseq_ext-G13245.79.p36						uncharacterized LOC115209230, transcript variant X1
LOC115209230	Covext-FLAMseq_ext-G13245.79	Covext-FLAMseq_ext-G13245.79.p27					Uncharacterized protein	uncharacterized LOC115209230, transcript variant X1
LOC115209230	Covext-FLAMseq_ext-G13245.79	Covext-FLAMseq_ext-G13245.79.p3					Uncharacterized protein	uncharacterized LOC115209230, transcript variant X1
LOC115209230	Covext-FLAMseq_ext-G13245.79	Covext-FLAMseq_ext-G13245.79.p26						uncharacterized LOC115209230, transcript variant X1
LOC115209348	Covext-FLAMseq_ext-G13309.14	Covext-FLAMseq_ext-G13309.14.p12	0	Tigger transposable element-derived protein 1-like		Jrkl		threonine synthase-like 1 isoform X1
LOC115209348	Covext-FLAMseq_ext-G13309.14	Covext-FLAMseq_ext-G13309.14.p21						threonine synthase-like 1 isoform X1
LOC115209348	Covext-FLAMseq_ext-G13309.14	Covext-FLAMseq_ext-G13309.14.p66						threonine synthase-like 1 isoform X1
LOC115209348	Covext-FLAMseq_ext-G13309.14	Covext-FLAMseq_ext-G13309.14.p1	THNSL1	Threonine synthase N terminus		Thnsl1	Thr_synth_N domain-containing protein	threonine synthase-like 1 isoform X1
LOC115209348	Covext-FLAMseq_ext-G13309.14	Covext-FLAMseq_ext-G13309.14.p53						threonine synthase-like 1 isoform X1
LOC115209348	Covext-FLAMseq_ext-G13309.14	Covext-FLAMseq_ext-G13309.14.p86						threonine synthase-like 1 isoform X1
LOC115209348	Covext-FLAMseq_ext-G13309.14	Covext-FLAMseq_ext-G13309.14.p48						threonine synthase-like 1 isoform X1
LOC115209348	Covext-FLAMseq_ext-G13309.14	Covext-FLAMseq_ext-G13309.14.p77						threonine synthase-like 1 isoform X1
LOC115209348	Covext-FLAMseq_ext-G13309.14	Covext-FLAMseq_ext-G13309.14.p82						threonine synthase-like 1 isoform X1
LOC115209348	Covext-FLAMseq_ext-G13309.14	Covext-FLAMseq_ext-G13309.14.p30						threonine synthase-like 1 isoform X1
LOC115209348	Covext-FLAMseq_ext-G13309.14	Covext-FLAMseq_ext-G13309.14.p14						threonine synthase-like 1 isoform X1
LOC115209348	Covext-FLAMseq_ext-G13309.14	Covext-FLAMseq_ext-G13309.14.p33						threonine synthase-like 1 isoform X1
LOC115209348	Covext-FLAMseq_ext-G13309.14	Covext-FLAMseq_ext-G13309.14.p58					Uncharacterized protein (Fragment)	threonine synthase-like 1 isoform X1
LOC115209348	Covext-FLAMseq_ext-G13309.14	Covext-FLAMseq_ext-G13309.14.p27						threonine synthase-like 1 isoform X1
LOC115209348	Covext-FLAMseq_ext-G13309.14	Covext-FLAMseq_ext-G13309.14.p60						threonine synthase-like 1 isoform X1
LOC115209348	Covext-FLAMseq_ext-G13309.14	Covext-FLAMseq_ext-G13309.14.p36						threonine synthase-like 1 isoform X1
LOC115209348	Covext-FLAMseq_ext-G13309.14	Covext-FLAMseq_ext-G13309.14.p23	0	Belongs to the class-I aminoacyl-tRNA synthetase family			FERM domain-containing protein	threonine synthase-like 1 isoform X1
LOC115209348	Covext-FLAMseq_ext-G13309.14	Covext-FLAMseq_ext-G13309.14.p79						threonine synthase-like 1 isoform X1
LOC115209348	Covext-FLAMseq_ext-G13309.14	Covext-FLAMseq_ext-G13309.14.p13					Uncharacterized protein (Fragment)	threonine synthase-like 1 isoform X1
LOC115209348	Covext-FLAMseq_ext-G13309.14	Covext-FLAMseq_ext-G13309.14.p64						threonine synthase-like 1 isoform X1
LOC115209348	Covext-FLAMseq_ext-G13309.14	Covext-FLAMseq_ext-G13309.14.p2	0	Ribonuclease H protein	pol	Pol	Uncharacterized protein	threonine synthase-like 1 isoform X1
LOC115209348	Covext-FLAMseq_ext-G13309.14	Covext-FLAMseq_ext-G13309.14.p65						threonine synthase-like 1 isoform X1
LOC115209348	Covext-FLAMseq_ext-G13309.14	Covext-FLAMseq_ext-G13309.14.p68						threonine synthase-like 1 isoform X1
LOC115209348	Covext-FLAMseq_ext-G13309.14	Covext-FLAMseq_ext-G13309.14.p31						threonine synthase-like 1 isoform X1
LOC115209348	Covext-FLAMseq_ext-G13309.14	Covext-FLAMseq_ext-G13309.14.p42					Uncharacterized protein	threonine synthase-like 1 isoform X1
LOC115209348	Covext-FLAMseq_ext-G13309.14	Covext-FLAMseq_ext-G13309.14.p95						threonine synthase-like 1 isoform X1
LOC115209348	Covext-FLAMseq_ext-G13309.14	Covext-FLAMseq_ext-G13309.14.p8	0	0			Uncharacterized protein	threonine synthase-like 1 isoform X1
LOC115209348	Covext-FLAMseq_ext-G13309.14	Covext-FLAMseq_ext-G13309.14.p41					Inositol-1-monophosphatase	threonine synthase-like 1 isoform X1
LOC115209348	Covext-FLAMseq_ext-G13309.14	Covext-FLAMseq_ext-G13309.14.p75					Uncharacterized protein	threonine synthase-like 1 isoform X1
LOC115209348	Covext-FLAMseq_ext-G13309.14	Covext-FLAMseq_ext-G13309.14.p3	0	Reverse transcriptase (RNA-dependent DNA polymerase)			Calponin-homology (CH) domain-containing protein	threonine synthase-like 1 isoform X1
LOC115209348	Covext-FLAMseq_ext-G13309.14	Covext-FLAMseq_ext-G13309.14.p32						threonine synthase-like 1 isoform X1
LOC115209348	Covext-FLAMseq_ext-G13309.14	Covext-FLAMseq_ext-G13309.14.p70						threonine synthase-like 1 isoform X1
LOC115209348	Covext-FLAMseq_ext-G13309.14	Covext-FLAMseq_ext-G13309.14.p56					Inositol-1-monophosphatase	threonine synthase-like 1 isoform X1
LOC115209348	Covext-FLAMseq_ext-G13309.14	Covext-FLAMseq_ext-G13309.14.p52						threonine synthase-like 1 isoform X1
LOC115209348	Covext-FLAMseq_ext-G13309.14	Covext-FLAMseq_ext-G13309.14.p20					UBC core domain-containing protein	threonine synthase-like 1 isoform X1
LOC115209348	Covext-FLAMseq_ext-G13309.14	Covext-FLAMseq_ext-G13309.14.p15						threonine synthase-like 1 isoform X1
LOC115209728	Covext-FLAMseq_ext-G13312.1	Covext-FLAMseq_ext-G13312.1.p3	THNSL1	threonine synthase-like 1		Thnsl1	Thr_synth_N domain-containing protein	inositol monophosphatase 1
LOC115209728	Covext-FLAMseq_ext-G13312.1	Covext-FLAMseq_ext-G13312.1.p1						inositol monophosphatase 1
LOC115209728	Covext-FLAMseq_ext-G13312.1	Covext-FLAMseq_ext-G13312.1.p5						inositol monophosphatase 1
LOC115209728	Covext-FLAMseq_ext-G13312.1	Covext-FLAMseq_ext-G13312.1.p7						inositol monophosphatase 1
LOC115209728	Covext-FLAMseq_ext-G13312.1	Covext-FLAMseq_ext-G13312.1.p2	0	Inositol monophosphatase family	Dmel\CG9391	Impa1	Inositol-1-monophosphatase	inositol monophosphatase 1
LOC115209126	Covext-FLAMseq_ext-G13450.4	Covext-FLAMseq_ext-G13450.4.p5					Rho-GAP domain-containing protein	conserved oligomeric Golgi complex subunit 5
LOC115209126	Covext-FLAMseq_ext-G13450.4	Covext-FLAMseq_ext-G13450.4.p12					ATPase_AAA_core domain-containing protein	conserved oligomeric Golgi complex subunit 5
LOC115209126	Covext-FLAMseq_ext-G13450.4	Covext-FLAMseq_ext-G13450.4.p4						conserved oligomeric Golgi complex subunit 5
LOC115209126	Covext-FLAMseq_ext-G13450.4	Covext-FLAMseq_ext-G13450.4.p8						conserved oligomeric Golgi complex subunit 5
LOC115209126	Covext-FLAMseq_ext-G13450.4	Covext-FLAMseq_ext-G13450.4.p1	COG5	oligomeric golgi complex	fws	Cog5	Conserved oligomeric Golgi complex subunit 5	conserved oligomeric Golgi complex subunit 5
LOC115209642	Covext-FLAMseq_ext-G13524.22	Covext-FLAMseq_ext-G13524.22.p9						F-box only protein 22 isoform X1
LOC115209642	Covext-FLAMseq_ext-G13524.22	Covext-FLAMseq_ext-G13524.22.p1	FBXO22	regulation of skeletal muscle fiber development		Fbxo22	Uncharacterized protein	F-box only protein 22 isoform X1
LOC115209642	Covext-FLAMseq_ext-G13524.22	Covext-FLAMseq_ext-G13524.22.p7						F-box only protein 22 isoform X1
LOC115209642	Covext-FLAMseq_ext-G13524.22	Covext-FLAMseq_ext-G13524.22.p8						F-box only protein 22 isoform X1
LOC115209642	Covext-FLAMseq_ext-G13524.22	Covext-FLAMseq_ext-G13524.22.p16						F-box only protein 22 isoform X1
LOC115209423	Covext-FLAMseq_ext-G13573.6	Covext-FLAMseq_ext-G13573.6.p13						erlin-1
LOC115209423	Covext-FLAMseq_ext-G13573.6	Covext-FLAMseq_ext-G13573.6.p4					Uncharacterized protein	erlin-1
LOC115209423	Covext-FLAMseq_ext-G13573.6	Covext-FLAMseq_ext-G13573.6.p1	0	SREBP signaling pathway		Erlin2	PHB domain-containing protein	erlin-1
LOC115209423	Covext-FLAMseq_ext-G13573.6	Covext-FLAMseq_ext-G13573.6.p12						erlin-1
LOC115209423	Covext-FLAMseq_ext-G13573.6	Covext-FLAMseq_ext-G13573.6.p2						erlin-1
LOC115209968	Covext-FLAMseq_ext-G13616.23	Covext-FLAMseq_ext-G13616.23.p1	PLEKHM1	positive regulation of ruffle assembly	CG6613-RA	Plekhm3	Uncharacterized protein	sorting nexin-29-like isoform X2
LOC115209968	Covext-FLAMseq_ext-G13616.23	Covext-FLAMseq_ext-G13616.23.p14						sorting nexin-29-like isoform X2
LOC115209968	Covext-FLAMseq_ext-G13616.23	Covext-FLAMseq_ext-G13616.23.p10						sorting nexin-29-like isoform X2
LOC115209968	Covext-FLAMseq_ext-G13616.23	Covext-FLAMseq_ext-G13616.23.p16						sorting nexin-29-like isoform X2
LOC115209968	Covext-FLAMseq_ext-G13616.23	Covext-FLAMseq_ext-G13616.23.p5						sorting nexin-29-like isoform X2
LOC115209968	Covext-FLAMseq_ext-G13616.23	Covext-FLAMseq_ext-G13616.23.p17						sorting nexin-29-like isoform X2
LOC115209548	Covext-FLAMseq_ext-G13948.12	Covext-FLAMseq_ext-G13948.12.p53						GSK3-beta interaction protein-like
LOC115209548	Covext-FLAMseq_ext-G13948.12	Covext-FLAMseq_ext-G13948.12.p78					Uncharacterized protein	GSK3-beta interaction protein-like
LOC115209548	Covext-FLAMseq_ext-G13948.12	Covext-FLAMseq_ext-G13948.12.p12						GSK3-beta interaction protein-like
LOC115209548	Covext-FLAMseq_ext-G13948.12	Covext-FLAMseq_ext-G13948.12.p37						GSK3-beta interaction protein-like
LOC115209548	Covext-FLAMseq_ext-G13948.12	Covext-FLAMseq_ext-G13948.12.p32						GSK3-beta interaction protein-like
LOC115209548	Covext-FLAMseq_ext-G13948.12	Covext-FLAMseq_ext-G13948.12.p43						GSK3-beta interaction protein-like
LOC115209548	Covext-FLAMseq_ext-G13948.12	Covext-FLAMseq_ext-G13948.12.p90						GSK3-beta interaction protein-like
LOC115209548	Covext-FLAMseq_ext-G13948.12	Covext-FLAMseq_ext-G13948.12.p14						GSK3-beta interaction protein-like
LOC115209548	Covext-FLAMseq_ext-G13948.12	Covext-FLAMseq_ext-G13948.12.p24						GSK3-beta interaction protein-like
LOC115209548	Covext-FLAMseq_ext-G13948.12	Covext-FLAMseq_ext-G13948.12.p42						GSK3-beta interaction protein-like
LOC115209548	Covext-FLAMseq_ext-G13948.12	Covext-FLAMseq_ext-G13948.12.p56						GSK3-beta interaction protein-like
LOC115209548	Covext-FLAMseq_ext-G13948.12	Covext-FLAMseq_ext-G13948.12.p44						GSK3-beta interaction protein-like
LOC115209548	Covext-FLAMseq_ext-G13948.12	Covext-FLAMseq_ext-G13948.12.p52						GSK3-beta interaction protein-like
LOC115209548	Covext-FLAMseq_ext-G13948.12	Covext-FLAMseq_ext-G13948.12.p87						GSK3-beta interaction protein-like
LOC115209548	Covext-FLAMseq_ext-G13948.12	Covext-FLAMseq_ext-G13948.12.p63						GSK3-beta interaction protein-like
LOC115209548	Covext-FLAMseq_ext-G13948.12	Covext-FLAMseq_ext-G13948.12.p18					BTB domain-containing protein	GSK3-beta interaction protein-like
LOC115209548	Covext-FLAMseq_ext-G13948.12	Covext-FLAMseq_ext-G13948.12.p35						GSK3-beta interaction protein-like
LOC115209548	Covext-FLAMseq_ext-G13948.12	Covext-FLAMseq_ext-G13948.12.p38	inaE	Lipase (class 3)			Uncharacterized protein (Fragment)	GSK3-beta interaction protein-like
LOC115209548	Covext-FLAMseq_ext-G13948.12	Covext-FLAMseq_ext-G13948.12.p4					BTB domain-containing protein	GSK3-beta interaction protein-like
LOC115209548	Covext-FLAMseq_ext-G13948.12	Covext-FLAMseq_ext-G13948.12.p3						GSK3-beta interaction protein-like
LOC115209548	Covext-FLAMseq_ext-G13948.12	Covext-FLAMseq_ext-G13948.12.p40						GSK3-beta interaction protein-like
LOC115209548	Covext-FLAMseq_ext-G13948.12	Covext-FLAMseq_ext-G13948.12.p6	GSKIP	protein kinase A binding	Dmel\CG11523	Gskip	DUF727 domain-containing protein	GSK3-beta interaction protein-like
LOC115209548	Covext-FLAMseq_ext-G13948.12	Covext-FLAMseq_ext-G13948.12.p55						GSK3-beta interaction protein-like
LOC115209548	Covext-FLAMseq_ext-G13948.12	Covext-FLAMseq_ext-G13948.12.p19						GSK3-beta interaction protein-like
LOC115209548	Covext-FLAMseq_ext-G13948.12	Covext-FLAMseq_ext-G13948.12.p74						GSK3-beta interaction protein-like
LOC115209548	Covext-FLAMseq_ext-G13948.12	Covext-FLAMseq_ext-G13948.12.p92						GSK3-beta interaction protein-like
LOC115209548	Covext-FLAMseq_ext-G13948.12	Covext-FLAMseq_ext-G13948.12.p21						GSK3-beta interaction protein-like
LOC115209548	Covext-FLAMseq_ext-G13948.12	Covext-FLAMseq_ext-G13948.12.p2					BTB domain-containing protein	GSK3-beta interaction protein-like
LOC115209548	Covext-FLAMseq_ext-G13948.12	Covext-FLAMseq_ext-G13948.12.p5	0	Brinker DNA-binding domain		Pogk	Uncharacterized protein	GSK3-beta interaction protein-like
LOC115209548	Covext-FLAMseq_ext-G13948.12	Covext-FLAMseq_ext-G13948.12.p26						GSK3-beta interaction protein-like
LOC115209548	Covext-FLAMseq_ext-G13948.12	Covext-FLAMseq_ext-G13948.12.p1	0	DDE superfamily endonuclease				GSK3-beta interaction protein-like
LOC115209548	Covext-FLAMseq_ext-G13948.12	Covext-FLAMseq_ext-G13948.12.p83						GSK3-beta interaction protein-like
LOC115209548	Covext-FLAMseq_ext-G13948.12	Covext-FLAMseq_ext-G13948.12.p69						GSK3-beta interaction protein-like
LOC115209548	Covext-FLAMseq_ext-G13948.12	Covext-FLAMseq_ext-G13948.12.p80						GSK3-beta interaction protein-like
LOC115209548	Covext-FLAMseq_ext-G13948.12	Covext-FLAMseq_ext-G13948.12.p64					Uncharacterized protein	GSK3-beta interaction protein-like
LOC115209548	Covext-FLAMseq_ext-G13948.12	Covext-FLAMseq_ext-G13948.12.p89						GSK3-beta interaction protein-like
LOC115209548	Covext-FLAMseq_ext-G13948.12	Covext-FLAMseq_ext-G13948.12.p36						GSK3-beta interaction protein-like
LOC115209548	Covext-FLAMseq_ext-G13948.12	Covext-FLAMseq_ext-G13948.12.p72						GSK3-beta interaction protein-like
LOC115209547	Covext-FLAMseq_ext-G13950.29	Covext-FLAMseq_ext-G13950.29.p1					BTB domain-containing protein	uncharacterized LOC115209547, transcript variant X1
LOC115209547	Covext-FLAMseq_ext-G13950.29	Covext-FLAMseq_ext-G13950.29.p7						uncharacterized LOC115209547, transcript variant X1
LOC115209547	Covext-FLAMseq_ext-G13950.29	Covext-FLAMseq_ext-G13950.29.p6					Uncharacterized protein	uncharacterized LOC115209547, transcript variant X1
LOC115209547	Covext-FLAMseq_ext-G13950.29	Covext-FLAMseq_ext-G13950.29.p3						uncharacterized LOC115209547, transcript variant X1
LOC115209635	Covext-FLAMseq_ext-G14155.11	Covext-FLAMseq_ext-G14155.11.p2					Uncharacterized protein	hydroxymethylglutaryl-CoA lyase, mitochondrial isoform X1
LOC115209635	Covext-FLAMseq_ext-G14155.11	Covext-FLAMseq_ext-G14155.11.p1	HMGCLL1	HMGL-like	Hmgcl	Hmgcll1	Pyruvate carboxyltransferase domain-containing protein	hydroxymethylglutaryl-CoA lyase, mitochondrial isoform X1
LOC115209792	Covext-FLAMseq_ext-G14267.3	Covext-FLAMseq_ext-G14267.3.p11						GDP-fucose transporter 1-like isoform X1
LOC115209792	Covext-FLAMseq_ext-G14267.3	Covext-FLAMseq_ext-G14267.3.p15					Uncharacterized protein	GDP-fucose transporter 1-like isoform X1
LOC115209792	Covext-FLAMseq_ext-G14267.3	Covext-FLAMseq_ext-G14267.3.p1	0	GDP-fucose import into Golgi lumen	nac	Slc35c1	TPT domain-containing protein	GDP-fucose transporter 1-like isoform X1
LOC115209792	Covext-FLAMseq_ext-G14267.3	Covext-FLAMseq_ext-G14267.3.p16						GDP-fucose transporter 1-like isoform X1
LOC115209792	Covext-FLAMseq_ext-G14267.3	Covext-FLAMseq_ext-G14267.3.p18						GDP-fucose transporter 1-like isoform X1
LOC115209792	Covext-FLAMseq_ext-G14267.3	Covext-FLAMseq_ext-G14267.3.p7					Uncharacterized protein (Fragment)	GDP-fucose transporter 1-like isoform X1
LOC115209792	Covext-FLAMseq_ext-G14267.3	Covext-FLAMseq_ext-G14267.3.p14						GDP-fucose transporter 1-like isoform X1
LOC115209391	Covext-FLAMseq_ext-G14427.11	Covext-FLAMseq_ext-G14427.11.p5					Protein SPT2 homolog	uncharacterized LOC115209391, transcript variant X1
LOC115209391	Covext-FLAMseq_ext-G14427.11	Covext-FLAMseq_ext-G14427.11.p2					MH2 domain-containing protein	uncharacterized LOC115209391, transcript variant X1
LOC115209391	Covext-FLAMseq_ext-G14427.11	Covext-FLAMseq_ext-G14427.11.p1	0	It is involved in the biological process described with regulation of transcription, DNA-templated	exp		MH2 domain-containing protein	uncharacterized LOC115209391, transcript variant X1
LOC115209391	Covext-FLAMseq_ext-G14427.11	Covext-FLAMseq_ext-G14427.11.p4						uncharacterized LOC115209391, transcript variant X1
LOC115209391	Covext-FLAMseq_ext-G14427.11	Covext-FLAMseq_ext-G14427.11.p7						uncharacterized LOC115209391, transcript variant X1
LOC115209097	Covext-FLAMseq_ext-G14520.8	Covext-FLAMseq_ext-G14520.8.p1	CSPG4	tissue remodeling	Kon	Cspg4	LAM_G_DOMAIN domain-containing protein	chondroitin sulfate proteoglycan 4-like
LOC115209097	Covext-FLAMseq_ext-G14520.8	Covext-FLAMseq_ext-G14520.8.p5					Uncharacterized protein (Fragment)	chondroitin sulfate proteoglycan 4-like
LOC115209097	Covext-FLAMseq_ext-G14520.8	Covext-FLAMseq_ext-G14520.8.p20						chondroitin sulfate proteoglycan 4-like
LOC115209097	Covext-FLAMseq_ext-G14520.8	Covext-FLAMseq_ext-G14520.8.p2	CSPG4	tissue remodeling	kon	Cspg4	LAM_G_DOMAIN domain-containing protein	chondroitin sulfate proteoglycan 4-like
LOC115209097	Covext-FLAMseq_ext-G14520.8	Covext-FLAMseq_ext-G14520.8.p10						chondroitin sulfate proteoglycan 4-like
LOC115209097	Covext-FLAMseq_ext-G14520.8	Covext-FLAMseq_ext-G14520.8.p24						chondroitin sulfate proteoglycan 4-like
LOC115209097	Covext-FLAMseq_ext-G14520.8	Covext-FLAMseq_ext-G14520.8.p22						chondroitin sulfate proteoglycan 4-like
LOC115209731	Covext-FLAMseq_ext-G14652.5	Covext-FLAMseq_ext-G14652.5.p3						glycerophosphodiester phosphodiesterase 1
LOC115209731	Covext-FLAMseq_ext-G14652.5	Covext-FLAMseq_ext-G14652.5.p1	gde1	Glycerophosphodiester phosphodiesterase	Dmel\CG14883	Gde1	GP-PDE domain-containing protein	glycerophosphodiester phosphodiesterase 1
LOC115209243	Covext-FLAMseq_ext-G14664.6	Covext-FLAMseq_ext-G14664.6.p3						multifunctional procollagen lysine hydroxylase and glycosyltransferase LH3
LOC115209243	Covext-FLAMseq_ext-G14664.6	Covext-FLAMseq_ext-G14664.6.p8						multifunctional procollagen lysine hydroxylase and glycosyltransferase LH3
LOC115209243	Covext-FLAMseq_ext-G14664.6	Covext-FLAMseq_ext-G14664.6.p1	PLOD1	procollagen-lysine 5-dioxygenase activity	Plod	Plod3	Procollagen-lysine 5-dioxygenase	multifunctional procollagen lysine hydroxylase and glycosyltransferase LH3
LOC115209243	Covext-FLAMseq_ext-G14664.6	Covext-FLAMseq_ext-G14664.6.p10						multifunctional procollagen lysine hydroxylase and glycosyltransferase LH3
LOC115209243	Covext-FLAMseq_ext-G14664.6	Covext-FLAMseq_ext-G14664.6.p13						multifunctional procollagen lysine hydroxylase and glycosyltransferase LH3
LOC115209433	Covext-FLAMseq_ext-G14674.4	Covext-FLAMseq_ext-G14674.4.p1	0	Zn-finger in ubiquitin-hydrolases and other protein	HDAC6	Hdac6	UBP-type domain-containing protein	histone deacetylase 6 isoform X1
LOC115209737	Covext-FLAMseq_ext-G14685.2	Covext-FLAMseq_ext-G14685.2.p1	CCDC60	Coiled-coil domain-containing protein 60		Ccdc60	Uncharacterized protein	coiled-coil domain-containing protein 60-like
LOC115209737	Covext-FLAMseq_ext-G14685.2	Covext-FLAMseq_ext-G14685.2.p10						coiled-coil domain-containing protein 60-like
LOC115209737	Covext-FLAMseq_ext-G14685.2	Covext-FLAMseq_ext-G14685.2.p17						coiled-coil domain-containing protein 60-like
LOC115209737	Covext-FLAMseq_ext-G14685.2	Covext-FLAMseq_ext-G14685.2.p3					Uncharacterized protein (Fragment)	coiled-coil domain-containing protein 60-like
LOC115209737	Covext-FLAMseq_ext-G14685.2	Covext-FLAMseq_ext-G14685.2.p11						coiled-coil domain-containing protein 60-like
LOC115209737	Covext-FLAMseq_ext-G14685.2	Covext-FLAMseq_ext-G14685.2.p8						coiled-coil domain-containing protein 60-like
LOC115209737	Covext-FLAMseq_ext-G14685.2	Covext-FLAMseq_ext-G14685.2.p7	MTERFD1	ribosome assembly	mTerf3	Mterf3	Uncharacterized protein	coiled-coil domain-containing protein 60-like
LOC115209737	Covext-FLAMseq_ext-G14685.2	Covext-FLAMseq_ext-G14685.2.p4						coiled-coil domain-containing protein 60-like
LOC115209929	Covext-FLAMseq_ext-G14771.4	Covext-FLAMseq_ext-G14771.4.p3					Flavin_Reduct domain-containing protein	uncharacterized LOC115209929
LOC115209929	Covext-FLAMseq_ext-G14771.4	Covext-FLAMseq_ext-G14771.4.p1					Flavin_Reduct domain-containing protein	uncharacterized LOC115209929
LOC115209076	Covext-FLAMseq_ext-G14780.5	Covext-FLAMseq_ext-G14780.5.p1	InR	It is involved in the biological process described with	InR	Insr	Receptor protein-tyrosine kinase	insulin-like peptide receptor isoform X1
LOC115210184	Covext-FLAMseq_ext-G1482.22	Covext-FLAMseq_ext-G1482.22.p11						mitochondrial Rho GTPase 1 isoform X1
LOC115210184	Covext-FLAMseq_ext-G1482.22	Covext-FLAMseq_ext-G1482.22.p1	RHOT2	mitochondrial outer membrane permeabilization	Miro	Rhot1	Mitochondrial Rho GTPase	mitochondrial Rho GTPase 1 isoform X1
LOC115210184	Covext-FLAMseq_ext-G1482.22	Covext-FLAMseq_ext-G1482.22.p3						mitochondrial Rho GTPase 1 isoform X1
LOC115210184	Covext-FLAMseq_ext-G1482.22	Covext-FLAMseq_ext-G1482.22.p2	RHOT2	mitochondrial outer membrane permeabilization	Miro	Rhot1	Mitochondrial Rho GTPase	mitochondrial Rho GTPase 1 isoform X1
LOC115210184	Covext-FLAMseq_ext-G1482.22	Covext-FLAMseq_ext-G1482.22.p10						mitochondrial Rho GTPase 1 isoform X1
LOC115210184	Covext-FLAMseq_ext-G1482.22	Covext-FLAMseq_ext-G1482.22.p6						mitochondrial Rho GTPase 1 isoform X1
LOC115210184	Covext-FLAMseq_ext-G1482.22	Covext-FLAMseq_ext-G1482.22.p4						mitochondrial Rho GTPase 1 isoform X1
LOC115213950	Covext-FLAMseq_ext-G1486.3	Covext-FLAMseq_ext-G1486.3.p2					Uncharacterized protein	uncharacterized protein F21D5.5 isoform X1
LOC115213950	Covext-FLAMseq_ext-G1486.3	Covext-FLAMseq_ext-G1486.3.p12						uncharacterized protein F21D5.5 isoform X1
LOC115213950	Covext-FLAMseq_ext-G1486.3	Covext-FLAMseq_ext-G1486.3.p14						uncharacterized protein F21D5.5 isoform X1
LOC115213950	Covext-FLAMseq_ext-G1486.3	Covext-FLAMseq_ext-G1486.3.p18						uncharacterized protein F21D5.5 isoform X1
LOC115213950	Covext-FLAMseq_ext-G1486.3	Covext-FLAMseq_ext-G1486.3.p15						uncharacterized protein F21D5.5 isoform X1
LOC115213950	Covext-FLAMseq_ext-G1486.3	Covext-FLAMseq_ext-G1486.3.p1	PNKP	Polynucleotide kinase 3'-phosphatase	PNKP	Pnkp	FHA_2 domain-containing protein	uncharacterized protein F21D5.5 isoform X1
LOC115210949	Covext-FLAMseq_ext-G14926.1	Covext-FLAMseq_ext-G14926.1.p14					Uncharacterized protein	AP-1 complex-associated regulatory protein-like isoform X1
LOC115210949	Covext-FLAMseq_ext-G14926.1	Covext-FLAMseq_ext-G14926.1.p9						AP-1 complex-associated regulatory protein-like isoform X1
LOC115210949	Covext-FLAMseq_ext-G14926.1	Covext-FLAMseq_ext-G14926.1.p38						AP-1 complex-associated regulatory protein-like isoform X1
LOC115210949	Covext-FLAMseq_ext-G14926.1	Covext-FLAMseq_ext-G14926.1.p15					Uncharacterized protein (Fragment)	AP-1 complex-associated regulatory protein-like isoform X1
LOC115210949	Covext-FLAMseq_ext-G14926.1	Covext-FLAMseq_ext-G14926.1.p32						AP-1 complex-associated regulatory protein-like isoform X1
LOC115210949	Covext-FLAMseq_ext-G14926.1	Covext-FLAMseq_ext-G14926.1.p8						AP-1 complex-associated regulatory protein-like isoform X1
LOC115210949	Covext-FLAMseq_ext-G14926.1	Covext-FLAMseq_ext-G14926.1.p24						AP-1 complex-associated regulatory protein-like isoform X1
LOC115210949	Covext-FLAMseq_ext-G14926.1	Covext-FLAMseq_ext-G14926.1.p2						AP-1 complex-associated regulatory protein-like isoform X1
LOC115210949	Covext-FLAMseq_ext-G14926.1	Covext-FLAMseq_ext-G14926.1.p13						AP-1 complex-associated regulatory protein-like isoform X1
LOC115210949	Covext-FLAMseq_ext-G14926.1	Covext-FLAMseq_ext-G14926.1.p1	AP1AR	Regulatory protein			Uncharacterized protein	AP-1 complex-associated regulatory protein-like isoform X1
LOC115210949	Covext-FLAMseq_ext-G14926.1	Covext-FLAMseq_ext-G14926.1.p35						AP-1 complex-associated regulatory protein-like isoform X1
LOC115210949	Covext-FLAMseq_ext-G14926.1	Covext-FLAMseq_ext-G14926.1.p27						AP-1 complex-associated regulatory protein-like isoform X1
LOC115210949	Covext-FLAMseq_ext-G14926.1	Covext-FLAMseq_ext-G14926.1.p4						AP-1 complex-associated regulatory protein-like isoform X1
LOC115210949	Covext-FLAMseq_ext-G14926.1	Covext-FLAMseq_ext-G14926.1.p17						AP-1 complex-associated regulatory protein-like isoform X1
LOC115210949	Covext-FLAMseq_ext-G14926.1	Covext-FLAMseq_ext-G14926.1.p6						AP-1 complex-associated regulatory protein-like isoform X1
LOC115210949	Covext-FLAMseq_ext-G14926.1	Covext-FLAMseq_ext-G14926.1.p7						AP-1 complex-associated regulatory protein-like isoform X1
LOC115210949	Covext-FLAMseq_ext-G14926.1	Covext-FLAMseq_ext-G14926.1.p29						AP-1 complex-associated regulatory protein-like isoform X1
LOC115210949	Covext-FLAMseq_ext-G14926.1	Covext-FLAMseq_ext-G14926.1.p19						AP-1 complex-associated regulatory protein-like isoform X1
LOC115210949	Covext-FLAMseq_ext-G14926.1	Covext-FLAMseq_ext-G14926.1.p3						AP-1 complex-associated regulatory protein-like isoform X1
LOC115211001	Covext-FLAMseq_ext-G15033.8	Covext-FLAMseq_ext-G15033.8.p4					Uncharacterized protein	G1/S-specific cyclin-E isoform X1
LOC115211001	Covext-FLAMseq_ext-G15033.8	Covext-FLAMseq_ext-G15033.8.p1	CCNE1	cell cycle G1/S phase transition	CycE	Ccne1	Cyclin N-terminal domain-containing protein	G1/S-specific cyclin-E isoform X1
LOC115211001	Covext-FLAMseq_ext-G15033.8	Covext-FLAMseq_ext-G15033.8.p6						G1/S-specific cyclin-E isoform X1
LOC115210391	Covext-FLAMseq_ext-G15265.10	Covext-FLAMseq_ext-G15265.10.p2	ARF4	ADP-ribosylation factor 4	Arf102F	Arf5	Uncharacterized protein	ADP-ribosylation factor 4
LOC115210391	Covext-FLAMseq_ext-G15265.10	Covext-FLAMseq_ext-G15265.10.p5					Uncharacterized protein	ADP-ribosylation factor 4
LOC115210718	Covext-FLAMseq_ext-G15318.1	Covext-FLAMseq_ext-G15318.1.p10						glutamate--cysteine ligase catalytic subunit
LOC115210718	Covext-FLAMseq_ext-G15318.1	Covext-FLAMseq_ext-G15318.1.p26						glutamate--cysteine ligase catalytic subunit
LOC115210718	Covext-FLAMseq_ext-G15318.1	Covext-FLAMseq_ext-G15318.1.p7						glutamate--cysteine ligase catalytic subunit
LOC115210718	Covext-FLAMseq_ext-G15318.1	Covext-FLAMseq_ext-G15318.1.p31						glutamate--cysteine ligase catalytic subunit
LOC115210718	Covext-FLAMseq_ext-G15318.1	Covext-FLAMseq_ext-G15318.1.p32						glutamate--cysteine ligase catalytic subunit
LOC115210718	Covext-FLAMseq_ext-G15318.1	Covext-FLAMseq_ext-G15318.1.p5					Uncharacterized protein	glutamate--cysteine ligase catalytic subunit
LOC115210718	Covext-FLAMseq_ext-G15318.1	Covext-FLAMseq_ext-G15318.1.p1	gcs-1	Glutamate-cysteine ligase, catalytic subunit	Gclc	Gclc	Gamma-ECS	glutamate--cysteine ligase catalytic subunit
LOC115210718	Covext-FLAMseq_ext-G15318.1	Covext-FLAMseq_ext-G15318.1.p16						glutamate--cysteine ligase catalytic subunit
LOC115210718	Covext-FLAMseq_ext-G15318.1	Covext-FLAMseq_ext-G15318.1.p37						glutamate--cysteine ligase catalytic subunit
LOC115210718	Covext-FLAMseq_ext-G15318.1	Covext-FLAMseq_ext-G15318.1.p35						glutamate--cysteine ligase catalytic subunit
LOC115210718	Covext-FLAMseq_ext-G15318.1	Covext-FLAMseq_ext-G15318.1.p22					Uncharacterized protein	glutamate--cysteine ligase catalytic subunit
LOC115210718	Covext-FLAMseq_ext-G15318.1	Covext-FLAMseq_ext-G15318.1.p2						glutamate--cysteine ligase catalytic subunit
LOC115210718	Covext-FLAMseq_ext-G15318.1	Covext-FLAMseq_ext-G15318.1.p29						glutamate--cysteine ligase catalytic subunit
LOC115210718	Covext-FLAMseq_ext-G15318.1	Covext-FLAMseq_ext-G15318.1.p14						glutamate--cysteine ligase catalytic subunit
LOC115210718	Covext-FLAMseq_ext-G15318.1	Covext-FLAMseq_ext-G15318.1.p41						glutamate--cysteine ligase catalytic subunit
LOC115210718	Covext-FLAMseq_ext-G15318.1	Covext-FLAMseq_ext-G15318.1.p3	14-3-3zeta	Belongs to the 14-3-3 family	14-3-3zeta	Ywhaz	14_3_3 domain-containing protein	glutamate--cysteine ligase catalytic subunit
LOC115210718	Covext-FLAMseq_ext-G15318.1	Covext-FLAMseq_ext-G15318.1.p25						glutamate--cysteine ligase catalytic subunit
LOC115210718	Covext-FLAMseq_ext-G15318.1	Covext-FLAMseq_ext-G15318.1.p13						glutamate--cysteine ligase catalytic subunit
LOC115210718	Covext-FLAMseq_ext-G15318.1	Covext-FLAMseq_ext-G15318.1.p15					Uncharacterized protein (Fragment)	glutamate--cysteine ligase catalytic subunit
LOC115210728	Covext-FLAMseq_ext-G15436.3	Covext-FLAMseq_ext-G15436.3.p48						tetratricopeptide repeat protein 7B
LOC115210728	Covext-FLAMseq_ext-G15436.3	Covext-FLAMseq_ext-G15436.3.p66					Uncharacterized protein	tetratricopeptide repeat protein 7B
LOC115210728	Covext-FLAMseq_ext-G15436.3	Covext-FLAMseq_ext-G15436.3.p25	0	Calmodulin	Cam	Calm2	Calmodulin	tetratricopeptide repeat protein 7B
LOC115210728	Covext-FLAMseq_ext-G15436.3	Covext-FLAMseq_ext-G15436.3.p75						tetratricopeptide repeat protein 7B
LOC115210728	Covext-FLAMseq_ext-G15436.3	Covext-FLAMseq_ext-G15436.3.p38						tetratricopeptide repeat protein 7B
LOC115210728	Covext-FLAMseq_ext-G15436.3	Covext-FLAMseq_ext-G15436.3.p57						tetratricopeptide repeat protein 7B
LOC115210728	Covext-FLAMseq_ext-G15436.3	Covext-FLAMseq_ext-G15436.3.p91					Uncharacterized protein	tetratricopeptide repeat protein 7B
LOC115210728	Covext-FLAMseq_ext-G15436.3	Covext-FLAMseq_ext-G15436.3.p2	0	Reverse transcriptase (RNA-dependent DNA polymerase)			Uncharacterized protein	tetratricopeptide repeat protein 7B
LOC115210728	Covext-FLAMseq_ext-G15436.3	Covext-FLAMseq_ext-G15436.3.p33						tetratricopeptide repeat protein 7B
LOC115210728	Covext-FLAMseq_ext-G15436.3	Covext-FLAMseq_ext-G15436.3.p22			Bkm		Uncharacterized protein	tetratricopeptide repeat protein 7B
LOC115210728	Covext-FLAMseq_ext-G15436.3	Covext-FLAMseq_ext-G15436.3.p23					Uncharacterized protein (Fragment)	tetratricopeptide repeat protein 7B
LOC115210728	Covext-FLAMseq_ext-G15436.3	Covext-FLAMseq_ext-G15436.3.p89						tetratricopeptide repeat protein 7B
LOC115210728	Covext-FLAMseq_ext-G15436.3	Covext-FLAMseq_ext-G15436.3.p118						tetratricopeptide repeat protein 7B
LOC115210728	Covext-FLAMseq_ext-G15436.3	Covext-FLAMseq_ext-G15436.3.p29					DUF3668 domain-containing protein	tetratricopeptide repeat protein 7B
LOC115210728	Covext-FLAMseq_ext-G15436.3	Covext-FLAMseq_ext-G15436.3.p83					Uncharacterized protein	tetratricopeptide repeat protein 7B
LOC115210728	Covext-FLAMseq_ext-G15436.3	Covext-FLAMseq_ext-G15436.3.p13					PPIase cyclophilin-type domain-containing protein	tetratricopeptide repeat protein 7B
LOC115210728	Covext-FLAMseq_ext-G15436.3	Covext-FLAMseq_ext-G15436.3.p18					Uncharacterized protein	tetratricopeptide repeat protein 7B
LOC115210728	Covext-FLAMseq_ext-G15436.3	Covext-FLAMseq_ext-G15436.3.p115						tetratricopeptide repeat protein 7B
LOC115210728	Covext-FLAMseq_ext-G15436.3	Covext-FLAMseq_ext-G15436.3.p135						tetratricopeptide repeat protein 7B
LOC115210728	Covext-FLAMseq_ext-G15436.3	Covext-FLAMseq_ext-G15436.3.p121						tetratricopeptide repeat protein 7B
LOC115210728	Covext-FLAMseq_ext-G15436.3	Covext-FLAMseq_ext-G15436.3.p60				Ttc7b	Uncharacterized protein	tetratricopeptide repeat protein 7B
LOC115210728	Covext-FLAMseq_ext-G15436.3	Covext-FLAMseq_ext-G15436.3.p61						tetratricopeptide repeat protein 7B
LOC115210728	Covext-FLAMseq_ext-G15436.3	Covext-FLAMseq_ext-G15436.3.p67						tetratricopeptide repeat protein 7B
LOC115210728	Covext-FLAMseq_ext-G15436.3	Covext-FLAMseq_ext-G15436.3.p43						tetratricopeptide repeat protein 7B
LOC115210728	Covext-FLAMseq_ext-G15436.3	Covext-FLAMseq_ext-G15436.3.p27					TPR_REGION domain-containing protein	tetratricopeptide repeat protein 7B
LOC115210728	Covext-FLAMseq_ext-G15436.3	Covext-FLAMseq_ext-G15436.3.p44						tetratricopeptide repeat protein 7B
LOC115210728	Covext-FLAMseq_ext-G15436.3	Covext-FLAMseq_ext-G15436.3.p49					Uncharacterized protein	tetratricopeptide repeat protein 7B
LOC115210728	Covext-FLAMseq_ext-G15436.3	Covext-FLAMseq_ext-G15436.3.p77					Protein SPT2 homolog	tetratricopeptide repeat protein 7B
LOC115210728	Covext-FLAMseq_ext-G15436.3	Covext-FLAMseq_ext-G15436.3.p80					Uncharacterized protein (Fragment)	tetratricopeptide repeat protein 7B
LOC115210728	Covext-FLAMseq_ext-G15436.3	Covext-FLAMseq_ext-G15436.3.p8						tetratricopeptide repeat protein 7B
LOC115210728	Covext-FLAMseq_ext-G15436.3	Covext-FLAMseq_ext-G15436.3.p130						tetratricopeptide repeat protein 7B
LOC115210728	Covext-FLAMseq_ext-G15436.3	Covext-FLAMseq_ext-G15436.3.p12					Uncharacterized protein	tetratricopeptide repeat protein 7B
LOC115210728	Covext-FLAMseq_ext-G15436.3	Covext-FLAMseq_ext-G15436.3.p104						tetratricopeptide repeat protein 7B
LOC115210728	Covext-FLAMseq_ext-G15436.3	Covext-FLAMseq_ext-G15436.3.p105					Uncharacterized protein	tetratricopeptide repeat protein 7B
LOC115210728	Covext-FLAMseq_ext-G15436.3	Covext-FLAMseq_ext-G15436.3.p124						tetratricopeptide repeat protein 7B
LOC115210728	Covext-FLAMseq_ext-G15436.3	Covext-FLAMseq_ext-G15436.3.p68						tetratricopeptide repeat protein 7B
LOC115210728	Covext-FLAMseq_ext-G15436.3	Covext-FLAMseq_ext-G15436.3.p73					Uncharacterized protein (Fragment)	tetratricopeptide repeat protein 7B
LOC115210728	Covext-FLAMseq_ext-G15436.3	Covext-FLAMseq_ext-G15436.3.p30						tetratricopeptide repeat protein 7B
LOC115210728	Covext-FLAMseq_ext-G15436.3	Covext-FLAMseq_ext-G15436.3.p137						tetratricopeptide repeat protein 7B
LOC115210728	Covext-FLAMseq_ext-G15436.3	Covext-FLAMseq_ext-G15436.3.p1	TTC7B	protein localization to plasma membrane	Ttc7	Ttc7b	Uncharacterized protein	tetratricopeptide repeat protein 7B
LOC115210728	Covext-FLAMseq_ext-G15436.3	Covext-FLAMseq_ext-G15436.3.p127						tetratricopeptide repeat protein 7B
LOC115210728	Covext-FLAMseq_ext-G15436.3	Covext-FLAMseq_ext-G15436.3.p114					Uncharacterized protein	tetratricopeptide repeat protein 7B
LOC115210728	Covext-FLAMseq_ext-G15436.3	Covext-FLAMseq_ext-G15436.3.p107						tetratricopeptide repeat protein 7B
LOC115210728	Covext-FLAMseq_ext-G15436.3	Covext-FLAMseq_ext-G15436.3.p128						tetratricopeptide repeat protein 7B
LOC115211040	Covext-FLAMseq_ext-G15502.29	Covext-FLAMseq_ext-G15502.29.p7						tRNA-splicing endonuclease subunit Sen34
LOC115211040	Covext-FLAMseq_ext-G15502.29	Covext-FLAMseq_ext-G15502.29.p4	FBXO43	F-box protein 43		Fbxo43	IBR domain-containing protein	tRNA-splicing endonuclease subunit Sen34
LOC115211040	Covext-FLAMseq_ext-G15502.29	Covext-FLAMseq_ext-G15502.29.p2					IBR domain-containing protein	tRNA-splicing endonuclease subunit Sen34
LOC115211040	Covext-FLAMseq_ext-G15502.29	Covext-FLAMseq_ext-G15502.29.p9					tRNA-splicing endonuclease subunit Sen34	tRNA-splicing endonuclease subunit Sen34
LOC115211040	Covext-FLAMseq_ext-G15502.29	Covext-FLAMseq_ext-G15502.29.p1	TSEN34	tRNA-type intron splice site recognition and cleavage	CG33260-RB	Tsen34	tRNA-splicing endonuclease subunit Sen34	tRNA-splicing endonuclease subunit Sen34
LOC115210958	Covext-FLAMseq_ext-G15502.60	Covext-FLAMseq_ext-G15502.60.p19					Uncharacterized protein (Fragment)	dual specificity protein kinase CLK2 isoform X1
LOC115210958	Covext-FLAMseq_ext-G15502.60	Covext-FLAMseq_ext-G15502.60.p9					Uncharacterized protein	dual specificity protein kinase CLK2 isoform X1
LOC115210958	Covext-FLAMseq_ext-G15502.60	Covext-FLAMseq_ext-G15502.60.p27					Uncharacterized protein	dual specificity protein kinase CLK2 isoform X1
LOC115210958	Covext-FLAMseq_ext-G15502.60	Covext-FLAMseq_ext-G15502.60.p22						dual specificity protein kinase CLK2 isoform X1
LOC115210958	Covext-FLAMseq_ext-G15502.60	Covext-FLAMseq_ext-G15502.60.p7						dual specificity protein kinase CLK2 isoform X1
LOC115210958	Covext-FLAMseq_ext-G15502.60	Covext-FLAMseq_ext-G15502.60.p23					UBC core domain-containing protein	dual specificity protein kinase CLK2 isoform X1
LOC115210958	Covext-FLAMseq_ext-G15502.60	Covext-FLAMseq_ext-G15502.60.p17					Homeobox domain-containing protein (Fragment)	dual specificity protein kinase CLK2 isoform X1
LOC115210958	Covext-FLAMseq_ext-G15502.60	Covext-FLAMseq_ext-G15502.60.p15						dual specificity protein kinase CLK2 isoform X1
LOC115210958	Covext-FLAMseq_ext-G15502.60	Covext-FLAMseq_ext-G15502.60.p18					UDP-N-acetylglucosamine 4-epimerase	dual specificity protein kinase CLK2 isoform X1
LOC115210958	Covext-FLAMseq_ext-G15502.60	Covext-FLAMseq_ext-G15502.60.p1	CLK2	protein serine/threonine kinase activity	Doa	Clk2	Protein kinase domain-containing protein	dual specificity protein kinase CLK2 isoform X1
LOC115211039	Covext-FLAMseq_ext-G15504.2	Covext-FLAMseq_ext-G15504.2.p3	0	Constitutes one of the two catalytic subunit of the tRNA-splicing endonuclease complex, a complex responsible for identification and cleavage of the splice sites in pre-tRNA. It cleaves pre-tRNA at the 5'- and 3'-splice sites to release the intron. The products are an intron and two tRNA half-molecules bearing 2',3'-cyclic phosphate and 5'-OH termini. There are no conserved sequences at the splic…	CG33260-RB	Tsen34	tRNA-splicing endonuclease subunit Sen34	F-box only protein 5-like
LOC115211039	Covext-FLAMseq_ext-G15504.2	Covext-FLAMseq_ext-G15504.2.p1	FBXO43	F-box protein 43		Fbxo43	IBR domain-containing protein	F-box only protein 5-like
LOC115211039	Covext-FLAMseq_ext-G15504.2	Covext-FLAMseq_ext-G15504.2.p2	TSEN34	tRNA-type intron splice site recognition and cleavage		Tsen34	tRNA-splicing endonuclease subunit Sen34	F-box only protein 5-like
LOC115211039	Covext-FLAMseq_ext-G15504.2	Covext-FLAMseq_ext-G15504.2.p7						F-box only protein 5-like
LOC115211039	Covext-FLAMseq_ext-G15504.2	Covext-FLAMseq_ext-G15504.2.p5					Uncharacterized protein	F-box only protein 5-like
LOC115210668	Covext-FLAMseq_ext-G15564.6	Covext-FLAMseq_ext-G15564.6.p5						F-box only protein 7 isoform X1
LOC115210668	Covext-FLAMseq_ext-G15564.6	Covext-FLAMseq_ext-G15564.6.p2					NEDD8-activating enzyme E1 catalytic subunit	F-box only protein 7 isoform X1
LOC115210668	Covext-FLAMseq_ext-G15564.6	Covext-FLAMseq_ext-G15564.6.p1	FBXO7	F-box only protein 7		Fbxo7	F-box domain-containing protein	F-box only protein 7 isoform X1
LOC115210188	Covext-FLAMseq_ext-G15566.1	Covext-FLAMseq_ext-G15566.1.p95						glycogen phosphorylase, muscle form
LOC115210188	Covext-FLAMseq_ext-G15566.1	Covext-FLAMseq_ext-G15566.1.p58						glycogen phosphorylase, muscle form
LOC115210188	Covext-FLAMseq_ext-G15566.1	Covext-FLAMseq_ext-G15566.1.p1	PYGB	Phosphorylase is an important allosteric enzyme in carbohydrate metabolism. Enzymes from different sources differ in their regulatory mechanisms and in their natural substrates. However, all known phosphorylases share catalytic and structural properties	GlyP	Pygm	Alpha-1,4 glucan phosphorylase	glycogen phosphorylase, muscle form
LOC115210188	Covext-FLAMseq_ext-G15566.1	Covext-FLAMseq_ext-G15566.1.p49						glycogen phosphorylase, muscle form
LOC115210188	Covext-FLAMseq_ext-G15566.1	Covext-FLAMseq_ext-G15566.1.p26					DUF3668 domain-containing protein	glycogen phosphorylase, muscle form
LOC115210188	Covext-FLAMseq_ext-G15566.1	Covext-FLAMseq_ext-G15566.1.p68						glycogen phosphorylase, muscle form
LOC115210188	Covext-FLAMseq_ext-G15566.1	Covext-FLAMseq_ext-G15566.1.p45					S-methyl-5'-thioadenosine phosphorylase	glycogen phosphorylase, muscle form
LOC115210188	Covext-FLAMseq_ext-G15566.1	Covext-FLAMseq_ext-G15566.1.p121						glycogen phosphorylase, muscle form
LOC115210188	Covext-FLAMseq_ext-G15566.1	Covext-FLAMseq_ext-G15566.1.p23					LsmAD domain-containing protein	glycogen phosphorylase, muscle form
LOC115210188	Covext-FLAMseq_ext-G15566.1	Covext-FLAMseq_ext-G15566.1.p77						glycogen phosphorylase, muscle form
LOC115210188	Covext-FLAMseq_ext-G15566.1	Covext-FLAMseq_ext-G15566.1.p65					Uncharacterized protein	glycogen phosphorylase, muscle form
LOC115210188	Covext-FLAMseq_ext-G15566.1	Covext-FLAMseq_ext-G15566.1.p56						glycogen phosphorylase, muscle form
LOC115210188	Covext-FLAMseq_ext-G15566.1	Covext-FLAMseq_ext-G15566.1.p61						glycogen phosphorylase, muscle form
LOC115210188	Covext-FLAMseq_ext-G15566.1	Covext-FLAMseq_ext-G15566.1.p59						glycogen phosphorylase, muscle form
LOC115210188	Covext-FLAMseq_ext-G15566.1	Covext-FLAMseq_ext-G15566.1.p81					Uncharacterized protein	glycogen phosphorylase, muscle form
LOC115210188	Covext-FLAMseq_ext-G15566.1	Covext-FLAMseq_ext-G15566.1.p104						glycogen phosphorylase, muscle form
LOC115210188	Covext-FLAMseq_ext-G15566.1	Covext-FLAMseq_ext-G15566.1.p117						glycogen phosphorylase, muscle form
LOC115210188	Covext-FLAMseq_ext-G15566.1	Covext-FLAMseq_ext-G15566.1.p2	cry	Blue light-dependent regulator that is the input of the circadian feedback loop. Has no photolyase activity for cyclobutane pyrimidine dimers or 6-4 photoproducts. Regulation of expression by light suggests a role in photoreception for locomotor activity rhythms. Functions, together with per, as a transcriptional repressor required for the oscillation of peripheral circadian clocks and for the co…	cry	Cry1	Photolyase	glycogen phosphorylase, muscle form
LOC115210188	Covext-FLAMseq_ext-G15566.1	Covext-FLAMseq_ext-G15566.1.p108						glycogen phosphorylase, muscle form
LOC115210188	Covext-FLAMseq_ext-G15566.1	Covext-FLAMseq_ext-G15566.1.p98						glycogen phosphorylase, muscle form
LOC115210188	Covext-FLAMseq_ext-G15566.1	Covext-FLAMseq_ext-G15566.1.p50						glycogen phosphorylase, muscle form
LOC115210188	Covext-FLAMseq_ext-G15566.1	Covext-FLAMseq_ext-G15566.1.p67						glycogen phosphorylase, muscle form
LOC115210188	Covext-FLAMseq_ext-G15566.1	Covext-FLAMseq_ext-G15566.1.p125						glycogen phosphorylase, muscle form
LOC115210188	Covext-FLAMseq_ext-G15566.1	Covext-FLAMseq_ext-G15566.1.p78						glycogen phosphorylase, muscle form
LOC115210188	Covext-FLAMseq_ext-G15566.1	Covext-FLAMseq_ext-G15566.1.p66						glycogen phosphorylase, muscle form
LOC115210188	Covext-FLAMseq_ext-G15566.1	Covext-FLAMseq_ext-G15566.1.p25						glycogen phosphorylase, muscle form
LOC115210188	Covext-FLAMseq_ext-G15566.1	Covext-FLAMseq_ext-G15566.1.p48						glycogen phosphorylase, muscle form
LOC115210188	Covext-FLAMseq_ext-G15566.1	Covext-FLAMseq_ext-G15566.1.p85						glycogen phosphorylase, muscle form
LOC115210188	Covext-FLAMseq_ext-G15566.1	Covext-FLAMseq_ext-G15566.1.p22					Uncharacterized protein	glycogen phosphorylase, muscle form
LOC115210188	Covext-FLAMseq_ext-G15566.1	Covext-FLAMseq_ext-G15566.1.p79						glycogen phosphorylase, muscle form
LOC115210188	Covext-FLAMseq_ext-G15566.1	Covext-FLAMseq_ext-G15566.1.p88					Uncharacterized protein	glycogen phosphorylase, muscle form
LOC115210188	Covext-FLAMseq_ext-G15566.1	Covext-FLAMseq_ext-G15566.1.p3						glycogen phosphorylase, muscle form
LOC115210188	Covext-FLAMseq_ext-G15566.1	Covext-FLAMseq_ext-G15566.1.p47						glycogen phosphorylase, muscle form
LOC115210188	Covext-FLAMseq_ext-G15566.1	Covext-FLAMseq_ext-G15566.1.p12						glycogen phosphorylase, muscle form
LOC115210188	Covext-FLAMseq_ext-G15566.1	Covext-FLAMseq_ext-G15566.1.p84					Uncharacterized protein	glycogen phosphorylase, muscle form
LOC115210188	Covext-FLAMseq_ext-G15566.1	Covext-FLAMseq_ext-G15566.1.p17						glycogen phosphorylase, muscle form
LOC115210188	Covext-FLAMseq_ext-G15566.1	Covext-FLAMseq_ext-G15566.1.p16					SCP domain-containing protein	glycogen phosphorylase, muscle form
LOC115210188	Covext-FLAMseq_ext-G15566.1	Covext-FLAMseq_ext-G15566.1.p24						glycogen phosphorylase, muscle form
LOC115210188	Covext-FLAMseq_ext-G15566.1	Covext-FLAMseq_ext-G15566.1.p106						glycogen phosphorylase, muscle form
LOC115210188	Covext-FLAMseq_ext-G15566.1	Covext-FLAMseq_ext-G15566.1.p69						glycogen phosphorylase, muscle form
LOC115210188	Covext-FLAMseq_ext-G15566.1	Covext-FLAMseq_ext-G15566.1.p137						glycogen phosphorylase, muscle form
LOC115210188	Covext-FLAMseq_ext-G15566.1	Covext-FLAMseq_ext-G15566.1.p75						glycogen phosphorylase, muscle form
LOC115210188	Covext-FLAMseq_ext-G15566.1	Covext-FLAMseq_ext-G15566.1.p44						glycogen phosphorylase, muscle form
LOC115210188	Covext-FLAMseq_ext-G15566.1	Covext-FLAMseq_ext-G15566.1.p62					Uncharacterized protein	glycogen phosphorylase, muscle form
LOC115210188	Covext-FLAMseq_ext-G15566.1	Covext-FLAMseq_ext-G15566.1.p135						glycogen phosphorylase, muscle form
LOC115210188	Covext-FLAMseq_ext-G15566.1	Covext-FLAMseq_ext-G15566.1.p123						glycogen phosphorylase, muscle form
LOC115210963	Covext-FLAMseq_ext-G15790.15	Covext-FLAMseq_ext-G15790.15.p8						LHFPL tetraspan subfamily member 3 protein
LOC115210963	Covext-FLAMseq_ext-G15790.15	Covext-FLAMseq_ext-G15790.15.p7						LHFPL tetraspan subfamily member 3 protein
LOC115210963	Covext-FLAMseq_ext-G15790.15	Covext-FLAMseq_ext-G15790.15.p5					UDP-N-acetylglucosamine 4-epimerase	LHFPL tetraspan subfamily member 3 protein
LOC115210963	Covext-FLAMseq_ext-G15790.15	Covext-FLAMseq_ext-G15790.15.p10						LHFPL tetraspan subfamily member 3 protein
LOC115210963	Covext-FLAMseq_ext-G15790.15	Covext-FLAMseq_ext-G15790.15.p9						LHFPL tetraspan subfamily member 3 protein
LOC115210963	Covext-FLAMseq_ext-G15790.15	Covext-FLAMseq_ext-G15790.15.p1	0	Pfam:L_HGMIC_fpl	Tmhs	Lhfpl5	Uncharacterized protein	LHFPL tetraspan subfamily member 3 protein
LOC115210853	Covext-FLAMseq_ext-G16489.19	Covext-FLAMseq_ext-G16489.19.p2						zinc finger protein 420-like
LOC115210853	Covext-FLAMseq_ext-G16489.19	Covext-FLAMseq_ext-G16489.19.p4					Guanylate cyclase (Fragment)	zinc finger protein 420-like
LOC115210853	Covext-FLAMseq_ext-G16489.19	Covext-FLAMseq_ext-G16489.19.p5						zinc finger protein 420-like
LOC115210853	Covext-FLAMseq_ext-G16489.19	Covext-FLAMseq_ext-G16489.19.p6						zinc finger protein 420-like
LOC115210853	Covext-FLAMseq_ext-G16489.19	Covext-FLAMseq_ext-G16489.19.p1			crol	Znf235	Uncharacterized protein	zinc finger protein 420-like
LOC115211043	Covext-FLAMseq_ext-G16579.26	Covext-FLAMseq_ext-G16579.26.p17						dipeptidyl peptidase 4 isoform X1
LOC115211043	Covext-FLAMseq_ext-G16579.26	Covext-FLAMseq_ext-G16579.26.p1	DPP10	potassium channel regulator activity	Dmel\CG11319	Dpp4	Uncharacterized protein	dipeptidyl peptidase 4 isoform X1
LOC115211043	Covext-FLAMseq_ext-G16579.26	Covext-FLAMseq_ext-G16579.26.p9						dipeptidyl peptidase 4 isoform X1
LOC115211043	Covext-FLAMseq_ext-G16579.26	Covext-FLAMseq_ext-G16579.26.p2						dipeptidyl peptidase 4 isoform X1
LOC115211043	Covext-FLAMseq_ext-G16579.26	Covext-FLAMseq_ext-G16579.26.p7						dipeptidyl peptidase 4 isoform X1
LOC115211043	Covext-FLAMseq_ext-G16579.26	Covext-FLAMseq_ext-G16579.26.p3						dipeptidyl peptidase 4 isoform X1
LOC115210845	Covext-FLAMseq_ext-G16773.1	Covext-FLAMseq_ext-G16773.1.p20					Uncharacterized protein (Fragment)	uncharacterized LOC115210845
LOC115210845	Covext-FLAMseq_ext-G16773.1	Covext-FLAMseq_ext-G16773.1.p30						uncharacterized LOC115210845
LOC115210845	Covext-FLAMseq_ext-G16773.1	Covext-FLAMseq_ext-G16773.1.p16						uncharacterized LOC115210845
LOC115210845	Covext-FLAMseq_ext-G16773.1	Covext-FLAMseq_ext-G16773.1.p39						uncharacterized LOC115210845
LOC115210845	Covext-FLAMseq_ext-G16773.1	Covext-FLAMseq_ext-G16773.1.p33	0	Belongs to the helicase family			ATP-dependent DNA helicase (Fragment)	uncharacterized LOC115210845
LOC115210845	Covext-FLAMseq_ext-G16773.1	Covext-FLAMseq_ext-G16773.1.p44						uncharacterized LOC115210845
LOC115210845	Covext-FLAMseq_ext-G16773.1	Covext-FLAMseq_ext-G16773.1.p40						uncharacterized LOC115210845
LOC115210845	Covext-FLAMseq_ext-G16773.1	Covext-FLAMseq_ext-G16773.1.p32						uncharacterized LOC115210845
LOC115210845	Covext-FLAMseq_ext-G16773.1	Covext-FLAMseq_ext-G16773.1.p19						uncharacterized LOC115210845
LOC115210845	Covext-FLAMseq_ext-G16773.1	Covext-FLAMseq_ext-G16773.1.p26						uncharacterized LOC115210845
LOC115210845	Covext-FLAMseq_ext-G16773.1	Covext-FLAMseq_ext-G16773.1.p42						uncharacterized LOC115210845
LOC115210845	Covext-FLAMseq_ext-G16773.1	Covext-FLAMseq_ext-G16773.1.p45					ATP-dependent DNA helicase	uncharacterized LOC115210845
LOC115210845	Covext-FLAMseq_ext-G16773.1	Covext-FLAMseq_ext-G16773.1.p5					Uncharacterized protein	uncharacterized LOC115210845
LOC115210845	Covext-FLAMseq_ext-G16773.1	Covext-FLAMseq_ext-G16773.1.p3						uncharacterized LOC115210845
LOC115210845	Covext-FLAMseq_ext-G16773.1	Covext-FLAMseq_ext-G16773.1.p36						uncharacterized LOC115210845
LOC115210845	Covext-FLAMseq_ext-G16773.1	Covext-FLAMseq_ext-G16773.1.p1					Uncharacterized protein	uncharacterized LOC115210845
LOC115210845	Covext-FLAMseq_ext-G16773.1	Covext-FLAMseq_ext-G16773.1.p8						uncharacterized LOC115210845
LOC115210845	Covext-FLAMseq_ext-G16773.1	Covext-FLAMseq_ext-G16773.1.p23						uncharacterized LOC115210845
LOC115210845	Covext-FLAMseq_ext-G16773.1	Covext-FLAMseq_ext-G16773.1.p22					Reverse transcriptase domain-containing protein	uncharacterized LOC115210845
LOC115210375	Covext-FLAMseq_ext-G16782.7	Covext-FLAMseq_ext-G16782.7.p1	0	Clostridium epsilon toxin ETX/Bacillus mosquitocidal toxin MTX2			Uncharacterized protein	uncharacterized LOC115210375, transcript variant X1
LOC115210375	Covext-FLAMseq_ext-G16782.7	Covext-FLAMseq_ext-G16782.7.p3						uncharacterized LOC115210375, transcript variant X1
LOC115210375	Covext-FLAMseq_ext-G16782.7	Covext-FLAMseq_ext-G16782.7.p6						uncharacterized LOC115210375, transcript variant X1
LOC115210375	Covext-FLAMseq_ext-G16782.7	Covext-FLAMseq_ext-G16782.7.p2					Uncharacterized protein	uncharacterized LOC115210375, transcript variant X1
LOC115210388	Covext-FLAMseq_ext-G16816.30	Covext-FLAMseq_ext-G16816.30.p2	eIF-1A	translation initiation factor activity	eIF1A	Eif1a	Eukaryotic translation initiation factor 4C	eukaryotic translation initiation factor 1A
LOC115210388	Covext-FLAMseq_ext-G16816.30	Covext-FLAMseq_ext-G16816.30.p7					Uncharacterized protein	eukaryotic translation initiation factor 1A
LOC115210477	Covext-FLAMseq_ext-G16889.3	Covext-FLAMseq_ext-G16889.3.p30						histone lysine demethylase PHF8
LOC115210477	Covext-FLAMseq_ext-G16889.3	Covext-FLAMseq_ext-G16889.3.p34					Uncharacterized protein	histone lysine demethylase PHF8
LOC115210477	Covext-FLAMseq_ext-G16889.3	Covext-FLAMseq_ext-G16889.3.p27						histone lysine demethylase PHF8
LOC115210477	Covext-FLAMseq_ext-G16889.3	Covext-FLAMseq_ext-G16889.3.p29					Uncharacterized protein (Fragment)	histone lysine demethylase PHF8
LOC115210477	Covext-FLAMseq_ext-G16889.3	Covext-FLAMseq_ext-G16889.3.p22						histone lysine demethylase PHF8
LOC115210477	Covext-FLAMseq_ext-G16889.3	Covext-FLAMseq_ext-G16889.3.p28						histone lysine demethylase PHF8
LOC115210477	Covext-FLAMseq_ext-G16889.3	Covext-FLAMseq_ext-G16889.3.p36						histone lysine demethylase PHF8
LOC115210477	Covext-FLAMseq_ext-G16889.3	Covext-FLAMseq_ext-G16889.3.p16						histone lysine demethylase PHF8
LOC115210477	Covext-FLAMseq_ext-G16889.3	Covext-FLAMseq_ext-G16889.3.p7						histone lysine demethylase PHF8
LOC115210477	Covext-FLAMseq_ext-G16889.3	Covext-FLAMseq_ext-G16889.3.p8						histone lysine demethylase PHF8
LOC115210477	Covext-FLAMseq_ext-G16889.3	Covext-FLAMseq_ext-G16889.3.p9	0	Ribonuclease H protein			Uncharacterized protein	histone lysine demethylase PHF8
LOC115210477	Covext-FLAMseq_ext-G16889.3	Covext-FLAMseq_ext-G16889.3.p33						histone lysine demethylase PHF8
LOC115210477	Covext-FLAMseq_ext-G16889.3	Covext-FLAMseq_ext-G16889.3.p14	RPS8	structural constituent of ribosome	RpS8	Rps8	40S ribosomal protein S8	histone lysine demethylase PHF8
LOC115210477	Covext-FLAMseq_ext-G16889.3	Covext-FLAMseq_ext-G16889.3.p37						histone lysine demethylase PHF8
LOC115210477	Covext-FLAMseq_ext-G16889.3	Covext-FLAMseq_ext-G16889.3.p43						histone lysine demethylase PHF8
LOC115210477	Covext-FLAMseq_ext-G16889.3	Covext-FLAMseq_ext-G16889.3.p19						histone lysine demethylase PHF8
LOC115210477	Covext-FLAMseq_ext-G16889.3	Covext-FLAMseq_ext-G16889.3.p15						histone lysine demethylase PHF8
LOC115210477	Covext-FLAMseq_ext-G16889.3	Covext-FLAMseq_ext-G16889.3.p31						histone lysine demethylase PHF8
LOC115210477	Covext-FLAMseq_ext-G16889.3	Covext-FLAMseq_ext-G16889.3.p21						histone lysine demethylase PHF8
LOC115210477	Covext-FLAMseq_ext-G16889.3	Covext-FLAMseq_ext-G16889.3.p1	PHF2	histone demethylase activity (H4-K20 specific)		Phf2	Uncharacterized protein	histone lysine demethylase PHF8
LOC115210482	Covext-FLAMseq_ext-G16969.1	Covext-FLAMseq_ext-G16969.1.p1	0	alpha/beta hydrolase fold	Dmel\CG1309	Abhd16a	AB hydrolase-1 domain-containing protein	decaprenyl-diphosphate synthase subunit 1
LOC115210482	Covext-FLAMseq_ext-G16969.1	Covext-FLAMseq_ext-G16969.1.p7	PDSS1	trans-hexaprenyltranstransferase activity	qless	Pdss1	Uncharacterized protein	decaprenyl-diphosphate synthase subunit 1
LOC115210482	Covext-FLAMseq_ext-G16969.1	Covext-FLAMseq_ext-G16969.1.p11						decaprenyl-diphosphate synthase subunit 1
LOC115210482	Covext-FLAMseq_ext-G16969.1	Covext-FLAMseq_ext-G16969.1.p2						decaprenyl-diphosphate synthase subunit 1
LOC115210482	Covext-FLAMseq_ext-G16969.1	Covext-FLAMseq_ext-G16969.1.p3	OSTF1	SH3 domain binding			Uncharacterized protein	decaprenyl-diphosphate synthase subunit 1
LOC115210345	Covext-FLAMseq_ext-G17016.10	Covext-FLAMseq_ext-G17016.10.p30						D-ribitol-5-phosphate cytidylyltransferase isoform X1
LOC115210345	Covext-FLAMseq_ext-G17016.10	Covext-FLAMseq_ext-G17016.10.p10						D-ribitol-5-phosphate cytidylyltransferase isoform X1
LOC115210345	Covext-FLAMseq_ext-G17016.10	Covext-FLAMseq_ext-G17016.10.p16						D-ribitol-5-phosphate cytidylyltransferase isoform X1
LOC115210345	Covext-FLAMseq_ext-G17016.10	Covext-FLAMseq_ext-G17016.10.p32						D-ribitol-5-phosphate cytidylyltransferase isoform X1
LOC115210345	Covext-FLAMseq_ext-G17016.10	Covext-FLAMseq_ext-G17016.10.p5						D-ribitol-5-phosphate cytidylyltransferase isoform X1
LOC115210345	Covext-FLAMseq_ext-G17016.10	Covext-FLAMseq_ext-G17016.10.p20						D-ribitol-5-phosphate cytidylyltransferase isoform X1
LOC115210345	Covext-FLAMseq_ext-G17016.10	Covext-FLAMseq_ext-G17016.10.p21	0	DDE superfamily endonuclease				D-ribitol-5-phosphate cytidylyltransferase isoform X1
LOC115210345	Covext-FLAMseq_ext-G17016.10	Covext-FLAMseq_ext-G17016.10.p2	KIF22	microtubule motor activity	pol	Pol	FERM domain-containing protein	D-ribitol-5-phosphate cytidylyltransferase isoform X1
LOC115210345	Covext-FLAMseq_ext-G17016.10	Covext-FLAMseq_ext-G17016.10.p27					Uncharacterized protein	D-ribitol-5-phosphate cytidylyltransferase isoform X1
LOC115210345	Covext-FLAMseq_ext-G17016.10	Covext-FLAMseq_ext-G17016.10.p29						D-ribitol-5-phosphate cytidylyltransferase isoform X1
LOC115210345	Covext-FLAMseq_ext-G17016.10	Covext-FLAMseq_ext-G17016.10.p13						D-ribitol-5-phosphate cytidylyltransferase isoform X1
LOC115210345	Covext-FLAMseq_ext-G17016.10	Covext-FLAMseq_ext-G17016.10.p24						D-ribitol-5-phosphate cytidylyltransferase isoform X1
LOC115210345	Covext-FLAMseq_ext-G17016.10	Covext-FLAMseq_ext-G17016.10.p23						D-ribitol-5-phosphate cytidylyltransferase isoform X1
LOC115210345	Covext-FLAMseq_ext-G17016.10	Covext-FLAMseq_ext-G17016.10.p3	0	Ribonuclease H protein			Uncharacterized protein	D-ribitol-5-phosphate cytidylyltransferase isoform X1
LOC115210345	Covext-FLAMseq_ext-G17016.10	Covext-FLAMseq_ext-G17016.10.p1	ISPD	Isoprenoid synthase		Crppa	Uncharacterized protein (Fragment)	D-ribitol-5-phosphate cytidylyltransferase isoform X1
LOC115210488	Covext-FLAMseq_ext-G17017.37	Covext-FLAMseq_ext-G17017.37.p10						D-ribitol-5-phosphate cytidylyltransferase isoform X1
LOC115210488	Covext-FLAMseq_ext-G17017.37	Covext-FLAMseq_ext-G17017.37.p14						D-ribitol-5-phosphate cytidylyltransferase isoform X1
LOC115210488	Covext-FLAMseq_ext-G17017.37	Covext-FLAMseq_ext-G17017.37.p7						D-ribitol-5-phosphate cytidylyltransferase isoform X1
LOC115210488	Covext-FLAMseq_ext-G17017.37	Covext-FLAMseq_ext-G17017.37.p11						D-ribitol-5-phosphate cytidylyltransferase isoform X1
LOC115210488	Covext-FLAMseq_ext-G17017.37	Covext-FLAMseq_ext-G17017.37.p12					Uncharacterized protein	D-ribitol-5-phosphate cytidylyltransferase isoform X1
LOC115210488	Covext-FLAMseq_ext-G17017.37	Covext-FLAMseq_ext-G17017.37.p6						D-ribitol-5-phosphate cytidylyltransferase isoform X1
LOC115210488	Covext-FLAMseq_ext-G17017.37	Covext-FLAMseq_ext-G17017.37.p1	ISPD	Isoprenoid synthase		Crppa	Uncharacterized protein (Fragment)	D-ribitol-5-phosphate cytidylyltransferase isoform X1
LOC115210218	Covext-FLAMseq_ext-G17094.9	Covext-FLAMseq_ext-G17094.9.p1	NEK4	regulation of replicative cell aging	Nek2	Nek4	Protein kinase domain-containing protein (Fragment)	serine/threonine-protein kinase Nek4 isoform X1
LOC115210218	Covext-FLAMseq_ext-G17094.9	Covext-FLAMseq_ext-G17094.9.p3						serine/threonine-protein kinase Nek4 isoform X1
LOC115210218	Covext-FLAMseq_ext-G17094.9	Covext-FLAMseq_ext-G17094.9.p2						serine/threonine-protein kinase Nek4 isoform X1
LOC115210841	Covext-FLAMseq_ext-G17334.15	Covext-FLAMseq_ext-G17334.15.p1						methionine-R-sulfoxide reductase B1-like
LOC115218570	Covext-FLAMseq_ext-G1736.1	Covext-FLAMseq_ext-G1736.1.p58						leucine-rich repeat-containing protein 45-like isoform X1
LOC115218570	Covext-FLAMseq_ext-G1736.1	Covext-FLAMseq_ext-G1736.1.p47						leucine-rich repeat-containing protein 45-like isoform X1
LOC115218570	Covext-FLAMseq_ext-G1736.1	Covext-FLAMseq_ext-G1736.1.p21	0	0			Uncharacterized protein	leucine-rich repeat-containing protein 45-like isoform X1
LOC115218570	Covext-FLAMseq_ext-G1736.1	Covext-FLAMseq_ext-G1736.1.p13						leucine-rich repeat-containing protein 45-like isoform X1
LOC115218570	Covext-FLAMseq_ext-G1736.1	Covext-FLAMseq_ext-G1736.1.p25						leucine-rich repeat-containing protein 45-like isoform X1
LOC115218570	Covext-FLAMseq_ext-G1736.1	Covext-FLAMseq_ext-G1736.1.p78						leucine-rich repeat-containing protein 45-like isoform X1
LOC115218570	Covext-FLAMseq_ext-G1736.1	Covext-FLAMseq_ext-G1736.1.p77					Uncharacterized protein	leucine-rich repeat-containing protein 45-like isoform X1
LOC115218570	Covext-FLAMseq_ext-G1736.1	Covext-FLAMseq_ext-G1736.1.p46						leucine-rich repeat-containing protein 45-like isoform X1
LOC115218570	Covext-FLAMseq_ext-G1736.1	Covext-FLAMseq_ext-G1736.1.p31	0	Ribonuclease H protein			Uncharacterized protein	leucine-rich repeat-containing protein 45-like isoform X1
LOC115218570	Covext-FLAMseq_ext-G1736.1	Covext-FLAMseq_ext-G1736.1.p53					Uncharacterized protein	leucine-rich repeat-containing protein 45-like isoform X1
LOC115218570	Covext-FLAMseq_ext-G1736.1	Covext-FLAMseq_ext-G1736.1.p33						leucine-rich repeat-containing protein 45-like isoform X1
LOC115218570	Covext-FLAMseq_ext-G1736.1	Covext-FLAMseq_ext-G1736.1.p40						leucine-rich repeat-containing protein 45-like isoform X1
LOC115218570	Covext-FLAMseq_ext-G1736.1	Covext-FLAMseq_ext-G1736.1.p4	0	0			Calponin-homology (CH) domain-containing protein	leucine-rich repeat-containing protein 45-like isoform X1
LOC115218570	Covext-FLAMseq_ext-G1736.1	Covext-FLAMseq_ext-G1736.1.p51						leucine-rich repeat-containing protein 45-like isoform X1
LOC115218570	Covext-FLAMseq_ext-G1736.1	Covext-FLAMseq_ext-G1736.1.p80					Uncharacterized protein (Fragment)	leucine-rich repeat-containing protein 45-like isoform X1
LOC115218570	Covext-FLAMseq_ext-G1736.1	Covext-FLAMseq_ext-G1736.1.p10	0	Transposase (partial DDE domain)			SMP-LTD domain-containing protein	leucine-rich repeat-containing protein 45-like isoform X1
LOC115218570	Covext-FLAMseq_ext-G1736.1	Covext-FLAMseq_ext-G1736.1.p9					Uncharacterized protein	leucine-rich repeat-containing protein 45-like isoform X1
LOC115218570	Covext-FLAMseq_ext-G1736.1	Covext-FLAMseq_ext-G1736.1.p12						leucine-rich repeat-containing protein 45-like isoform X1
LOC115218570	Covext-FLAMseq_ext-G1736.1	Covext-FLAMseq_ext-G1736.1.p23						leucine-rich repeat-containing protein 45-like isoform X1
LOC115218570	Covext-FLAMseq_ext-G1736.1	Covext-FLAMseq_ext-G1736.1.p66					Uncharacterized protein	leucine-rich repeat-containing protein 45-like isoform X1
LOC115218570	Covext-FLAMseq_ext-G1736.1	Covext-FLAMseq_ext-G1736.1.p81						leucine-rich repeat-containing protein 45-like isoform X1
LOC115218570	Covext-FLAMseq_ext-G1736.1	Covext-FLAMseq_ext-G1736.1.p50						leucine-rich repeat-containing protein 45-like isoform X1
LOC115218570	Covext-FLAMseq_ext-G1736.1	Covext-FLAMseq_ext-G1736.1.p71						leucine-rich repeat-containing protein 45-like isoform X1
LOC115218570	Covext-FLAMseq_ext-G1736.1	Covext-FLAMseq_ext-G1736.1.p24	0	Ribonuclease H protein	pol		Uncharacterized protein	leucine-rich repeat-containing protein 45-like isoform X1
LOC115218570	Covext-FLAMseq_ext-G1736.1	Covext-FLAMseq_ext-G1736.1.p82						leucine-rich repeat-containing protein 45-like isoform X1
LOC115218570	Covext-FLAMseq_ext-G1736.1	Covext-FLAMseq_ext-G1736.1.p1	LRRC45	Leucine rich repeat containing 45		Lrrc45	Uncharacterized protein	leucine-rich repeat-containing protein 45-like isoform X1
LOC115218570	Covext-FLAMseq_ext-G1736.1	Covext-FLAMseq_ext-G1736.1.p76						leucine-rich repeat-containing protein 45-like isoform X1
LOC115218570	Covext-FLAMseq_ext-G1736.1	Covext-FLAMseq_ext-G1736.1.p75					Uncharacterized protein	leucine-rich repeat-containing protein 45-like isoform X1
LOC115218570	Covext-FLAMseq_ext-G1736.1	Covext-FLAMseq_ext-G1736.1.p34						leucine-rich repeat-containing protein 45-like isoform X1
LOC115218570	Covext-FLAMseq_ext-G1736.1	Covext-FLAMseq_ext-G1736.1.p17						leucine-rich repeat-containing protein 45-like isoform X1
LOC115218570	Covext-FLAMseq_ext-G1736.1	Covext-FLAMseq_ext-G1736.1.p59					Uncharacterized protein	leucine-rich repeat-containing protein 45-like isoform X1
LOC115218570	Covext-FLAMseq_ext-G1736.1	Covext-FLAMseq_ext-G1736.1.p49						leucine-rich repeat-containing protein 45-like isoform X1
LOC115218570	Covext-FLAMseq_ext-G1736.1	Covext-FLAMseq_ext-G1736.1.p2					Uncharacterized protein (Fragment)	leucine-rich repeat-containing protein 45-like isoform X1
LOC115218570	Covext-FLAMseq_ext-G1736.1	Covext-FLAMseq_ext-G1736.1.p43						leucine-rich repeat-containing protein 45-like isoform X1
LOC115218570	Covext-FLAMseq_ext-G1736.1	Covext-FLAMseq_ext-G1736.1.p56						leucine-rich repeat-containing protein 45-like isoform X1
LOC115210304	Covext-FLAMseq_ext-G17378.24	Covext-FLAMseq_ext-G17378.24.p1	0	Ubiquitin carboxyl-terminal hydrolase	Usp20-33	Usp17le	USP domain-containing protein	uncharacterized LOC115210304
LOC115210304	Covext-FLAMseq_ext-G17378.24	Covext-FLAMseq_ext-G17378.24.p10						uncharacterized LOC115210304
LOC115210304	Covext-FLAMseq_ext-G17378.24	Covext-FLAMseq_ext-G17378.24.p2	0	Endonuclease/Exonuclease/phosphatase family			Endo	uncharacterized LOC115210304
LOC115210304	Covext-FLAMseq_ext-G17378.24	Covext-FLAMseq_ext-G17378.24.p9						uncharacterized LOC115210304
LOC115210304	Covext-FLAMseq_ext-G17378.24	Covext-FLAMseq_ext-G17378.24.p6						uncharacterized LOC115210304
LOC115210304	Covext-FLAMseq_ext-G17378.24	Covext-FLAMseq_ext-G17378.24.p7						uncharacterized LOC115210304
LOC115210304	Covext-FLAMseq_ext-G17378.24	Covext-FLAMseq_ext-G17378.24.p3	0	Reverse transcriptase (RNA-dependent DNA polymerase)			Uncharacterized protein	uncharacterized LOC115210304
LOC115210304	Covext-FLAMseq_ext-G17378.24	Covext-FLAMseq_ext-G17378.24.p4	0	Reverse transcriptase (RNA-dependent DNA polymerase)			Uncharacterized protein	uncharacterized LOC115210304
LOC115210568	Covext-FLAMseq_ext-G18152.1	Covext-FLAMseq_ext-G18152.1.p5						probable G-protein coupled receptor 139
LOC115210568	Covext-FLAMseq_ext-G18152.1	Covext-FLAMseq_ext-G18152.1.p4						probable G-protein coupled receptor 139
LOC115210717	Covext-FLAMseq_ext-G18291.6	Covext-FLAMseq_ext-G18291.6.p6						solute carrier family 25 member 51 isoform X1
LOC115210717	Covext-FLAMseq_ext-G18291.6	Covext-FLAMseq_ext-G18291.6.p4						solute carrier family 25 member 51 isoform X1
LOC115210717	Covext-FLAMseq_ext-G18291.6	Covext-FLAMseq_ext-G18291.6.p3					Homeobox domain-containing protein (Fragment)	solute carrier family 25 member 51 isoform X1
LOC115210717	Covext-FLAMseq_ext-G18291.6	Covext-FLAMseq_ext-G18291.6.p17						solute carrier family 25 member 51 isoform X1
LOC115210717	Covext-FLAMseq_ext-G18291.6	Covext-FLAMseq_ext-G18291.6.p1	SLC25A51	Solute carrier family 25 member	Dmel\CG7943	Slc25a51	Uncharacterized protein	solute carrier family 25 member 51 isoform X1
LOC115210717	Covext-FLAMseq_ext-G18291.6	Covext-FLAMseq_ext-G18291.6.p11						solute carrier family 25 member 51 isoform X1
LOC115210717	Covext-FLAMseq_ext-G18291.6	Covext-FLAMseq_ext-G18291.6.p8						solute carrier family 25 member 51 isoform X1
LOC115210717	Covext-FLAMseq_ext-G18291.6	Covext-FLAMseq_ext-G18291.6.p5					Uncharacterized protein	solute carrier family 25 member 51 isoform X1
LOC115210716	Covext-FLAMseq_ext-G18368.5	Covext-FLAMseq_ext-G18368.5.p1					Uncharacterized protein	uncharacterized LOC115210716
LOC115210716	Covext-FLAMseq_ext-G18368.5	Covext-FLAMseq_ext-G18368.5.p9						uncharacterized LOC115210716
LOC115210716	Covext-FLAMseq_ext-G18368.5	Covext-FLAMseq_ext-G18368.5.p7						uncharacterized LOC115210716
LOC115210716	Covext-FLAMseq_ext-G18368.5	Covext-FLAMseq_ext-G18368.5.p5						uncharacterized LOC115210716
LOC115210716	Covext-FLAMseq_ext-G18368.5	Covext-FLAMseq_ext-G18368.5.p3	0	CAP_GLY	Khc-73	Clip2	CAP-Gly domain-containing protein	uncharacterized LOC115210716
LOC115210716	Covext-FLAMseq_ext-G18368.5	Covext-FLAMseq_ext-G18368.5.p6						uncharacterized LOC115210716
LOC115210716	Covext-FLAMseq_ext-G18368.5	Covext-FLAMseq_ext-G18368.5.p11						uncharacterized LOC115210716
LOC115210716	Covext-FLAMseq_ext-G18368.5	Covext-FLAMseq_ext-G18368.5.p13						uncharacterized LOC115210716
LOC115210665	Covext-FLAMseq_ext-G18373.6	Covext-FLAMseq_ext-G18373.6.p1	SORT1	neurotensin receptor activity, non-G-protein coupled		Sort1	VPS10 domain-containing protein	sortilin
LOC115210665	Covext-FLAMseq_ext-G18373.6	Covext-FLAMseq_ext-G18373.6.p2					VPS10 domain-containing protein	sortilin
LOC115210865	Covext-FLAMseq_ext-G18426.6	Covext-FLAMseq_ext-G18426.6.p1	Spred	It is involved in the biological process described with	Spred	Spred2	Uncharacterized protein	sprouty-related, EVH1 domain-containing protein 2
LOC115210865	Covext-FLAMseq_ext-G18426.6	Covext-FLAMseq_ext-G18426.6.p10						sprouty-related, EVH1 domain-containing protein 2
LOC115211048	Covext-FLAMseq_ext-G18568.2	Covext-FLAMseq_ext-G18568.2.p23						uncharacterized LOC115211048, transcript variant X1
LOC115211048	Covext-FLAMseq_ext-G18568.2	Covext-FLAMseq_ext-G18568.2.p2						uncharacterized LOC115211048, transcript variant X1
LOC115211048	Covext-FLAMseq_ext-G18568.2	Covext-FLAMseq_ext-G18568.2.p8						uncharacterized LOC115211048, transcript variant X1
LOC115211048	Covext-FLAMseq_ext-G18568.2	Covext-FLAMseq_ext-G18568.2.p11					Rab-GAP TBC domain-containing protein	uncharacterized LOC115211048, transcript variant X1
LOC115211048	Covext-FLAMseq_ext-G18568.2	Covext-FLAMseq_ext-G18568.2.p18					Uncharacterized protein	uncharacterized LOC115211048, transcript variant X1
LOC115211048	Covext-FLAMseq_ext-G18568.2	Covext-FLAMseq_ext-G18568.2.p29					UBC core domain-containing protein	uncharacterized LOC115211048, transcript variant X1
LOC115211048	Covext-FLAMseq_ext-G18568.2	Covext-FLAMseq_ext-G18568.2.p39						uncharacterized LOC115211048, transcript variant X1
LOC115211048	Covext-FLAMseq_ext-G18568.2	Covext-FLAMseq_ext-G18568.2.p43					Uncharacterized protein	uncharacterized LOC115211048, transcript variant X1
LOC115211048	Covext-FLAMseq_ext-G18568.2	Covext-FLAMseq_ext-G18568.2.p6						uncharacterized LOC115211048, transcript variant X1
LOC115211048	Covext-FLAMseq_ext-G18568.2	Covext-FLAMseq_ext-G18568.2.p30						uncharacterized LOC115211048, transcript variant X1
LOC115211048	Covext-FLAMseq_ext-G18568.2	Covext-FLAMseq_ext-G18568.2.p33					Uncharacterized protein	uncharacterized LOC115211048, transcript variant X1
LOC115211048	Covext-FLAMseq_ext-G18568.2	Covext-FLAMseq_ext-G18568.2.p17						uncharacterized LOC115211048, transcript variant X1
LOC115211048	Covext-FLAMseq_ext-G18568.2	Covext-FLAMseq_ext-G18568.2.p16					UDP-N-acetylglucosamine 4-epimerase	uncharacterized LOC115211048, transcript variant X1
LOC115211048	Covext-FLAMseq_ext-G18568.2	Covext-FLAMseq_ext-G18568.2.p42						uncharacterized LOC115211048, transcript variant X1
LOC115211048	Covext-FLAMseq_ext-G18568.2	Covext-FLAMseq_ext-G18568.2.p1	0	0	Dmel\CG14331	Jmjd6	Uncharacterized protein	uncharacterized LOC115211048, transcript variant X1
LOC115211048	Covext-FLAMseq_ext-G18568.2	Covext-FLAMseq_ext-G18568.2.p31					Uncharacterized protein	uncharacterized LOC115211048, transcript variant X1
LOC115211048	Covext-FLAMseq_ext-G18568.2	Covext-FLAMseq_ext-G18568.2.p4						uncharacterized LOC115211048, transcript variant X1
LOC115211048	Covext-FLAMseq_ext-G18568.2	Covext-FLAMseq_ext-G18568.2.p25					Uncharacterized protein	uncharacterized LOC115211048, transcript variant X1
LOC115211048	Covext-FLAMseq_ext-G18568.2	Covext-FLAMseq_ext-G18568.2.p19						uncharacterized LOC115211048, transcript variant X1
LOC115211048	Covext-FLAMseq_ext-G18568.2	Covext-FLAMseq_ext-G18568.2.p35						uncharacterized LOC115211048, transcript variant X1
LOC115211048	Covext-FLAMseq_ext-G18568.2	Covext-FLAMseq_ext-G18568.2.p20					Uncharacterized protein (Fragment)	uncharacterized LOC115211048, transcript variant X1
LOC115211048	Covext-FLAMseq_ext-G18568.2	Covext-FLAMseq_ext-G18568.2.p21					Uncharacterized protein	uncharacterized LOC115211048, transcript variant X1
LOC115211049	Covext-FLAMseq_ext-G18571.5	Covext-FLAMseq_ext-G18571.5.p5	BPTF	Bromodomain PHD finger transcription factor	E(bx)	Kat2b	Uncharacterized protein	uncharacterized LOC115211049
LOC115211049	Covext-FLAMseq_ext-G18571.5	Covext-FLAMseq_ext-G18571.5.p1	0	PIG-X / PBN1		Pigx	Phosphatidylinositol-glycan biosynthesis class X protein	uncharacterized LOC115211049
LOC115211049	Covext-FLAMseq_ext-G18571.5	Covext-FLAMseq_ext-G18571.5.p8						uncharacterized LOC115211049
LOC115210249	Covext-FLAMseq_ext-G18637.1	Covext-FLAMseq_ext-G18637.1.p1	0	Belongs to the Ca(2 ) cation antiporter (CaCA) (TC 2.A.19) family	Calx	Slc8a2	Uncharacterized protein (Fragment)	sodium/calcium exchanger 3 isoform X1
LOC115210400	Covext-FLAMseq_ext-G18683.9	Covext-FLAMseq_ext-G18683.9.p4					Uncharacterized protein	regulator of microtubule dynamics protein 1 isoform X1
LOC115210400	Covext-FLAMseq_ext-G18683.9	Covext-FLAMseq_ext-G18683.9.p1	RMDN1	regulator of microtubule dynamics		Rmdn1	Uncharacterized protein	regulator of microtubule dynamics protein 1 isoform X1
LOC115210314	Covext-FLAMseq_ext-G18835.1	Covext-FLAMseq_ext-G18835.1.p49						LOW QUALITY PROTEIN: nucleolar and coiled-body phosphoprotein 1-like
LOC115210314	Covext-FLAMseq_ext-G18835.1	Covext-FLAMseq_ext-G18835.1.p53						LOW QUALITY PROTEIN: nucleolar and coiled-body phosphoprotein 1-like
LOC115210314	Covext-FLAMseq_ext-G18835.1	Covext-FLAMseq_ext-G18835.1.p10						LOW QUALITY PROTEIN: nucleolar and coiled-body phosphoprotein 1-like
LOC115210314	Covext-FLAMseq_ext-G18835.1	Covext-FLAMseq_ext-G18835.1.p37						LOW QUALITY PROTEIN: nucleolar and coiled-body phosphoprotein 1-like
LOC115210314	Covext-FLAMseq_ext-G18835.1	Covext-FLAMseq_ext-G18835.1.p2	0	Belongs to the peroxisomal membrane protein PXMP2 4 family	CG5906	Mpv17l2	Uncharacterized protein	LOW QUALITY PROTEIN: nucleolar and coiled-body phosphoprotein 1-like
LOC115210314	Covext-FLAMseq_ext-G18835.1	Covext-FLAMseq_ext-G18835.1.p39						LOW QUALITY PROTEIN: nucleolar and coiled-body phosphoprotein 1-like
LOC115210314	Covext-FLAMseq_ext-G18835.1	Covext-FLAMseq_ext-G18835.1.p15					Uncharacterized protein	LOW QUALITY PROTEIN: nucleolar and coiled-body phosphoprotein 1-like
LOC115210314	Covext-FLAMseq_ext-G18835.1	Covext-FLAMseq_ext-G18835.1.p31	KIF22	microtubule motor activity			Histone acetyltransferase	LOW QUALITY PROTEIN: nucleolar and coiled-body phosphoprotein 1-like
LOC115210314	Covext-FLAMseq_ext-G18835.1	Covext-FLAMseq_ext-G18835.1.p16	0	ISXO2-like transposase domain			DDE_Tnp_IS1595 domain-containing protein (Fragment)	LOW QUALITY PROTEIN: nucleolar and coiled-body phosphoprotein 1-like
LOC115210314	Covext-FLAMseq_ext-G18835.1	Covext-FLAMseq_ext-G18835.1.p7					Uncharacterized protein (Fragment)	LOW QUALITY PROTEIN: nucleolar and coiled-body phosphoprotein 1-like
LOC115210314	Covext-FLAMseq_ext-G18835.1	Covext-FLAMseq_ext-G18835.1.p9					Calponin-homology (CH) domain-containing protein	LOW QUALITY PROTEIN: nucleolar and coiled-body phosphoprotein 1-like
LOC115210314	Covext-FLAMseq_ext-G18835.1	Covext-FLAMseq_ext-G18835.1.p19						LOW QUALITY PROTEIN: nucleolar and coiled-body phosphoprotein 1-like
LOC115210314	Covext-FLAMseq_ext-G18835.1	Covext-FLAMseq_ext-G18835.1.p1				Rptn	40S ribosomal protein S6	LOW QUALITY PROTEIN: nucleolar and coiled-body phosphoprotein 1-like
LOC115210314	Covext-FLAMseq_ext-G18835.1	Covext-FLAMseq_ext-G18835.1.p43						LOW QUALITY PROTEIN: nucleolar and coiled-body phosphoprotein 1-like
LOC115210314	Covext-FLAMseq_ext-G18835.1	Covext-FLAMseq_ext-G18835.1.p60						LOW QUALITY PROTEIN: nucleolar and coiled-body phosphoprotein 1-like
LOC115210314	Covext-FLAMseq_ext-G18835.1	Covext-FLAMseq_ext-G18835.1.p41						LOW QUALITY PROTEIN: nucleolar and coiled-body phosphoprotein 1-like
LOC115210314	Covext-FLAMseq_ext-G18835.1	Covext-FLAMseq_ext-G18835.1.p23						LOW QUALITY PROTEIN: nucleolar and coiled-body phosphoprotein 1-like
LOC115210314	Covext-FLAMseq_ext-G18835.1	Covext-FLAMseq_ext-G18835.1.p20					Uncharacterized protein (Fragment)	LOW QUALITY PROTEIN: nucleolar and coiled-body phosphoprotein 1-like
LOC115210314	Covext-FLAMseq_ext-G18835.1	Covext-FLAMseq_ext-G18835.1.p72						LOW QUALITY PROTEIN: nucleolar and coiled-body phosphoprotein 1-like
LOC115210314	Covext-FLAMseq_ext-G18835.1	Covext-FLAMseq_ext-G18835.1.p57						LOW QUALITY PROTEIN: nucleolar and coiled-body phosphoprotein 1-like
LOC115210314	Covext-FLAMseq_ext-G18835.1	Covext-FLAMseq_ext-G18835.1.p67					WD_REPEATS_REGION domain-containing protein	LOW QUALITY PROTEIN: nucleolar and coiled-body phosphoprotein 1-like
LOC115210314	Covext-FLAMseq_ext-G18835.1	Covext-FLAMseq_ext-G18835.1.p32					Uncharacterized protein	LOW QUALITY PROTEIN: nucleolar and coiled-body phosphoprotein 1-like
LOC115210314	Covext-FLAMseq_ext-G18835.1	Covext-FLAMseq_ext-G18835.1.p6						LOW QUALITY PROTEIN: nucleolar and coiled-body phosphoprotein 1-like
LOC115210190	Covext-FLAMseq_ext-G18881.19	Covext-FLAMseq_ext-G18881.19.p1	BZW2	regulation of cellular macromolecule biosynthetic process	kra	Bzw1	W2 domain-containing protein	basic leucine zipper and W2 domain-containing protein 1
LOC115210190	Covext-FLAMseq_ext-G18881.19	Covext-FLAMseq_ext-G18881.19.p5						basic leucine zipper and W2 domain-containing protein 1
LOC115210190	Covext-FLAMseq_ext-G18881.19	Covext-FLAMseq_ext-G18881.19.p4						basic leucine zipper and W2 domain-containing protein 1
LOC115211051	Covext-FLAMseq_ext-G19134.18	Covext-FLAMseq_ext-G19134.18.p13						phosphatidylinositol 4-kinase beta isoform X1
LOC115211051	Covext-FLAMseq_ext-G19134.18	Covext-FLAMseq_ext-G19134.18.p16						phosphatidylinositol 4-kinase beta isoform X1
LOC115211051	Covext-FLAMseq_ext-G19134.18	Covext-FLAMseq_ext-G19134.18.p10						phosphatidylinositol 4-kinase beta isoform X1
LOC115211051	Covext-FLAMseq_ext-G19134.18	Covext-FLAMseq_ext-G19134.18.p12						phosphatidylinositol 4-kinase beta isoform X1
LOC115211051	Covext-FLAMseq_ext-G19134.18	Covext-FLAMseq_ext-G19134.18.p1	PI4KB	Belongs to the PI3 PI4-kinase family	fwd	Pi4kb	Uncharacterized protein	phosphatidylinositol 4-kinase beta isoform X1
LOC115211051	Covext-FLAMseq_ext-G19134.18	Covext-FLAMseq_ext-G19134.18.p15						phosphatidylinositol 4-kinase beta isoform X1
LOC118763175	Covext-FLAMseq_ext-G19150.2	Covext-FLAMseq_ext-G19150.2.p1			crol	Znf271	Uncharacterized protein (Fragment)	zinc finger protein 723-like
LOC115211850	Covext-FLAMseq_ext-G19152.11	Covext-FLAMseq_ext-G19152.11.p4						CCAAT/enhancer-binding protein gamma
LOC115211850	Covext-FLAMseq_ext-G19152.11	Covext-FLAMseq_ext-G19152.11.p1	0	basic region leucin zipper	Irbp18	Cebpg	BZIP domain-containing protein	CCAAT/enhancer-binding protein gamma
LOC115211850	Covext-FLAMseq_ext-G19152.11	Covext-FLAMseq_ext-G19152.11.p3						CCAAT/enhancer-binding protein gamma
LOC115211850	Covext-FLAMseq_ext-G19152.11	Covext-FLAMseq_ext-G19152.11.p2					Uncharacterized protein (Fragment)	CCAAT/enhancer-binding protein gamma
LOC115212029	Covext-FLAMseq_ext-G19162.25	Covext-FLAMseq_ext-G19162.25.p2						irregular chiasm C-roughest protein
LOC115212029	Covext-FLAMseq_ext-G19162.25	Covext-FLAMseq_ext-G19162.25.p3						irregular chiasm C-roughest protein
LOC115212029	Covext-FLAMseq_ext-G19162.25	Covext-FLAMseq_ext-G19162.25.p1	KIRREL	biological adhesion	kirre-RA	Kirrel3	Uncharacterized protein (Fragment)	irregular chiasm C-roughest protein
LOC115211790	Covext-FLAMseq_ext-G19530.3	Covext-FLAMseq_ext-G19530.3.p10						actin-like protein 6B
LOC115211790	Covext-FLAMseq_ext-G19530.3	Covext-FLAMseq_ext-G19530.3.p12						actin-like protein 6B
LOC115211790	Covext-FLAMseq_ext-G19530.3	Covext-FLAMseq_ext-G19530.3.p1	ACTL6A	cytoskeleton organization	Bap55	Actl6b	Uncharacterized protein	actin-like protein 6B
LOC115211790	Covext-FLAMseq_ext-G19530.3	Covext-FLAMseq_ext-G19530.3.p19						actin-like protein 6B
LOC115211953	Covext-FLAMseq_ext-G19537.13	Covext-FLAMseq_ext-G19537.13.p5						tetraspanin-8
LOC115211953	Covext-FLAMseq_ext-G19537.13	Covext-FLAMseq_ext-G19537.13.p1			Tsp96F	Cd9	Tetraspanin	tetraspanin-8
LOC115211953	Covext-FLAMseq_ext-G19537.13	Covext-FLAMseq_ext-G19537.13.p4						tetraspanin-8
LOC115211953	Covext-FLAMseq_ext-G19537.13	Covext-FLAMseq_ext-G19537.13.p6						tetraspanin-8
LOC115211878	Covext-FLAMseq_ext-G19754.2	Covext-FLAMseq_ext-G19754.2.p1	HGSNAT	Heparan-alpha-glucosaminide N-acetyltransferase	Dmel\CG6903	Hgsnat	DUF5009 domain-containing protein	heparan-alpha-glucosaminide N-acetyltransferase
LOC115211878	Covext-FLAMseq_ext-G19754.2	Covext-FLAMseq_ext-G19754.2.p8						heparan-alpha-glucosaminide N-acetyltransferase
LOC115211865	Covext-FLAMseq_ext-G19783.80	Covext-FLAMseq_ext-G19783.80.p91						ankyrin repeat and KH domain-containing protein mask isoform X2
LOC115211865	Covext-FLAMseq_ext-G19783.80	Covext-FLAMseq_ext-G19783.80.p117						ankyrin repeat and KH domain-containing protein mask isoform X2
LOC115211865	Covext-FLAMseq_ext-G19783.80	Covext-FLAMseq_ext-G19783.80.p119						ankyrin repeat and KH domain-containing protein mask isoform X2
LOC115211865	Covext-FLAMseq_ext-G19783.80	Covext-FLAMseq_ext-G19783.80.p49					Uncharacterized protein	ankyrin repeat and KH domain-containing protein mask isoform X2
LOC115211865	Covext-FLAMseq_ext-G19783.80	Covext-FLAMseq_ext-G19783.80.p73						ankyrin repeat and KH domain-containing protein mask isoform X2
LOC115211865	Covext-FLAMseq_ext-G19783.80	Covext-FLAMseq_ext-G19783.80.p46						ankyrin repeat and KH domain-containing protein mask isoform X2
LOC115211865	Covext-FLAMseq_ext-G19783.80	Covext-FLAMseq_ext-G19783.80.p37						ankyrin repeat and KH domain-containing protein mask isoform X2
LOC115211865	Covext-FLAMseq_ext-G19783.80	Covext-FLAMseq_ext-G19783.80.p88						ankyrin repeat and KH domain-containing protein mask isoform X2
LOC115211865	Covext-FLAMseq_ext-G19783.80	Covext-FLAMseq_ext-G19783.80.p103						ankyrin repeat and KH domain-containing protein mask isoform X2
LOC115211865	Covext-FLAMseq_ext-G19783.80	Covext-FLAMseq_ext-G19783.80.p81						ankyrin repeat and KH domain-containing protein mask isoform X2
LOC115211865	Covext-FLAMseq_ext-G19783.80	Covext-FLAMseq_ext-G19783.80.p120						ankyrin repeat and KH domain-containing protein mask isoform X2
LOC115211865	Covext-FLAMseq_ext-G19783.80	Covext-FLAMseq_ext-G19783.80.p99						ankyrin repeat and KH domain-containing protein mask isoform X2
LOC115211865	Covext-FLAMseq_ext-G19783.80	Covext-FLAMseq_ext-G19783.80.p94					Laminin N-terminal domain-containing protein	ankyrin repeat and KH domain-containing protein mask isoform X2
LOC115211865	Covext-FLAMseq_ext-G19783.80	Covext-FLAMseq_ext-G19783.80.p11	0	Ribonuclease H protein			Uncharacterized protein	ankyrin repeat and KH domain-containing protein mask isoform X2
LOC115211865	Covext-FLAMseq_ext-G19783.80	Covext-FLAMseq_ext-G19783.80.p50						ankyrin repeat and KH domain-containing protein mask isoform X2
LOC115211865	Covext-FLAMseq_ext-G19783.80	Covext-FLAMseq_ext-G19783.80.p3					Uncharacterized protein (Fragment)	ankyrin repeat and KH domain-containing protein mask isoform X2
LOC115211865	Covext-FLAMseq_ext-G19783.80	Covext-FLAMseq_ext-G19783.80.p56						ankyrin repeat and KH domain-containing protein mask isoform X2
LOC115211865	Covext-FLAMseq_ext-G19783.80	Covext-FLAMseq_ext-G19783.80.p47					Uncharacterized protein	ankyrin repeat and KH domain-containing protein mask isoform X2
LOC115211865	Covext-FLAMseq_ext-G19783.80	Covext-FLAMseq_ext-G19783.80.p1	mask	K homology RNA-binding domain	mask	Ankrd17	ANK_REP_REGION domain-containing protein	ankyrin repeat and KH domain-containing protein mask isoform X2
LOC115211865	Covext-FLAMseq_ext-G19783.80	Covext-FLAMseq_ext-G19783.80.p107						ankyrin repeat and KH domain-containing protein mask isoform X2
LOC115211865	Covext-FLAMseq_ext-G19783.80	Covext-FLAMseq_ext-G19783.80.p38					Uncharacterized protein (Fragment)	ankyrin repeat and KH domain-containing protein mask isoform X2
LOC115211865	Covext-FLAMseq_ext-G19783.80	Covext-FLAMseq_ext-G19783.80.p101						ankyrin repeat and KH domain-containing protein mask isoform X2
LOC115211865	Covext-FLAMseq_ext-G19783.80	Covext-FLAMseq_ext-G19783.80.p33						ankyrin repeat and KH domain-containing protein mask isoform X2
LOC115211865	Covext-FLAMseq_ext-G19783.80	Covext-FLAMseq_ext-G19783.80.p44						ankyrin repeat and KH domain-containing protein mask isoform X2
LOC115211865	Covext-FLAMseq_ext-G19783.80	Covext-FLAMseq_ext-G19783.80.p110						ankyrin repeat and KH domain-containing protein mask isoform X2
LOC115211865	Covext-FLAMseq_ext-G19783.80	Covext-FLAMseq_ext-G19783.80.p62						ankyrin repeat and KH domain-containing protein mask isoform X2
LOC115211865	Covext-FLAMseq_ext-G19783.80	Covext-FLAMseq_ext-G19783.80.p96						ankyrin repeat and KH domain-containing protein mask isoform X2
LOC115211865	Covext-FLAMseq_ext-G19783.80	Covext-FLAMseq_ext-G19783.80.p21	0	Tigger transposable				ankyrin repeat and KH domain-containing protein mask isoform X2
LOC115211865	Covext-FLAMseq_ext-G19783.80	Covext-FLAMseq_ext-G19783.80.p85						ankyrin repeat and KH domain-containing protein mask isoform X2
LOC115211865	Covext-FLAMseq_ext-G19783.80	Covext-FLAMseq_ext-G19783.80.p16					Uncharacterized protein	ankyrin repeat and KH domain-containing protein mask isoform X2
LOC115211865	Covext-FLAMseq_ext-G19783.80	Covext-FLAMseq_ext-G19783.80.p26						ankyrin repeat and KH domain-containing protein mask isoform X2
LOC115211865	Covext-FLAMseq_ext-G19783.80	Covext-FLAMseq_ext-G19783.80.p77						ankyrin repeat and KH domain-containing protein mask isoform X2
LOC115211865	Covext-FLAMseq_ext-G19783.80	Covext-FLAMseq_ext-G19783.80.p84						ankyrin repeat and KH domain-containing protein mask isoform X2
LOC115211865	Covext-FLAMseq_ext-G19783.80	Covext-FLAMseq_ext-G19783.80.p74	0	Tigger transposable element-derived protein 1-like				ankyrin repeat and KH domain-containing protein mask isoform X2
LOC115211865	Covext-FLAMseq_ext-G19783.80	Covext-FLAMseq_ext-G19783.80.p64						ankyrin repeat and KH domain-containing protein mask isoform X2
LOC115211865	Covext-FLAMseq_ext-G19783.80	Covext-FLAMseq_ext-G19783.80.p36						ankyrin repeat and KH domain-containing protein mask isoform X2
LOC115211732	Covext-FLAMseq_ext-G19819.53	Covext-FLAMseq_ext-G19819.53.p8	0	steroid hormone mediated signaling pathway				2-oxoglutarate dehydrogenase, mitochondrial isoform X1
LOC115211732	Covext-FLAMseq_ext-G19819.53	Covext-FLAMseq_ext-G19819.53.p13	0	G-protein coupled receptor activity. It is involved in the biological process described with G-protein coupled receptor signaling pathway			SMP-LTD domain-containing protein	2-oxoglutarate dehydrogenase, mitochondrial isoform X1
LOC115211732	Covext-FLAMseq_ext-G19819.53	Covext-FLAMseq_ext-G19819.53.p1	OGDHL	Oxoglutarate dehydrogenase-like	Nc73EF	Ogdh	Transket_pyr domain-containing protein	2-oxoglutarate dehydrogenase, mitochondrial isoform X1
LOC115211732	Covext-FLAMseq_ext-G19819.53	Covext-FLAMseq_ext-G19819.53.p11						2-oxoglutarate dehydrogenase, mitochondrial isoform X1
LOC115211732	Covext-FLAMseq_ext-G19819.53	Covext-FLAMseq_ext-G19819.53.p6						2-oxoglutarate dehydrogenase, mitochondrial isoform X1
LOC115211659	Covext-FLAMseq_ext-G19842.5	Covext-FLAMseq_ext-G19842.5.p3					Uncharacterized protein	soluble calcium-activated nucleotidase 1
LOC115211659	Covext-FLAMseq_ext-G19842.5	Covext-FLAMseq_ext-G19842.5.p1	CANT1	guanosine-diphosphatase activity	CG5276	Cant1	Uncharacterized protein	soluble calcium-activated nucleotidase 1
LOC115211654	Covext-FLAMseq_ext-G19850.7	Covext-FLAMseq_ext-G19850.7.p4	cathD	Eukaryotic aspartyl protease	cathD	Ctsd	Peptidase A1 domain-containing protein	succinate dehydrogenase assembly factor 2, mitochondrial isoform X2
LOC115211654	Covext-FLAMseq_ext-G19850.7	Covext-FLAMseq_ext-G19850.7.p1	SDHAF2	protein-FAD linkage	CG12895	Sdhaf2	Succinate dehydrogenase assembly factor 2, mitochondrial	succinate dehydrogenase assembly factor 2, mitochondrial isoform X2
LOC115211654	Covext-FLAMseq_ext-G19850.7	Covext-FLAMseq_ext-G19850.7.p2						succinate dehydrogenase assembly factor 2, mitochondrial isoform X2
LOC115213232	Covext-FLAMseq_ext-G2015.16	Covext-FLAMseq_ext-G2015.16.p3					Uncharacterized protein (Fragment)	thymidine kinase 2, mitochondrial isoform X1
LOC115213232	Covext-FLAMseq_ext-G2015.16	Covext-FLAMseq_ext-G2015.16.p1	dnk	ATP binding. It is involved in the biological process described with nucleobase-containing compound metabolic process	dnk	Tk2	dNK domain-containing protein	thymidine kinase 2, mitochondrial isoform X1
LOC115213232	Covext-FLAMseq_ext-G2015.16	Covext-FLAMseq_ext-G2015.16.p2	TK2	Thymidine kinase 2, mitochondrial	dnk	Tk2	dNK domain-containing protein	thymidine kinase 2, mitochondrial isoform X1
LOC115211644	Covext-FLAMseq_ext-G20161.4	Covext-FLAMseq_ext-G20161.4.p57						COMM domain-containing protein 9
LOC115211644	Covext-FLAMseq_ext-G20161.4	Covext-FLAMseq_ext-G20161.4.p67						COMM domain-containing protein 9
LOC115211644	Covext-FLAMseq_ext-G20161.4	Covext-FLAMseq_ext-G20161.4.p41					Calponin-homology (CH) domain-containing protein	COMM domain-containing protein 9
LOC115211644	Covext-FLAMseq_ext-G20161.4	Covext-FLAMseq_ext-G20161.4.p42						COMM domain-containing protein 9
LOC115211644	Covext-FLAMseq_ext-G20161.4	Covext-FLAMseq_ext-G20161.4.p8						COMM domain-containing protein 9
LOC115211644	Covext-FLAMseq_ext-G20161.4	Covext-FLAMseq_ext-G20161.4.p3						COMM domain-containing protein 9
LOC115211644	Covext-FLAMseq_ext-G20161.4	Covext-FLAMseq_ext-G20161.4.p16						COMM domain-containing protein 9
LOC115211644	Covext-FLAMseq_ext-G20161.4	Covext-FLAMseq_ext-G20161.4.p43						COMM domain-containing protein 9
LOC115211644	Covext-FLAMseq_ext-G20161.4	Covext-FLAMseq_ext-G20161.4.p10	DDX21	helicase 21	DmRH5	Ddx21	RNA helicase	COMM domain-containing protein 9
LOC115211644	Covext-FLAMseq_ext-G20161.4	Covext-FLAMseq_ext-G20161.4.p24						COMM domain-containing protein 9
LOC115211644	Covext-FLAMseq_ext-G20161.4	Covext-FLAMseq_ext-G20161.4.p29						COMM domain-containing protein 9
LOC115211644	Covext-FLAMseq_ext-G20161.4	Covext-FLAMseq_ext-G20161.4.p61						COMM domain-containing protein 9
LOC115211644	Covext-FLAMseq_ext-G20161.4	Covext-FLAMseq_ext-G20161.4.p51						COMM domain-containing protein 9
LOC115211644	Covext-FLAMseq_ext-G20161.4	Covext-FLAMseq_ext-G20161.4.p11					RNA helicase	COMM domain-containing protein 9
LOC115211644	Covext-FLAMseq_ext-G20161.4	Covext-FLAMseq_ext-G20161.4.p72						COMM domain-containing protein 9
LOC115211644	Covext-FLAMseq_ext-G20161.4	Covext-FLAMseq_ext-G20161.4.p59						COMM domain-containing protein 9
LOC115211644	Covext-FLAMseq_ext-G20161.4	Covext-FLAMseq_ext-G20161.4.p66						COMM domain-containing protein 9
LOC115211644	Covext-FLAMseq_ext-G20161.4	Covext-FLAMseq_ext-G20161.4.p4					Uncharacterized protein	COMM domain-containing protein 9
LOC115211644	Covext-FLAMseq_ext-G20161.4	Covext-FLAMseq_ext-G20161.4.p62						COMM domain-containing protein 9
LOC115211644	Covext-FLAMseq_ext-G20161.4	Covext-FLAMseq_ext-G20161.4.p21						COMM domain-containing protein 9
LOC115211644	Covext-FLAMseq_ext-G20161.4	Covext-FLAMseq_ext-G20161.4.p14						COMM domain-containing protein 9
LOC115211644	Covext-FLAMseq_ext-G20161.4	Covext-FLAMseq_ext-G20161.4.p33						COMM domain-containing protein 9
LOC115211644	Covext-FLAMseq_ext-G20161.4	Covext-FLAMseq_ext-G20161.4.p12						COMM domain-containing protein 9
LOC115211644	Covext-FLAMseq_ext-G20161.4	Covext-FLAMseq_ext-G20161.4.p32						COMM domain-containing protein 9
LOC115211644	Covext-FLAMseq_ext-G20161.4	Covext-FLAMseq_ext-G20161.4.p20					COMM domain-containing protein	COMM domain-containing protein 9
LOC115211644	Covext-FLAMseq_ext-G20161.4	Covext-FLAMseq_ext-G20161.4.p53						COMM domain-containing protein 9
LOC115211644	Covext-FLAMseq_ext-G20161.4	Covext-FLAMseq_ext-G20161.4.p63						COMM domain-containing protein 9
LOC115211644	Covext-FLAMseq_ext-G20161.4	Covext-FLAMseq_ext-G20161.4.p26					Uncharacterized protein (Fragment)	COMM domain-containing protein 9
LOC115211644	Covext-FLAMseq_ext-G20161.4	Covext-FLAMseq_ext-G20161.4.p2	0	Helix-turn-helix of DDE superfamily endonuclease			THAP-type domain-containing protein	COMM domain-containing protein 9
LOC115211644	Covext-FLAMseq_ext-G20161.4	Covext-FLAMseq_ext-G20161.4.p19	DDX21	7SK snRNA binding		Ddx50	RNA helicase	COMM domain-containing protein 9
LOC115211644	Covext-FLAMseq_ext-G20161.4	Covext-FLAMseq_ext-G20161.4.p47	COMMD9	COMM domain-containing protein 9		Commd9	COMM domain-containing protein	COMM domain-containing protein 9
LOC115211787	Covext-FLAMseq_ext-G20238.4	Covext-FLAMseq_ext-G20238.4.p6	RPS14	Ribosomal protein S11	RpS14a	Rps14	Uncharacterized protein	PH and SEC7 domain-containing protein isoform X1
LOC115211787	Covext-FLAMseq_ext-G20238.4	Covext-FLAMseq_ext-G20238.4.p1	efa-6	regulation of ARF protein signal transduction	Efa6	Psd2	Uncharacterized protein	PH and SEC7 domain-containing protein isoform X1
LOC115212101	Covext-FLAMseq_ext-G20362.2	Covext-FLAMseq_ext-G20362.2.p5						cystathionine beta-synthase
LOC115212101	Covext-FLAMseq_ext-G20362.2	Covext-FLAMseq_ext-G20362.2.p2					Uncharacterized protein	cystathionine beta-synthase
LOC115212101	Covext-FLAMseq_ext-G20362.2	Covext-FLAMseq_ext-G20362.2.p1	CBS	Belongs to the cysteine synthase cystathionine beta- synthase family	Cbs	Cbs	Cystathionine beta-synthase	cystathionine beta-synthase
LOC115212101	Covext-FLAMseq_ext-G20362.2	Covext-FLAMseq_ext-G20362.2.p4	0	Domain of unknown function (DUF4371)			Uncharacterized protein (Fragment)	cystathionine beta-synthase
LOC115212101	Covext-FLAMseq_ext-G20362.2	Covext-FLAMseq_ext-G20362.2.p10						cystathionine beta-synthase
LOC115212076	Covext-FLAMseq_ext-G20367.3	Covext-FLAMseq_ext-G20367.3.p6						plexin-A4-like isoform X1
LOC115212076	Covext-FLAMseq_ext-G20367.3	Covext-FLAMseq_ext-G20367.3.p103						plexin-A4-like isoform X1
LOC115212076	Covext-FLAMseq_ext-G20367.3	Covext-FLAMseq_ext-G20367.3.p108						plexin-A4-like isoform X1
LOC115212076	Covext-FLAMseq_ext-G20367.3	Covext-FLAMseq_ext-G20367.3.p86					Uncharacterized protein	plexin-A4-like isoform X1
LOC115212076	Covext-FLAMseq_ext-G20367.3	Covext-FLAMseq_ext-G20367.3.p5	0	zinc finger				plexin-A4-like isoform X1
LOC115212076	Covext-FLAMseq_ext-G20367.3	Covext-FLAMseq_ext-G20367.3.p110						plexin-A4-like isoform X1
LOC115212076	Covext-FLAMseq_ext-G20367.3	Covext-FLAMseq_ext-G20367.3.p28						plexin-A4-like isoform X1
LOC115212076	Covext-FLAMseq_ext-G20367.3	Covext-FLAMseq_ext-G20367.3.p92						plexin-A4-like isoform X1
LOC115212076	Covext-FLAMseq_ext-G20367.3	Covext-FLAMseq_ext-G20367.3.p21						plexin-A4-like isoform X1
LOC115212076	Covext-FLAMseq_ext-G20367.3	Covext-FLAMseq_ext-G20367.3.p79						plexin-A4-like isoform X1
LOC115212076	Covext-FLAMseq_ext-G20367.3	Covext-FLAMseq_ext-G20367.3.p77						plexin-A4-like isoform X1
LOC115212076	Covext-FLAMseq_ext-G20367.3	Covext-FLAMseq_ext-G20367.3.p76						plexin-A4-like isoform X1
LOC115212076	Covext-FLAMseq_ext-G20367.3	Covext-FLAMseq_ext-G20367.3.p24						plexin-A4-like isoform X1
LOC115212076	Covext-FLAMseq_ext-G20367.3	Covext-FLAMseq_ext-G20367.3.p78						plexin-A4-like isoform X1
LOC115212076	Covext-FLAMseq_ext-G20367.3	Covext-FLAMseq_ext-G20367.3.p4						plexin-A4-like isoform X1
LOC115212076	Covext-FLAMseq_ext-G20367.3	Covext-FLAMseq_ext-G20367.3.p17						plexin-A4-like isoform X1
LOC115212076	Covext-FLAMseq_ext-G20367.3	Covext-FLAMseq_ext-G20367.3.p107						plexin-A4-like isoform X1
LOC115212076	Covext-FLAMseq_ext-G20367.3	Covext-FLAMseq_ext-G20367.3.p41						plexin-A4-like isoform X1
LOC115212076	Covext-FLAMseq_ext-G20367.3	Covext-FLAMseq_ext-G20367.3.p62						plexin-A4-like isoform X1
LOC115212076	Covext-FLAMseq_ext-G20367.3	Covext-FLAMseq_ext-G20367.3.p40						plexin-A4-like isoform X1
LOC115212076	Covext-FLAMseq_ext-G20367.3	Covext-FLAMseq_ext-G20367.3.p19						plexin-A4-like isoform X1
LOC115212076	Covext-FLAMseq_ext-G20367.3	Covext-FLAMseq_ext-G20367.3.p71						plexin-A4-like isoform X1
LOC115212076	Covext-FLAMseq_ext-G20367.3	Covext-FLAMseq_ext-G20367.3.p12						plexin-A4-like isoform X1
LOC115212076	Covext-FLAMseq_ext-G20367.3	Covext-FLAMseq_ext-G20367.3.p59						plexin-A4-like isoform X1
LOC115212076	Covext-FLAMseq_ext-G20367.3	Covext-FLAMseq_ext-G20367.3.p20						plexin-A4-like isoform X1
LOC115212076	Covext-FLAMseq_ext-G20367.3	Covext-FLAMseq_ext-G20367.3.p50						plexin-A4-like isoform X1
LOC115212076	Covext-FLAMseq_ext-G20367.3	Covext-FLAMseq_ext-G20367.3.p1	PlexA	receptor activity. It is involved in the biological process described with	PlexA	Plxna4	HGF	plexin-A4-like isoform X1
LOC115212076	Covext-FLAMseq_ext-G20367.3	Covext-FLAMseq_ext-G20367.3.p38	0	Transposase	minos		Uncharacterized protein	plexin-A4-like isoform X1
LOC115212076	Covext-FLAMseq_ext-G20367.3	Covext-FLAMseq_ext-G20367.3.p85						plexin-A4-like isoform X1
LOC115212076	Covext-FLAMseq_ext-G20367.3	Covext-FLAMseq_ext-G20367.3.p35						plexin-A4-like isoform X1
LOC115212076	Covext-FLAMseq_ext-G20367.3	Covext-FLAMseq_ext-G20367.3.p13						plexin-A4-like isoform X1
LOC115212076	Covext-FLAMseq_ext-G20367.3	Covext-FLAMseq_ext-G20367.3.p109						plexin-A4-like isoform X1
LOC115212076	Covext-FLAMseq_ext-G20367.3	Covext-FLAMseq_ext-G20367.3.p100						plexin-A4-like isoform X1
LOC115212076	Covext-FLAMseq_ext-G20367.3	Covext-FLAMseq_ext-G20367.3.p115						plexin-A4-like isoform X1
LOC115216611	Covext-FLAMseq_ext-G2097.4	Covext-FLAMseq_ext-G2097.4.p6						adenosylhomocysteinase isoform X1
LOC115216611	Covext-FLAMseq_ext-G2097.4	Covext-FLAMseq_ext-G2097.4.p1	AHCY	S-adenosylhomocysteine hydrolase	Ahcy	Ahcy	Adenosylhomocysteinase	adenosylhomocysteinase isoform X1
LOC115212347	Covext-FLAMseq_ext-G2099.19	Covext-FLAMseq_ext-G2099.19.p22						lon protease homolog 2, peroxisomal isoform X1
LOC115212347	Covext-FLAMseq_ext-G2099.19	Covext-FLAMseq_ext-G2099.19.p17					Hexosyltransferase	lon protease homolog 2, peroxisomal isoform X1
LOC115212347	Covext-FLAMseq_ext-G2099.19	Covext-FLAMseq_ext-G2099.19.p11						lon protease homolog 2, peroxisomal isoform X1
LOC115212347	Covext-FLAMseq_ext-G2099.19	Covext-FLAMseq_ext-G2099.19.p3						lon protease homolog 2, peroxisomal isoform X1
LOC115212347	Covext-FLAMseq_ext-G2099.19	Covext-FLAMseq_ext-G2099.19.p1	LONP2	ATP-dependent peptidase activity	Lon	Lonp2	Lon N-terminal domain-containing protein	lon protease homolog 2, peroxisomal isoform X1
LOC115212347	Covext-FLAMseq_ext-G2099.19	Covext-FLAMseq_ext-G2099.19.p8					Uncharacterized protein	lon protease homolog 2, peroxisomal isoform X1
LOC115212347	Covext-FLAMseq_ext-G2099.19	Covext-FLAMseq_ext-G2099.19.p2	LONP2	ATP-dependent peptidase activity	Lon	Lonp2	Lon proteolytic domain-containing protein	lon protease homolog 2, peroxisomal isoform X1
LOC115212347	Covext-FLAMseq_ext-G2099.19	Covext-FLAMseq_ext-G2099.19.p21						lon protease homolog 2, peroxisomal isoform X1
LOC115212079	Covext-FLAMseq_ext-G21334.14	Covext-FLAMseq_ext-G21334.14.p1	CaMKII	binding. It is involved in the biological process described with protein phosphorylation	CaMKII	Camk2d	Uncharacterized protein	calcium/calmodulin-dependent protein kinase type II alpha chain isoform X12
LOC115212079	Covext-FLAMseq_ext-G21334.14	Covext-FLAMseq_ext-G21334.14.p9						calcium/calmodulin-dependent protein kinase type II alpha chain isoform X12
LOC115212079	Covext-FLAMseq_ext-G21334.14	Covext-FLAMseq_ext-G21334.14.p7						calcium/calmodulin-dependent protein kinase type II alpha chain isoform X12
LOC115212079	Covext-FLAMseq_ext-G21334.14	Covext-FLAMseq_ext-G21334.14.p12						calcium/calmodulin-dependent protein kinase type II alpha chain isoform X12
LOC115212090	Covext-FLAMseq_ext-G21433.12	Covext-FLAMseq_ext-G21433.12.p1	EI24	macroautophagy	tank	Ei24	Uncharacterized protein (Fragment)	etoposide-induced protein 2.4 homolog
LOC115212090	Covext-FLAMseq_ext-G21433.12	Covext-FLAMseq_ext-G21433.12.p2						etoposide-induced protein 2.4 homolog
LOC115212090	Covext-FLAMseq_ext-G21433.12	Covext-FLAMseq_ext-G21433.12.p4					Uncharacterized protein	etoposide-induced protein 2.4 homolog
LOC115211596	Covext-FLAMseq_ext-G22142.3	Covext-FLAMseq_ext-G22142.3.p1					Uncharacterized protein	uncharacterized LOC115211596
LOC115211596	Covext-FLAMseq_ext-G22142.3	Covext-FLAMseq_ext-G22142.3.p13						uncharacterized LOC115211596
LOC115211596	Covext-FLAMseq_ext-G22142.3	Covext-FLAMseq_ext-G22142.3.p23						uncharacterized LOC115211596
LOC115211596	Covext-FLAMseq_ext-G22142.3	Covext-FLAMseq_ext-G22142.3.p18						uncharacterized LOC115211596
LOC115211596	Covext-FLAMseq_ext-G22142.3	Covext-FLAMseq_ext-G22142.3.p20						uncharacterized LOC115211596
LOC115211596	Covext-FLAMseq_ext-G22142.3	Covext-FLAMseq_ext-G22142.3.p21						uncharacterized LOC115211596
LOC115211596	Covext-FLAMseq_ext-G22142.3	Covext-FLAMseq_ext-G22142.3.p7						uncharacterized LOC115211596
LOC115211596	Covext-FLAMseq_ext-G22142.3	Covext-FLAMseq_ext-G22142.3.p4					Uncharacterized protein	uncharacterized LOC115211596
LOC115211596	Covext-FLAMseq_ext-G22142.3	Covext-FLAMseq_ext-G22142.3.p16					Uncharacterized protein	uncharacterized LOC115211596
LOC115212272	Covext-FLAMseq_ext-G22249.3	Covext-FLAMseq_ext-G22249.3.p3						ankyrin repeat domain-containing protein 16-like isoform X1
LOC115212272	Covext-FLAMseq_ext-G22249.3	Covext-FLAMseq_ext-G22249.3.p7						ankyrin repeat domain-containing protein 16-like isoform X1
LOC115212272	Covext-FLAMseq_ext-G22249.3	Covext-FLAMseq_ext-G22249.3.p5					Homeobox domain-containing protein	ankyrin repeat domain-containing protein 16-like isoform X1
LOC115212272	Covext-FLAMseq_ext-G22249.3	Covext-FLAMseq_ext-G22249.3.p1	ANKRD16	Ankyrin repeat domain 16	Ank2	Ankrd16	ANK_REP_REGION domain-containing protein	ankyrin repeat domain-containing protein 16-like isoform X1
LOC115212272	Covext-FLAMseq_ext-G22249.3	Covext-FLAMseq_ext-G22249.3.p4					Uncharacterized protein (Fragment)	ankyrin repeat domain-containing protein 16-like isoform X1
LOC115212272	Covext-FLAMseq_ext-G22249.3	Covext-FLAMseq_ext-G22249.3.p8						ankyrin repeat domain-containing protein 16-like isoform X1
LOC115211960	Covext-FLAMseq_ext-G22323.6	Covext-FLAMseq_ext-G22323.6.p1	NTAN1	protein-N-terminal asparagine amidohydrolase activity	Ntan1	Ntan1	Uncharacterized protein	protein N-terminal asparagine amidohydrolase
LOC115210412	Covext-FLAMseq_ext-G2234.39	Covext-FLAMseq_ext-G2234.39.p6						translationally-controlled tumor protein homolog isoform X1
LOC115210412	Covext-FLAMseq_ext-G2234.39	Covext-FLAMseq_ext-G2234.39.p11						translationally-controlled tumor protein homolog isoform X1
LOC115210412	Covext-FLAMseq_ext-G2234.39	Covext-FLAMseq_ext-G2234.39.p3						translationally-controlled tumor protein homolog isoform X1
LOC115210412	Covext-FLAMseq_ext-G2234.39	Covext-FLAMseq_ext-G2234.39.p2					Uncharacterized protein	translationally-controlled tumor protein homolog isoform X1
LOC115210412	Covext-FLAMseq_ext-G2234.39	Covext-FLAMseq_ext-G2234.39.p7					TCTP domain-containing protein	translationally-controlled tumor protein homolog isoform X1
LOC115212392	Covext-FLAMseq_ext-G22343.99	Covext-FLAMseq_ext-G22343.99.p68					FH2 domain-containing protein	ubiquitin carboxyl-terminal hydrolase 7 isoform X1
LOC115212392	Covext-FLAMseq_ext-G22343.99	Covext-FLAMseq_ext-G22343.99.p2	TUBB4B	Tubulin is the major constituent of microtubules. It binds two moles of GTP, one at an exchangeable site on the beta chain and one at a non-exchangeable site on the alpha chain	betaTub56D	Tubb4b	Tubulin beta chain	ubiquitin carboxyl-terminal hydrolase 7 isoform X1
LOC115212392	Covext-FLAMseq_ext-G22343.99	Covext-FLAMseq_ext-G22343.99.p17						ubiquitin carboxyl-terminal hydrolase 7 isoform X1
LOC115212392	Covext-FLAMseq_ext-G22343.99	Covext-FLAMseq_ext-G22343.99.p47						ubiquitin carboxyl-terminal hydrolase 7 isoform X1
LOC115212392	Covext-FLAMseq_ext-G22343.99	Covext-FLAMseq_ext-G22343.99.p13						ubiquitin carboxyl-terminal hydrolase 7 isoform X1
LOC115212392	Covext-FLAMseq_ext-G22343.99	Covext-FLAMseq_ext-G22343.99.p14						ubiquitin carboxyl-terminal hydrolase 7 isoform X1
LOC115212392	Covext-FLAMseq_ext-G22343.99	Covext-FLAMseq_ext-G22343.99.p39						ubiquitin carboxyl-terminal hydrolase 7 isoform X1
LOC115212392	Covext-FLAMseq_ext-G22343.99	Covext-FLAMseq_ext-G22343.99.p48						ubiquitin carboxyl-terminal hydrolase 7 isoform X1
LOC115212392	Covext-FLAMseq_ext-G22343.99	Covext-FLAMseq_ext-G22343.99.p18						ubiquitin carboxyl-terminal hydrolase 7 isoform X1
LOC115212392	Covext-FLAMseq_ext-G22343.99	Covext-FLAMseq_ext-G22343.99.p22						ubiquitin carboxyl-terminal hydrolase 7 isoform X1
LOC115212392	Covext-FLAMseq_ext-G22343.99	Covext-FLAMseq_ext-G22343.99.p8						ubiquitin carboxyl-terminal hydrolase 7 isoform X1
LOC115212392	Covext-FLAMseq_ext-G22343.99	Covext-FLAMseq_ext-G22343.99.p3						ubiquitin carboxyl-terminal hydrolase 7 isoform X1
LOC115212392	Covext-FLAMseq_ext-G22343.99	Covext-FLAMseq_ext-G22343.99.p20					Uncharacterized protein (Fragment)	ubiquitin carboxyl-terminal hydrolase 7 isoform X1
LOC115212392	Covext-FLAMseq_ext-G22343.99	Covext-FLAMseq_ext-G22343.99.p5	TUBB	Tubulin is the major constituent of microtubules. It binds two moles of GTP, one at an exchangeable site on the beta chain and one at a non-exchangeable site on the alpha chain	betaTub56D	Tubb4b	Tubulin beta chain	ubiquitin carboxyl-terminal hydrolase 7 isoform X1
LOC115212392	Covext-FLAMseq_ext-G22343.99	Covext-FLAMseq_ext-G22343.99.p16					Amidohydro-rel domain-containing protein	ubiquitin carboxyl-terminal hydrolase 7 isoform X1
LOC115212392	Covext-FLAMseq_ext-G22343.99	Covext-FLAMseq_ext-G22343.99.p41						ubiquitin carboxyl-terminal hydrolase 7 isoform X1
LOC115212392	Covext-FLAMseq_ext-G22343.99	Covext-FLAMseq_ext-G22343.99.p72					Uncharacterized protein	ubiquitin carboxyl-terminal hydrolase 7 isoform X1
LOC115212392	Covext-FLAMseq_ext-G22343.99	Covext-FLAMseq_ext-G22343.99.p19					Uncharacterized protein (Fragment)	ubiquitin carboxyl-terminal hydrolase 7 isoform X1
LOC115212392	Covext-FLAMseq_ext-G22343.99	Covext-FLAMseq_ext-G22343.99.p74						ubiquitin carboxyl-terminal hydrolase 7 isoform X1
LOC115212392	Covext-FLAMseq_ext-G22343.99	Covext-FLAMseq_ext-G22343.99.p67					Uncharacterized protein (Fragment)	ubiquitin carboxyl-terminal hydrolase 7 isoform X1
LOC115212392	Covext-FLAMseq_ext-G22343.99	Covext-FLAMseq_ext-G22343.99.p1	0	Belongs to the peptidase C19 family	Usp7	Usp7	Ubiquitin carboxyl-terminal hydrolase	ubiquitin carboxyl-terminal hydrolase 7 isoform X1
LOC115212392	Covext-FLAMseq_ext-G22343.99	Covext-FLAMseq_ext-G22343.99.p25						ubiquitin carboxyl-terminal hydrolase 7 isoform X1
LOC115212392	Covext-FLAMseq_ext-G22343.99	Covext-FLAMseq_ext-G22343.99.p7						ubiquitin carboxyl-terminal hydrolase 7 isoform X1
LOC115212392	Covext-FLAMseq_ext-G22343.99	Covext-FLAMseq_ext-G22343.99.p35					Uncharacterized protein	ubiquitin carboxyl-terminal hydrolase 7 isoform X1
LOC115212392	Covext-FLAMseq_ext-G22343.99	Covext-FLAMseq_ext-G22343.99.p4						ubiquitin carboxyl-terminal hydrolase 7 isoform X1
LOC115212392	Covext-FLAMseq_ext-G22343.99	Covext-FLAMseq_ext-G22343.99.p52						ubiquitin carboxyl-terminal hydrolase 7 isoform X1
LOC115212392	Covext-FLAMseq_ext-G22343.99	Covext-FLAMseq_ext-G22343.99.p24						ubiquitin carboxyl-terminal hydrolase 7 isoform X1
LOC115211846	Covext-FLAMseq_ext-G22351.4	Covext-FLAMseq_ext-G22351.4.p1	FASTKD1	FAST kinase	CG31643PA	Fastkd1	RAP domain-containing protein	FAST kinase domain-containing protein 1, mitochondrial
LOC115211846	Covext-FLAMseq_ext-G22351.4	Covext-FLAMseq_ext-G22351.4.p9						FAST kinase domain-containing protein 1, mitochondrial
LOC115210420	Covext-FLAMseq_ext-G2236.6	Covext-FLAMseq_ext-G2236.6.p1	FUNDC1	mitochondrion disassembly	Dmel\CG5676	Fundc1	Uncharacterized protein	FUN14 domain-containing protein 1-like
LOC115210420	Covext-FLAMseq_ext-G2236.6	Covext-FLAMseq_ext-G2236.6.p2						FUN14 domain-containing protein 1-like
LOC115210420	Covext-FLAMseq_ext-G2236.6	Covext-FLAMseq_ext-G2236.6.p6						FUN14 domain-containing protein 1-like
LOC115213486	Covext-FLAMseq_ext-G22375.6	Covext-FLAMseq_ext-G22375.6.p1				Sfmbt2	Uncharacterized protein	uncharacterized LOC115213486
LOC115213486	Covext-FLAMseq_ext-G22375.6	Covext-FLAMseq_ext-G22375.6.p6						uncharacterized LOC115213486
LOC115213458	Covext-FLAMseq_ext-G22460.6	Covext-FLAMseq_ext-G22460.6.p5						mediator of RNA polymerase II transcription subunit 21
LOC115213458	Covext-FLAMseq_ext-G22460.6	Covext-FLAMseq_ext-G22460.6.p7	0	N-methylnicotinate transmembrane transporter activity				mediator of RNA polymerase II transcription subunit 21
LOC115213458	Covext-FLAMseq_ext-G22460.6	Covext-FLAMseq_ext-G22460.6.p6						mediator of RNA polymerase II transcription subunit 21
LOC115213458	Covext-FLAMseq_ext-G22460.6	Covext-FLAMseq_ext-G22460.6.p10						mediator of RNA polymerase II transcription subunit 21
LOC115213458	Covext-FLAMseq_ext-G22460.6	Covext-FLAMseq_ext-G22460.6.p13						mediator of RNA polymerase II transcription subunit 21
LOC115213458	Covext-FLAMseq_ext-G22460.6	Covext-FLAMseq_ext-G22460.6.p11						mediator of RNA polymerase II transcription subunit 21
LOC115213458	Covext-FLAMseq_ext-G22460.6	Covext-FLAMseq_ext-G22460.6.p8	MED21	Subunit 21 of Mediator complex	MED21	Med21	Mediator of RNA polymerase II transcription subunit 21	mediator of RNA polymerase II transcription subunit 21
LOC115213458	Covext-FLAMseq_ext-G22460.6	Covext-FLAMseq_ext-G22460.6.p12						mediator of RNA polymerase II transcription subunit 21
LOC115216422	Covext-FLAMseq_ext-G2266.7	Covext-FLAMseq_ext-G2266.7.p2					Uncharacterized protein	uncharacterized LOC115216422, transcript variant X1
LOC115216422	Covext-FLAMseq_ext-G2266.7	Covext-FLAMseq_ext-G2266.7.p1	nhx-2	sodium:proton antiporter activity			Uncharacterized protein	uncharacterized LOC115216422, transcript variant X1
LOC115212982	Covext-FLAMseq_ext-G22678.20	Covext-FLAMseq_ext-G22678.20.p7					Rab-GAP TBC domain-containing protein	extended synaptotagmin-1-like isoform X2
LOC115212982	Covext-FLAMseq_ext-G22678.20	Covext-FLAMseq_ext-G22678.20.p5						extended synaptotagmin-1-like isoform X2
LOC115212982	Covext-FLAMseq_ext-G22678.20	Covext-FLAMseq_ext-G22678.20.p6						extended synaptotagmin-1-like isoform X2
LOC115212982	Covext-FLAMseq_ext-G22678.20	Covext-FLAMseq_ext-G22678.20.p1	0	C2 domain				extended synaptotagmin-1-like isoform X2
LOC115213038	Covext-FLAMseq_ext-G23045.3	Covext-FLAMseq_ext-G23045.3.p12						FAST kinase domain-containing protein 4-like isoform X1
LOC115213038	Covext-FLAMseq_ext-G23045.3	Covext-FLAMseq_ext-G23045.3.p11						FAST kinase domain-containing protein 4-like isoform X1
LOC115213038	Covext-FLAMseq_ext-G23045.3	Covext-FLAMseq_ext-G23045.3.p13						FAST kinase domain-containing protein 4-like isoform X1
LOC115213038	Covext-FLAMseq_ext-G23045.3	Covext-FLAMseq_ext-G23045.3.p1	0	Protein kinase activity	Dmel\CG13850	Tbrg4	FAST_2 domain-containing protein	FAST kinase domain-containing protein 4-like isoform X1
LOC115213038	Covext-FLAMseq_ext-G23045.3	Covext-FLAMseq_ext-G23045.3.p19						FAST kinase domain-containing protein 4-like isoform X1
LOC115213038	Covext-FLAMseq_ext-G23045.3	Covext-FLAMseq_ext-G23045.3.p5						FAST kinase domain-containing protein 4-like isoform X1
LOC115213038	Covext-FLAMseq_ext-G23045.3	Covext-FLAMseq_ext-G23045.3.p9						FAST kinase domain-containing protein 4-like isoform X1
LOC115212970	Covext-FLAMseq_ext-G23277.21	Covext-FLAMseq_ext-G23277.21.p1	0	Chitin synthase	kkv	Has3	Chitin synthase	chitin synthase chs-1-like
LOC115212825	Covext-FLAMseq_ext-G23616.5	Covext-FLAMseq_ext-G23616.5.p1	UBXN7	ubiquitin binding	casp	Ubxn7	UBX domain-containing protein	UBX domain-containing protein 7 isoform X1
LOC115212825	Covext-FLAMseq_ext-G23616.5	Covext-FLAMseq_ext-G23616.5.p2	UBXN7	UBX domain protein 7	Dmel\CG8892	Ubxn7	UBX domain-containing protein	UBX domain-containing protein 7 isoform X1
LOC115212825	Covext-FLAMseq_ext-G23616.5	Covext-FLAMseq_ext-G23616.5.p4					Uncharacterized protein	UBX domain-containing protein 7 isoform X1
LOC115213416	Covext-FLAMseq_ext-G23703.3	Covext-FLAMseq_ext-G23703.3.p33					FH2 domain-containing protein	uncharacterized LOC115213416
LOC115213416	Covext-FLAMseq_ext-G23703.3	Covext-FLAMseq_ext-G23703.3.p2	0	Tubulin is the major constituent of microtubules. It binds two moles of GTP, one at an exchangeable site on the beta chain and one at a non-exchangeable site on the alpha chain	alphaTub85E	Tuba1c	Tubulin alpha chain	uncharacterized LOC115213416
LOC115213416	Covext-FLAMseq_ext-G23703.3	Covext-FLAMseq_ext-G23703.3.p70						uncharacterized LOC115213416
LOC115213416	Covext-FLAMseq_ext-G23703.3	Covext-FLAMseq_ext-G23703.3.p79					Exostosin domain-containing protein (Fragment)	uncharacterized LOC115213416
LOC115213416	Covext-FLAMseq_ext-G23703.3	Covext-FLAMseq_ext-G23703.3.p85						uncharacterized LOC115213416
LOC115213416	Covext-FLAMseq_ext-G23703.3	Covext-FLAMseq_ext-G23703.3.p18						uncharacterized LOC115213416
LOC115213416	Covext-FLAMseq_ext-G23703.3	Covext-FLAMseq_ext-G23703.3.p49						uncharacterized LOC115213416
LOC115213416	Covext-FLAMseq_ext-G23703.3	Covext-FLAMseq_ext-G23703.3.p67						uncharacterized LOC115213416
LOC115213416	Covext-FLAMseq_ext-G23703.3	Covext-FLAMseq_ext-G23703.3.p61						uncharacterized LOC115213416
LOC115213416	Covext-FLAMseq_ext-G23703.3	Covext-FLAMseq_ext-G23703.3.p15						uncharacterized LOC115213416
LOC115213416	Covext-FLAMseq_ext-G23703.3	Covext-FLAMseq_ext-G23703.3.p20					CTP synthase	uncharacterized LOC115213416
LOC115213416	Covext-FLAMseq_ext-G23703.3	Covext-FLAMseq_ext-G23703.3.p26					Uncharacterized protein	uncharacterized LOC115213416
LOC115213416	Covext-FLAMseq_ext-G23703.3	Covext-FLAMseq_ext-G23703.3.p12	0	0			Calponin-homology (CH) domain-containing protein	uncharacterized LOC115213416
LOC115213416	Covext-FLAMseq_ext-G23703.3	Covext-FLAMseq_ext-G23703.3.p13					Uncharacterized protein	uncharacterized LOC115213416
LOC115213416	Covext-FLAMseq_ext-G23703.3	Covext-FLAMseq_ext-G23703.3.p97						uncharacterized LOC115213416
LOC115213416	Covext-FLAMseq_ext-G23703.3	Covext-FLAMseq_ext-G23703.3.p1	0	structural constituent of cytoskeleton	alphaTub85E	Tuba1c	Tubulin alpha chain	uncharacterized LOC115213416
LOC115213416	Covext-FLAMseq_ext-G23703.3	Covext-FLAMseq_ext-G23703.3.p74						uncharacterized LOC115213416
LOC115213416	Covext-FLAMseq_ext-G23703.3	Covext-FLAMseq_ext-G23703.3.p62						uncharacterized LOC115213416
LOC115213416	Covext-FLAMseq_ext-G23703.3	Covext-FLAMseq_ext-G23703.3.p36						uncharacterized LOC115213416
LOC115213416	Covext-FLAMseq_ext-G23703.3	Covext-FLAMseq_ext-G23703.3.p94						uncharacterized LOC115213416
LOC115213416	Covext-FLAMseq_ext-G23703.3	Covext-FLAMseq_ext-G23703.3.p55	TUBA1C	Tubulin is the major constituent of microtubules. It binds two moles of GTP, one at an exchangeable site on the beta chain and one at a non-exchangeable site on the alpha chain		Tuba3a	Tubulin alpha chain	uncharacterized LOC115213416
LOC115213416	Covext-FLAMseq_ext-G23703.3	Covext-FLAMseq_ext-G23703.3.p34					SCP domain-containing protein	uncharacterized LOC115213416
LOC115213416	Covext-FLAMseq_ext-G23703.3	Covext-FLAMseq_ext-G23703.3.p40					Uncharacterized protein	uncharacterized LOC115213416
LOC115213416	Covext-FLAMseq_ext-G23703.3	Covext-FLAMseq_ext-G23703.3.p57						uncharacterized LOC115213416
LOC115213416	Covext-FLAMseq_ext-G23703.3	Covext-FLAMseq_ext-G23703.3.p54						uncharacterized LOC115213416
LOC115213416	Covext-FLAMseq_ext-G23703.3	Covext-FLAMseq_ext-G23703.3.p98						uncharacterized LOC115213416
LOC115213416	Covext-FLAMseq_ext-G23703.3	Covext-FLAMseq_ext-G23703.3.p45						uncharacterized LOC115213416
LOC115213416	Covext-FLAMseq_ext-G23703.3	Covext-FLAMseq_ext-G23703.3.p91						uncharacterized LOC115213416
LOC115213416	Covext-FLAMseq_ext-G23703.3	Covext-FLAMseq_ext-G23703.3.p92						uncharacterized LOC115213416
LOC115213416	Covext-FLAMseq_ext-G23703.3	Covext-FLAMseq_ext-G23703.3.p68						uncharacterized LOC115213416
LOC115213416	Covext-FLAMseq_ext-G23703.3	Covext-FLAMseq_ext-G23703.3.p3					FERM domain-containing protein (Fragment)	uncharacterized LOC115213416
LOC115213416	Covext-FLAMseq_ext-G23703.3	Covext-FLAMseq_ext-G23703.3.p30					Uncharacterized protein	uncharacterized LOC115213416
LOC115213542	Covext-FLAMseq_ext-G23704.17	Covext-FLAMseq_ext-G23704.17.p5	TUBA3E	structural constituent of cytoskeleton		Tuba3a	Uncharacterized protein	tubulin alpha-1B chain
LOC115213542	Covext-FLAMseq_ext-G23704.17	Covext-FLAMseq_ext-G23704.17.p10						tubulin alpha-1B chain
LOC115213542	Covext-FLAMseq_ext-G23704.17	Covext-FLAMseq_ext-G23704.17.p6						tubulin alpha-1B chain
LOC115213542	Covext-FLAMseq_ext-G23704.17	Covext-FLAMseq_ext-G23704.17.p1	TUBA1B	Tubulin is the major constituent of microtubules. It binds two moles of GTP, one at an exchangeable site on the beta chain and one at a non-exchangeable site on the alpha chain	alphaTub85E	Tuba1c	Uncharacterized protein	tubulin alpha-1B chain
LOC115213542	Covext-FLAMseq_ext-G23704.17	Covext-FLAMseq_ext-G23704.17.p7						tubulin alpha-1B chain
LOC115213542	Covext-FLAMseq_ext-G23704.17	Covext-FLAMseq_ext-G23704.17.p8						tubulin alpha-1B chain
LOC115213542	Covext-FLAMseq_ext-G23704.17	Covext-FLAMseq_ext-G23704.17.p15						tubulin alpha-1B chain
LOC115214249	Covext-FLAMseq_ext-G239.3	Covext-FLAMseq_ext-G239.3.p3					Uncharacterized protein (Fragment)	WD repeat-containing protein 46
LOC115214249	Covext-FLAMseq_ext-G239.3	Covext-FLAMseq_ext-G239.3.p1	WDR46	WD repeat-containing protein	Dmel\CG2260	Wdr46	WD_REPEATS_REGION domain-containing protein	WD repeat-containing protein 46
LOC118763972	Covext-FLAMseq_ext-G24311.2	Covext-FLAMseq_ext-G24311.2.p35						zinc finger protein 239-like isoform X4
LOC118763972	Covext-FLAMseq_ext-G24311.2	Covext-FLAMseq_ext-G24311.2.p46						zinc finger protein 239-like isoform X4
LOC118763972	Covext-FLAMseq_ext-G24311.2	Covext-FLAMseq_ext-G24311.2.p13					Uncharacterized protein (Fragment)	zinc finger protein 239-like isoform X4
LOC118763972	Covext-FLAMseq_ext-G24311.2	Covext-FLAMseq_ext-G24311.2.p31						zinc finger protein 239-like isoform X4
LOC118763972	Covext-FLAMseq_ext-G24311.2	Covext-FLAMseq_ext-G24311.2.p19						zinc finger protein 239-like isoform X4
LOC118763972	Covext-FLAMseq_ext-G24311.2	Covext-FLAMseq_ext-G24311.2.p22						zinc finger protein 239-like isoform X4
LOC118763972	Covext-FLAMseq_ext-G24311.2	Covext-FLAMseq_ext-G24311.2.p39						zinc finger protein 239-like isoform X4
LOC118763972	Covext-FLAMseq_ext-G24311.2	Covext-FLAMseq_ext-G24311.2.p7						zinc finger protein 239-like isoform X4
LOC118763972	Covext-FLAMseq_ext-G24311.2	Covext-FLAMseq_ext-G24311.2.p1	atgp-2	maltose alpha-glucosidase activity	Mal-B1	Slc3a1	Aamy domain-containing protein	zinc finger protein 239-like isoform X4
LOC118763972	Covext-FLAMseq_ext-G24311.2	Covext-FLAMseq_ext-G24311.2.p20						zinc finger protein 239-like isoform X4
LOC118763972	Covext-FLAMseq_ext-G24311.2	Covext-FLAMseq_ext-G24311.2.p2			crol	Zfp62	Uncharacterized protein	zinc finger protein 239-like isoform X4
LOC118763972	Covext-FLAMseq_ext-G24311.2	Covext-FLAMseq_ext-G24311.2.p37						zinc finger protein 239-like isoform X4
LOC118763972	Covext-FLAMseq_ext-G24311.2	Covext-FLAMseq_ext-G24311.2.p4						zinc finger protein 239-like isoform X4
LOC118763972	Covext-FLAMseq_ext-G24311.2	Covext-FLAMseq_ext-G24311.2.p27					Uncharacterized protein	zinc finger protein 239-like isoform X4
LOC118763972	Covext-FLAMseq_ext-G24311.2	Covext-FLAMseq_ext-G24311.2.p12						zinc finger protein 239-like isoform X4
LOC118763972	Covext-FLAMseq_ext-G24311.2	Covext-FLAMseq_ext-G24311.2.p8						zinc finger protein 239-like isoform X4
LOC118763972	Covext-FLAMseq_ext-G24311.2	Covext-FLAMseq_ext-G24311.2.p47						zinc finger protein 239-like isoform X4
LOC118763972	Covext-FLAMseq_ext-G24311.2	Covext-FLAMseq_ext-G24311.2.p5	0	ISXO2-like transposase domain			DDE_Tnp_IS1595 domain-containing protein	zinc finger protein 239-like isoform X4
LOC118763972	Covext-FLAMseq_ext-G24311.2	Covext-FLAMseq_ext-G24311.2.p25						zinc finger protein 239-like isoform X4
LOC115212768	Covext-FLAMseq_ext-G24344.4	Covext-FLAMseq_ext-G24344.4.p1	0	It is involved in the biological process described with protein transport	mol	Duoxa1	Uncharacterized protein (Fragment)	dual oxidase maturation factor 1-like
LOC115212768	Covext-FLAMseq_ext-G24344.4	Covext-FLAMseq_ext-G24344.4.p6					Uncharacterized protein (Fragment)	dual oxidase maturation factor 1-like
LOC115212768	Covext-FLAMseq_ext-G24344.4	Covext-FLAMseq_ext-G24344.4.p2						dual oxidase maturation factor 1-like
LOC115212768	Covext-FLAMseq_ext-G24344.4	Covext-FLAMseq_ext-G24344.4.p7	CWF19L2	Protein similar to CwfJ C-terminus 2		Cwf19l2	Uncharacterized protein	dual oxidase maturation factor 1-like
LOC115212879	Covext-FLAMseq_ext-G24657.6	Covext-FLAMseq_ext-G24657.6.p1	POR	nitric oxide catabolic process	Cpr	Por	Uncharacterized protein	NADPH--cytochrome P450 reductase
LOC115211143	Covext-FLAMseq_ext-G247.4	Covext-FLAMseq_ext-G247.4.p11	PIGT	Phosphatidylinositol glycan anchor biosynthesis class T		Pigt	Uncharacterized protein (Fragment)	uncharacterized LOC115211143
LOC115211143	Covext-FLAMseq_ext-G247.4	Covext-FLAMseq_ext-G247.4.p1					TINF2_N domain-containing protein	uncharacterized LOC115211143
LOC115211143	Covext-FLAMseq_ext-G247.4	Covext-FLAMseq_ext-G247.4.p4					HTH myb-type domain-containing protein (Fragment)	uncharacterized LOC115211143
LOC115211143	Covext-FLAMseq_ext-G247.4	Covext-FLAMseq_ext-G247.4.p13	PIGT	Phosphatidylinositol glycan anchor biosynthesis class T	PIG-T	Pigt	Uncharacterized protein (Fragment)	uncharacterized LOC115211143
LOC115213510	Covext-FLAMseq_ext-G24722.18	Covext-FLAMseq_ext-G24722.18.p11						synaptosomal-associated protein 29
LOC115213510	Covext-FLAMseq_ext-G24722.18	Covext-FLAMseq_ext-G24722.18.p14			Snap29		Uncharacterized protein	synaptosomal-associated protein 29
LOC115213510	Covext-FLAMseq_ext-G24722.18	Covext-FLAMseq_ext-G24722.18.p15						synaptosomal-associated protein 29
LOC115213510	Covext-FLAMseq_ext-G24722.18	Covext-FLAMseq_ext-G24722.18.p2						synaptosomal-associated protein 29
LOC115213510	Covext-FLAMseq_ext-G24722.18	Covext-FLAMseq_ext-G24722.18.p16						synaptosomal-associated protein 29
LOC115213510	Covext-FLAMseq_ext-G24722.18	Covext-FLAMseq_ext-G24722.18.p3					Uncharacterized protein	synaptosomal-associated protein 29
LOC115211135	Covext-FLAMseq_ext-G249.1	Covext-FLAMseq_ext-G249.1.p2	PIGT	Phosphatidylinositol glycan anchor biosynthesis class T	PIG-T	Pigt	Uncharacterized protein (Fragment)	GPI transamidase component PIG-T
LOC115211135	Covext-FLAMseq_ext-G249.1	Covext-FLAMseq_ext-G249.1.p1	PIGT	Phosphatidylinositol glycan anchor biosynthesis class T	PIG-T	Pigt	Uncharacterized protein (Fragment)	GPI transamidase component PIG-T
LOC115213124	Covext-FLAMseq_ext-G24919.1	Covext-FLAMseq_ext-G24919.1.p1	TIMM50	phosphoprotein phosphatase activity	ttm50	Timm50	Mitochondrial import inner membrane translocase subunit TIM50	mitochondrial import inner membrane translocase subunit TIM50 isoform X1
LOC115213124	Covext-FLAMseq_ext-G24919.1	Covext-FLAMseq_ext-G24919.1.p22						mitochondrial import inner membrane translocase subunit TIM50 isoform X1
LOC115213124	Covext-FLAMseq_ext-G24919.1	Covext-FLAMseq_ext-G24919.1.p12					Uncharacterized protein (Fragment)	mitochondrial import inner membrane translocase subunit TIM50 isoform X1
LOC115213124	Covext-FLAMseq_ext-G24919.1	Covext-FLAMseq_ext-G24919.1.p24					Amidohydro-rel domain-containing protein	mitochondrial import inner membrane translocase subunit TIM50 isoform X1
LOC115213124	Covext-FLAMseq_ext-G24919.1	Covext-FLAMseq_ext-G24919.1.p18						mitochondrial import inner membrane translocase subunit TIM50 isoform X1
LOC115213124	Covext-FLAMseq_ext-G24919.1	Covext-FLAMseq_ext-G24919.1.p9						mitochondrial import inner membrane translocase subunit TIM50 isoform X1
LOC115213124	Covext-FLAMseq_ext-G24919.1	Covext-FLAMseq_ext-G24919.1.p27						mitochondrial import inner membrane translocase subunit TIM50 isoform X1
LOC115213124	Covext-FLAMseq_ext-G24919.1	Covext-FLAMseq_ext-G24919.1.p4						mitochondrial import inner membrane translocase subunit TIM50 isoform X1
LOC115213124	Covext-FLAMseq_ext-G24919.1	Covext-FLAMseq_ext-G24919.1.p16					Uncharacterized protein	mitochondrial import inner membrane translocase subunit TIM50 isoform X1
LOC115213124	Covext-FLAMseq_ext-G24919.1	Covext-FLAMseq_ext-G24919.1.p13						mitochondrial import inner membrane translocase subunit TIM50 isoform X1
LOC115213124	Covext-FLAMseq_ext-G24919.1	Covext-FLAMseq_ext-G24919.1.p28						mitochondrial import inner membrane translocase subunit TIM50 isoform X1
LOC115213124	Covext-FLAMseq_ext-G24919.1	Covext-FLAMseq_ext-G24919.1.p7					Uncharacterized protein	mitochondrial import inner membrane translocase subunit TIM50 isoform X1
LOC115212806	Covext-FLAMseq_ext-G24942.3	Covext-FLAMseq_ext-G24942.3.p15						3-mercaptopyruvate sulfurtransferase
LOC115212806	Covext-FLAMseq_ext-G24942.3	Covext-FLAMseq_ext-G24942.3.p3					Homeobox domain-containing protein (Fragment)	3-mercaptopyruvate sulfurtransferase
LOC115212806	Covext-FLAMseq_ext-G24942.3	Covext-FLAMseq_ext-G24942.3.p1	0	thiosulfate sulfurtransferase activity		Mpst	Uncharacterized protein	3-mercaptopyruvate sulfurtransferase
LOC115212806	Covext-FLAMseq_ext-G24942.3	Covext-FLAMseq_ext-G24942.3.p11						3-mercaptopyruvate sulfurtransferase
LOC115212806	Covext-FLAMseq_ext-G24942.3	Covext-FLAMseq_ext-G24942.3.p4						3-mercaptopyruvate sulfurtransferase
LOC115211942	Covext-FLAMseq_ext-G2508.1	Covext-FLAMseq_ext-G2508.1.p17						multidrug resistance-associated protein 7
LOC115211942	Covext-FLAMseq_ext-G2508.1	Covext-FLAMseq_ext-G2508.1.p16					Uncharacterized protein	multidrug resistance-associated protein 7
LOC115211942	Covext-FLAMseq_ext-G2508.1	Covext-FLAMseq_ext-G2508.1.p5					Uncharacterized protein	multidrug resistance-associated protein 7
LOC115211942	Covext-FLAMseq_ext-G2508.1	Covext-FLAMseq_ext-G2508.1.p2	ABCC10	ATP-binding cassette, subfamily C (CFTR MRP), member 10	MRP	Abcc10	Uncharacterized protein	multidrug resistance-associated protein 7
LOC115211942	Covext-FLAMseq_ext-G2508.1	Covext-FLAMseq_ext-G2508.1.p15						multidrug resistance-associated protein 7
LOC115211942	Covext-FLAMseq_ext-G2508.1	Covext-FLAMseq_ext-G2508.1.p3	0	Reverse transcriptase (RNA-dependent DNA polymerase)				multidrug resistance-associated protein 7
LOC115211942	Covext-FLAMseq_ext-G2508.1	Covext-FLAMseq_ext-G2508.1.p9						multidrug resistance-associated protein 7
LOC115211942	Covext-FLAMseq_ext-G2508.1	Covext-FLAMseq_ext-G2508.1.p1	ABCC10	ATPase activity, coupled to transmembrane movement of substances	Dmel\CG7806	Abcc10	Uncharacterized protein	multidrug resistance-associated protein 7
LOC115215636	Covext-FLAMseq_ext-G2510.7	Covext-FLAMseq_ext-G2510.7.p4						probable assembly chaperone of rpl4
LOC115215636	Covext-FLAMseq_ext-G2510.7	Covext-FLAMseq_ext-G2510.7.p1	0	Tetratricopeptide repeat			Uncharacterized protein	probable assembly chaperone of rpl4
LOC115215636	Covext-FLAMseq_ext-G2510.7	Covext-FLAMseq_ext-G2510.7.p7						probable assembly chaperone of rpl4
LOC115212986	Covext-FLAMseq_ext-G25118.27	Covext-FLAMseq_ext-G25118.27.p12						di-N-acetylchitobiase
LOC115212986	Covext-FLAMseq_ext-G25118.27	Covext-FLAMseq_ext-G25118.27.p26						di-N-acetylchitobiase
LOC115212986	Covext-FLAMseq_ext-G25118.27	Covext-FLAMseq_ext-G25118.27.p27						di-N-acetylchitobiase
LOC115212986	Covext-FLAMseq_ext-G25118.27	Covext-FLAMseq_ext-G25118.27.p14						di-N-acetylchitobiase
LOC115212986	Covext-FLAMseq_ext-G25118.27	Covext-FLAMseq_ext-G25118.27.p10					MFS domain-containing protein	di-N-acetylchitobiase
LOC115212986	Covext-FLAMseq_ext-G25118.27	Covext-FLAMseq_ext-G25118.27.p6						di-N-acetylchitobiase
LOC115212986	Covext-FLAMseq_ext-G25118.27	Covext-FLAMseq_ext-G25118.27.p15					FH2 domain-containing protein	di-N-acetylchitobiase
LOC115212986	Covext-FLAMseq_ext-G25118.27	Covext-FLAMseq_ext-G25118.27.p1	0	chitinase activity		Ctbs	Uncharacterized protein (Fragment)	di-N-acetylchitobiase
LOC115212986	Covext-FLAMseq_ext-G25118.27	Covext-FLAMseq_ext-G25118.27.p7						di-N-acetylchitobiase
LOC115213475	Covext-FLAMseq_ext-G25201.4	Covext-FLAMseq_ext-G25201.4.p14						mevalonate kinase
LOC115213475	Covext-FLAMseq_ext-G25201.4	Covext-FLAMseq_ext-G25201.4.p4					Tetraspanin	mevalonate kinase
LOC115213475	Covext-FLAMseq_ext-G25201.4	Covext-FLAMseq_ext-G25201.4.p1	MVK	Belongs to the GHMP kinase family. Mevalonate kinase subfamily	CG16804	Mvk	Mevalonate kinase	mevalonate kinase
LOC115213475	Covext-FLAMseq_ext-G25201.4	Covext-FLAMseq_ext-G25201.4.p8						mevalonate kinase
LOC115213475	Covext-FLAMseq_ext-G25201.4	Covext-FLAMseq_ext-G25201.4.p3	mvk-1	Belongs to the GHMP kinase family. Mevalonate kinase subfamily		Mvk	Mevalonate kinase	mevalonate kinase
LOC115213475	Covext-FLAMseq_ext-G25201.4	Covext-FLAMseq_ext-G25201.4.p9						mevalonate kinase
LOC115213475	Covext-FLAMseq_ext-G25201.4	Covext-FLAMseq_ext-G25201.4.p11						mevalonate kinase
LOC115213475	Covext-FLAMseq_ext-G25201.4	Covext-FLAMseq_ext-G25201.4.p2	0	positive regulation of TOR signaling	RTase			mevalonate kinase
LOC115212786	Covext-FLAMseq_ext-G25208.7	Covext-FLAMseq_ext-G25208.7.p26						serine/arginine-rich splicing factor 6 isoform X1
LOC115212786	Covext-FLAMseq_ext-G25208.7	Covext-FLAMseq_ext-G25208.7.p33						serine/arginine-rich splicing factor 6 isoform X1
LOC115212786	Covext-FLAMseq_ext-G25208.7	Covext-FLAMseq_ext-G25208.7.p17	SRSF6	RNA splicing	B52	Srsf5	RRM domain-containing protein (Fragment)	serine/arginine-rich splicing factor 6 isoform X1
LOC115212786	Covext-FLAMseq_ext-G25208.7	Covext-FLAMseq_ext-G25208.7.p27						serine/arginine-rich splicing factor 6 isoform X1
LOC115212786	Covext-FLAMseq_ext-G25208.7	Covext-FLAMseq_ext-G25208.7.p14						serine/arginine-rich splicing factor 6 isoform X1
LOC115212786	Covext-FLAMseq_ext-G25208.7	Covext-FLAMseq_ext-G25208.7.p1	0	Pfam:RRM_6	B52	Srsf6	RRM domain-containing protein (Fragment)	serine/arginine-rich splicing factor 6 isoform X1
LOC115212786	Covext-FLAMseq_ext-G25208.7	Covext-FLAMseq_ext-G25208.7.p4					Protein xylosyltransferase	serine/arginine-rich splicing factor 6 isoform X1
LOC115212786	Covext-FLAMseq_ext-G25208.7	Covext-FLAMseq_ext-G25208.7.p22						serine/arginine-rich splicing factor 6 isoform X1
LOC115212786	Covext-FLAMseq_ext-G25208.7	Covext-FLAMseq_ext-G25208.7.p35						serine/arginine-rich splicing factor 6 isoform X1
LOC115212786	Covext-FLAMseq_ext-G25208.7	Covext-FLAMseq_ext-G25208.7.p32						serine/arginine-rich splicing factor 6 isoform X1
LOC115212786	Covext-FLAMseq_ext-G25208.7	Covext-FLAMseq_ext-G25208.7.p8						serine/arginine-rich splicing factor 6 isoform X1
LOC115213794	Covext-FLAMseq_ext-G25259.28	Covext-FLAMseq_ext-G25259.28.p60						bromodomain-containing protein DDB_G0280777 isoform X10
LOC115213794	Covext-FLAMseq_ext-G25259.28	Covext-FLAMseq_ext-G25259.28.p21					Uncharacterized protein (Fragment)	bromodomain-containing protein DDB_G0280777 isoform X10
LOC115213794	Covext-FLAMseq_ext-G25259.28	Covext-FLAMseq_ext-G25259.28.p36						bromodomain-containing protein DDB_G0280777 isoform X10
LOC115213794	Covext-FLAMseq_ext-G25259.28	Covext-FLAMseq_ext-G25259.28.p24						bromodomain-containing protein DDB_G0280777 isoform X10
LOC115213794	Covext-FLAMseq_ext-G25259.28	Covext-FLAMseq_ext-G25259.28.p59						bromodomain-containing protein DDB_G0280777 isoform X10
LOC115213794	Covext-FLAMseq_ext-G25259.28	Covext-FLAMseq_ext-G25259.28.p28						bromodomain-containing protein DDB_G0280777 isoform X10
LOC115213794	Covext-FLAMseq_ext-G25259.28	Covext-FLAMseq_ext-G25259.28.p40						bromodomain-containing protein DDB_G0280777 isoform X10
LOC115213794	Covext-FLAMseq_ext-G25259.28	Covext-FLAMseq_ext-G25259.28.p64						bromodomain-containing protein DDB_G0280777 isoform X10
LOC115213794	Covext-FLAMseq_ext-G25259.28	Covext-FLAMseq_ext-G25259.28.p58						bromodomain-containing protein DDB_G0280777 isoform X10
LOC115213794	Covext-FLAMseq_ext-G25259.28	Covext-FLAMseq_ext-G25259.28.p42						bromodomain-containing protein DDB_G0280777 isoform X10
LOC115213794	Covext-FLAMseq_ext-G25259.28	Covext-FLAMseq_ext-G25259.28.p30						bromodomain-containing protein DDB_G0280777 isoform X10
LOC115213794	Covext-FLAMseq_ext-G25259.28	Covext-FLAMseq_ext-G25259.28.p33						bromodomain-containing protein DDB_G0280777 isoform X10
LOC115213794	Covext-FLAMseq_ext-G25259.28	Covext-FLAMseq_ext-G25259.28.p46					Myotubularin phosphatase domain-containing protein	bromodomain-containing protein DDB_G0280777 isoform X10
LOC115213794	Covext-FLAMseq_ext-G25259.28	Covext-FLAMseq_ext-G25259.28.p12					UBA domain-containing protein (Fragment)	bromodomain-containing protein DDB_G0280777 isoform X10
LOC115213794	Covext-FLAMseq_ext-G25259.28	Covext-FLAMseq_ext-G25259.28.p6						bromodomain-containing protein DDB_G0280777 isoform X10
LOC115213794	Covext-FLAMseq_ext-G25259.28	Covext-FLAMseq_ext-G25259.28.p54						bromodomain-containing protein DDB_G0280777 isoform X10
LOC115213794	Covext-FLAMseq_ext-G25259.28	Covext-FLAMseq_ext-G25259.28.p15						bromodomain-containing protein DDB_G0280777 isoform X10
LOC115213794	Covext-FLAMseq_ext-G25259.28	Covext-FLAMseq_ext-G25259.28.p26					Rab-GAP TBC domain-containing protein	bromodomain-containing protein DDB_G0280777 isoform X10
LOC115213794	Covext-FLAMseq_ext-G25259.28	Covext-FLAMseq_ext-G25259.28.p49					Uncharacterized protein	bromodomain-containing protein DDB_G0280777 isoform X10
LOC115213794	Covext-FLAMseq_ext-G25259.28	Covext-FLAMseq_ext-G25259.28.p63						bromodomain-containing protein DDB_G0280777 isoform X10
LOC115213794	Covext-FLAMseq_ext-G25259.28	Covext-FLAMseq_ext-G25259.28.p62						bromodomain-containing protein DDB_G0280777 isoform X10
LOC115213794	Covext-FLAMseq_ext-G25259.28	Covext-FLAMseq_ext-G25259.28.p41						bromodomain-containing protein DDB_G0280777 isoform X10
LOC115213794	Covext-FLAMseq_ext-G25259.28	Covext-FLAMseq_ext-G25259.28.p1			wupA-RB	Tnni1	Uncharacterized protein	bromodomain-containing protein DDB_G0280777 isoform X10
LOC115213794	Covext-FLAMseq_ext-G25259.28	Covext-FLAMseq_ext-G25259.28.p39						bromodomain-containing protein DDB_G0280777 isoform X10
LOC115213794	Covext-FLAMseq_ext-G25259.28	Covext-FLAMseq_ext-G25259.28.p47						bromodomain-containing protein DDB_G0280777 isoform X10
LOC115213794	Covext-FLAMseq_ext-G25259.28	Covext-FLAMseq_ext-G25259.28.p45						bromodomain-containing protein DDB_G0280777 isoform X10
LOC115213794	Covext-FLAMseq_ext-G25259.28	Covext-FLAMseq_ext-G25259.28.p57						bromodomain-containing protein DDB_G0280777 isoform X10
LOC115213794	Covext-FLAMseq_ext-G25259.28	Covext-FLAMseq_ext-G25259.28.p34						bromodomain-containing protein DDB_G0280777 isoform X10
LOC115214081	Covext-FLAMseq_ext-G25429.1	Covext-FLAMseq_ext-G25429.1.p90						uncharacterized LOC115214081, transcript variant X1
LOC115214081	Covext-FLAMseq_ext-G25429.1	Covext-FLAMseq_ext-G25429.1.p69						uncharacterized LOC115214081, transcript variant X1
LOC115214081	Covext-FLAMseq_ext-G25429.1	Covext-FLAMseq_ext-G25429.1.p75						uncharacterized LOC115214081, transcript variant X1
LOC115214081	Covext-FLAMseq_ext-G25429.1	Covext-FLAMseq_ext-G25429.1.p83					Protein kinase domain-containing protein	uncharacterized LOC115214081, transcript variant X1
LOC115214081	Covext-FLAMseq_ext-G25429.1	Covext-FLAMseq_ext-G25429.1.p2			Bkm		Uncharacterized protein	uncharacterized LOC115214081, transcript variant X1
LOC115214081	Covext-FLAMseq_ext-G25429.1	Covext-FLAMseq_ext-G25429.1.p86						uncharacterized LOC115214081, transcript variant X1
LOC115214081	Covext-FLAMseq_ext-G25429.1	Covext-FLAMseq_ext-G25429.1.p28						uncharacterized LOC115214081, transcript variant X1
LOC115214081	Covext-FLAMseq_ext-G25429.1	Covext-FLAMseq_ext-G25429.1.p79						uncharacterized LOC115214081, transcript variant X1
LOC115214081	Covext-FLAMseq_ext-G25429.1	Covext-FLAMseq_ext-G25429.1.p19						uncharacterized LOC115214081, transcript variant X1
LOC115214081	Covext-FLAMseq_ext-G25429.1	Covext-FLAMseq_ext-G25429.1.p93						uncharacterized LOC115214081, transcript variant X1
LOC115214081	Covext-FLAMseq_ext-G25429.1	Covext-FLAMseq_ext-G25429.1.p34						uncharacterized LOC115214081, transcript variant X1
LOC115214081	Covext-FLAMseq_ext-G25429.1	Covext-FLAMseq_ext-G25429.1.p62						uncharacterized LOC115214081, transcript variant X1
LOC115214081	Covext-FLAMseq_ext-G25429.1	Covext-FLAMseq_ext-G25429.1.p9	SETMAR	SET domain and mariner transposase fusion			WD_REPEATS_REGION domain-containing protein (Fragment)	uncharacterized LOC115214081, transcript variant X1
LOC115214081	Covext-FLAMseq_ext-G25429.1	Covext-FLAMseq_ext-G25429.1.p96	MED18	mediator of RNA polymerase II transcription, subunit	MED18	Med18	Mediator of RNA polymerase II transcription subunit 18	uncharacterized LOC115214081, transcript variant X1
LOC115214081	Covext-FLAMseq_ext-G25429.1	Covext-FLAMseq_ext-G25429.1.p100						uncharacterized LOC115214081, transcript variant X1
LOC115214081	Covext-FLAMseq_ext-G25429.1	Covext-FLAMseq_ext-G25429.1.p1					Uncharacterized protein	uncharacterized LOC115214081, transcript variant X1
LOC115214081	Covext-FLAMseq_ext-G25429.1	Covext-FLAMseq_ext-G25429.1.p63						uncharacterized LOC115214081, transcript variant X1
LOC115214081	Covext-FLAMseq_ext-G25429.1	Covext-FLAMseq_ext-G25429.1.p85						uncharacterized LOC115214081, transcript variant X1
LOC115214081	Covext-FLAMseq_ext-G25429.1	Covext-FLAMseq_ext-G25429.1.p70						uncharacterized LOC115214081, transcript variant X1
LOC115214081	Covext-FLAMseq_ext-G25429.1	Covext-FLAMseq_ext-G25429.1.p55						uncharacterized LOC115214081, transcript variant X1
LOC115214081	Covext-FLAMseq_ext-G25429.1	Covext-FLAMseq_ext-G25429.1.p37						uncharacterized LOC115214081, transcript variant X1
LOC115214081	Covext-FLAMseq_ext-G25429.1	Covext-FLAMseq_ext-G25429.1.p50						uncharacterized LOC115214081, transcript variant X1
LOC115214081	Covext-FLAMseq_ext-G25429.1	Covext-FLAMseq_ext-G25429.1.p14					Uncharacterized protein	uncharacterized LOC115214081, transcript variant X1
LOC115214081	Covext-FLAMseq_ext-G25429.1	Covext-FLAMseq_ext-G25429.1.p16						uncharacterized LOC115214081, transcript variant X1
LOC115214081	Covext-FLAMseq_ext-G25429.1	Covext-FLAMseq_ext-G25429.1.p45						uncharacterized LOC115214081, transcript variant X1
LOC115214081	Covext-FLAMseq_ext-G25429.1	Covext-FLAMseq_ext-G25429.1.p61						uncharacterized LOC115214081, transcript variant X1
LOC115214081	Covext-FLAMseq_ext-G25429.1	Covext-FLAMseq_ext-G25429.1.p76					Uncharacterized protein (Fragment)	uncharacterized LOC115214081, transcript variant X1
LOC115214081	Covext-FLAMseq_ext-G25429.1	Covext-FLAMseq_ext-G25429.1.p51						uncharacterized LOC115214081, transcript variant X1
LOC115214081	Covext-FLAMseq_ext-G25429.1	Covext-FLAMseq_ext-G25429.1.p99						uncharacterized LOC115214081, transcript variant X1
LOC115214081	Covext-FLAMseq_ext-G25429.1	Covext-FLAMseq_ext-G25429.1.p56						uncharacterized LOC115214081, transcript variant X1
LOC115214343	Covext-FLAMseq_ext-G25634.4	Covext-FLAMseq_ext-G25634.4.p8						Rieske domain-containing protein-like
LOC115214343	Covext-FLAMseq_ext-G25634.4	Covext-FLAMseq_ext-G25634.4.p2					Uncharacterized protein	Rieske domain-containing protein-like
LOC115214343	Covext-FLAMseq_ext-G25634.4	Covext-FLAMseq_ext-G25634.4.p3	0	Rieske-like [2Fe-2S] domain		Rfesd	Rieske domain-containing protein	Rieske domain-containing protein-like
LOC115213815	Covext-FLAMseq_ext-G25709.1	Covext-FLAMseq_ext-G25709.1.p18						C2 domain-containing protein 5 isoform X1
LOC115213815	Covext-FLAMseq_ext-G25709.1	Covext-FLAMseq_ext-G25709.1.p8						C2 domain-containing protein 5 isoform X1
LOC115213815	Covext-FLAMseq_ext-G25709.1	Covext-FLAMseq_ext-G25709.1.p10					Uncharacterized protein	C2 domain-containing protein 5 isoform X1
LOC115213815	Covext-FLAMseq_ext-G25709.1	Covext-FLAMseq_ext-G25709.1.p1	0	Protein kinase C conserved region 2 (CalB)	Dmel\CG6454	C2cd5	Uncharacterized protein	C2 domain-containing protein 5 isoform X1
LOC115213815	Covext-FLAMseq_ext-G25709.1	Covext-FLAMseq_ext-G25709.1.p12						C2 domain-containing protein 5 isoform X1
LOC115213815	Covext-FLAMseq_ext-G25709.1	Covext-FLAMseq_ext-G25709.1.p4					Uncharacterized protein (Fragment)	C2 domain-containing protein 5 isoform X1
LOC115214120	Covext-FLAMseq_ext-G25890.38	Covext-FLAMseq_ext-G25890.38.p16					Exostosin domain-containing protein (Fragment)	actin, cytoplasmic
LOC115214120	Covext-FLAMseq_ext-G25890.38	Covext-FLAMseq_ext-G25890.38.p5						actin, cytoplasmic
LOC115214120	Covext-FLAMseq_ext-G25890.38	Covext-FLAMseq_ext-G25890.38.p20						actin, cytoplasmic
LOC115214120	Covext-FLAMseq_ext-G25890.38	Covext-FLAMseq_ext-G25890.38.p1	0	cytoskeleton organization	Act5C	Actb	Uncharacterized protein	actin, cytoplasmic
LOC115214120	Covext-FLAMseq_ext-G25890.38	Covext-FLAMseq_ext-G25890.38.p3					Uncharacterized protein	actin, cytoplasmic
LOC115214120	Covext-FLAMseq_ext-G25890.38	Covext-FLAMseq_ext-G25890.38.p14						actin, cytoplasmic
LOC115214120	Covext-FLAMseq_ext-G25890.38	Covext-FLAMseq_ext-G25890.38.p7						actin, cytoplasmic
LOC115214120	Covext-FLAMseq_ext-G25890.38	Covext-FLAMseq_ext-G25890.38.p8						actin, cytoplasmic
LOC115214120	Covext-FLAMseq_ext-G25890.38	Covext-FLAMseq_ext-G25890.38.p12						actin, cytoplasmic
LOC115214304	Covext-FLAMseq_ext-G26056.4	Covext-FLAMseq_ext-G26056.4.p110						SLAIN motif-containing protein 2 isoform X1
LOC115214304	Covext-FLAMseq_ext-G26056.4	Covext-FLAMseq_ext-G26056.4.p94						SLAIN motif-containing protein 2 isoform X1
LOC115214304	Covext-FLAMseq_ext-G26056.4	Covext-FLAMseq_ext-G26056.4.p98						SLAIN motif-containing protein 2 isoform X1
LOC115214304	Covext-FLAMseq_ext-G26056.4	Covext-FLAMseq_ext-G26056.4.p13						SLAIN motif-containing protein 2 isoform X1
LOC115214304	Covext-FLAMseq_ext-G26056.4	Covext-FLAMseq_ext-G26056.4.p82						SLAIN motif-containing protein 2 isoform X1
LOC115214304	Covext-FLAMseq_ext-G26056.4	Covext-FLAMseq_ext-G26056.4.p101						SLAIN motif-containing protein 2 isoform X1
LOC115214304	Covext-FLAMseq_ext-G26056.4	Covext-FLAMseq_ext-G26056.4.p56					Uncharacterized protein	SLAIN motif-containing protein 2 isoform X1
LOC115214304	Covext-FLAMseq_ext-G26056.4	Covext-FLAMseq_ext-G26056.4.p87						SLAIN motif-containing protein 2 isoform X1
LOC115214304	Covext-FLAMseq_ext-G26056.4	Covext-FLAMseq_ext-G26056.4.p36					Uncharacterized protein	SLAIN motif-containing protein 2 isoform X1
LOC115214304	Covext-FLAMseq_ext-G26056.4	Covext-FLAMseq_ext-G26056.4.p72						SLAIN motif-containing protein 2 isoform X1
LOC115214304	Covext-FLAMseq_ext-G26056.4	Covext-FLAMseq_ext-G26056.4.p3	0	Presenilin, signal peptide peptidase, family	Spp	Hm13	Uncharacterized protein	SLAIN motif-containing protein 2 isoform X1
LOC115214304	Covext-FLAMseq_ext-G26056.4	Covext-FLAMseq_ext-G26056.4.p35						SLAIN motif-containing protein 2 isoform X1
LOC115214304	Covext-FLAMseq_ext-G26056.4	Covext-FLAMseq_ext-G26056.4.p15					Uncharacterized protein	SLAIN motif-containing protein 2 isoform X1
LOC115214304	Covext-FLAMseq_ext-G26056.4	Covext-FLAMseq_ext-G26056.4.p1	0	Ribonuclease H protein	pol	Pol	Uncharacterized protein	SLAIN motif-containing protein 2 isoform X1
LOC115214304	Covext-FLAMseq_ext-G26056.4	Covext-FLAMseq_ext-G26056.4.p25						SLAIN motif-containing protein 2 isoform X1
LOC115214304	Covext-FLAMseq_ext-G26056.4	Covext-FLAMseq_ext-G26056.4.p5	0	positive regulation of TOR signaling			Uncharacterized protein	SLAIN motif-containing protein 2 isoform X1
LOC115214304	Covext-FLAMseq_ext-G26056.4	Covext-FLAMseq_ext-G26056.4.p107						SLAIN motif-containing protein 2 isoform X1
LOC115214304	Covext-FLAMseq_ext-G26056.4	Covext-FLAMseq_ext-G26056.4.p17					Uncharacterized protein (Fragment)	SLAIN motif-containing protein 2 isoform X1
LOC115214304	Covext-FLAMseq_ext-G26056.4	Covext-FLAMseq_ext-G26056.4.p109						SLAIN motif-containing protein 2 isoform X1
LOC115214304	Covext-FLAMseq_ext-G26056.4	Covext-FLAMseq_ext-G26056.4.p32				Hm13	Uncharacterized protein	SLAIN motif-containing protein 2 isoform X1
LOC115214304	Covext-FLAMseq_ext-G26056.4	Covext-FLAMseq_ext-G26056.4.p8	0	Ribonuclease H protein	RTase		Uncharacterized protein	SLAIN motif-containing protein 2 isoform X1
LOC115214304	Covext-FLAMseq_ext-G26056.4	Covext-FLAMseq_ext-G26056.4.p83						SLAIN motif-containing protein 2 isoform X1
LOC115214304	Covext-FLAMseq_ext-G26056.4	Covext-FLAMseq_ext-G26056.4.p44						SLAIN motif-containing protein 2 isoform X1
LOC115214304	Covext-FLAMseq_ext-G26056.4	Covext-FLAMseq_ext-G26056.4.p50					Uncharacterized protein (Fragment)	SLAIN motif-containing protein 2 isoform X1
LOC115214304	Covext-FLAMseq_ext-G26056.4	Covext-FLAMseq_ext-G26056.4.p124						SLAIN motif-containing protein 2 isoform X1
LOC115214304	Covext-FLAMseq_ext-G26056.4	Covext-FLAMseq_ext-G26056.4.p121						SLAIN motif-containing protein 2 isoform X1
LOC115214304	Covext-FLAMseq_ext-G26056.4	Covext-FLAMseq_ext-G26056.4.p29						SLAIN motif-containing protein 2 isoform X1
LOC115214304	Covext-FLAMseq_ext-G26056.4	Covext-FLAMseq_ext-G26056.4.p7	0	ATP-dependent DNA helicase	Pif1		ATP-dependent DNA helicase	SLAIN motif-containing protein 2 isoform X1
LOC115214304	Covext-FLAMseq_ext-G26056.4	Covext-FLAMseq_ext-G26056.4.p30						SLAIN motif-containing protein 2 isoform X1
LOC115214304	Covext-FLAMseq_ext-G26056.4	Covext-FLAMseq_ext-G26056.4.p86						SLAIN motif-containing protein 2 isoform X1
LOC115214304	Covext-FLAMseq_ext-G26056.4	Covext-FLAMseq_ext-G26056.4.p48						SLAIN motif-containing protein 2 isoform X1
LOC115214304	Covext-FLAMseq_ext-G26056.4	Covext-FLAMseq_ext-G26056.4.p65					Uncharacterized protein	SLAIN motif-containing protein 2 isoform X1
LOC115214304	Covext-FLAMseq_ext-G26056.4	Covext-FLAMseq_ext-G26056.4.p10					Homeobox domain-containing protein (Fragment)	SLAIN motif-containing protein 2 isoform X1
LOC115214304	Covext-FLAMseq_ext-G26056.4	Covext-FLAMseq_ext-G26056.4.p11	0	G-quadruplex DNA unwinding			ATP-dependent DNA helicase	SLAIN motif-containing protein 2 isoform X1
LOC115214304	Covext-FLAMseq_ext-G26056.4	Covext-FLAMseq_ext-G26056.4.p111					Uncharacterized protein	SLAIN motif-containing protein 2 isoform X1
LOC115214304	Covext-FLAMseq_ext-G26056.4	Covext-FLAMseq_ext-G26056.4.p16	0	Ribonuclease H protein				SLAIN motif-containing protein 2 isoform X1
LOC115214304	Covext-FLAMseq_ext-G26056.4	Covext-FLAMseq_ext-G26056.4.p88						SLAIN motif-containing protein 2 isoform X1
LOC115214304	Covext-FLAMseq_ext-G26056.4	Covext-FLAMseq_ext-G26056.4.p21						SLAIN motif-containing protein 2 isoform X1
LOC115214304	Covext-FLAMseq_ext-G26056.4	Covext-FLAMseq_ext-G26056.4.p31						SLAIN motif-containing protein 2 isoform X1
LOC115214304	Covext-FLAMseq_ext-G26056.4	Covext-FLAMseq_ext-G26056.4.p113						SLAIN motif-containing protein 2 isoform X1
LOC115214304	Covext-FLAMseq_ext-G26056.4	Covext-FLAMseq_ext-G26056.4.p79						SLAIN motif-containing protein 2 isoform X1
LOC115214304	Covext-FLAMseq_ext-G26056.4	Covext-FLAMseq_ext-G26056.4.p119						SLAIN motif-containing protein 2 isoform X1
LOC115214304	Covext-FLAMseq_ext-G26056.4	Covext-FLAMseq_ext-G26056.4.p40						SLAIN motif-containing protein 2 isoform X1
LOC115214304	Covext-FLAMseq_ext-G26056.4	Covext-FLAMseq_ext-G26056.4.p106						SLAIN motif-containing protein 2 isoform X1
LOC115214304	Covext-FLAMseq_ext-G26056.4	Covext-FLAMseq_ext-G26056.4.p2	0	Endonuclease/Exonuclease/phosphatase family			Endo	SLAIN motif-containing protein 2 isoform X1
LOC115214304	Covext-FLAMseq_ext-G26056.4	Covext-FLAMseq_ext-G26056.4.p89					S-methyl-5'-thioadenosine phosphorylase	SLAIN motif-containing protein 2 isoform X1
LOC115213773	Covext-FLAMseq_ext-G26378.1	Covext-FLAMseq_ext-G26378.1.p9						zinc finger protein DZIP1L-like
LOC115213773	Covext-FLAMseq_ext-G26378.1	Covext-FLAMseq_ext-G26378.1.p5						zinc finger protein DZIP1L-like
LOC115213773	Covext-FLAMseq_ext-G26378.1	Covext-FLAMseq_ext-G26378.1.p1					C2H2-type domain-containing protein	zinc finger protein DZIP1L-like
LOC115213803	Covext-FLAMseq_ext-G2644.3	Covext-FLAMseq_ext-G2644.3.p5						uncharacterized LOC115213803
LOC115213803	Covext-FLAMseq_ext-G2644.3	Covext-FLAMseq_ext-G2644.3.p1					Uncharacterized protein	uncharacterized LOC115213803
LOC115213803	Covext-FLAMseq_ext-G2644.3	Covext-FLAMseq_ext-G2644.3.p2					Uncharacterized protein	uncharacterized LOC115213803
LOC115214267	Covext-FLAMseq_ext-G26552.25	Covext-FLAMseq_ext-G26552.25.p1	THOC1	THO complex	Hpr1	Thoc1	Death domain-containing protein	THO complex subunit 1
LOC115213902	Covext-FLAMseq_ext-G26873.2	Covext-FLAMseq_ext-G26873.2.p5						caspase-3 isoform X1
LOC115213902	Covext-FLAMseq_ext-G26873.2	Covext-FLAMseq_ext-G26873.2.p11					Uncharacterized protein	caspase-3 isoform X1
LOC115213902	Covext-FLAMseq_ext-G26873.2	Covext-FLAMseq_ext-G26873.2.p2	CASPS7	Belongs to the peptidase C14A family	Drice	Casp7	Uncharacterized protein	caspase-3 isoform X1
LOC115213902	Covext-FLAMseq_ext-G26873.2	Covext-FLAMseq_ext-G26873.2.p19						caspase-3 isoform X1
LOC115213902	Covext-FLAMseq_ext-G26873.2	Covext-FLAMseq_ext-G26873.2.p7						caspase-3 isoform X1
LOC115213902	Covext-FLAMseq_ext-G26873.2	Covext-FLAMseq_ext-G26873.2.p16						caspase-3 isoform X1
LOC115213902	Covext-FLAMseq_ext-G26873.2	Covext-FLAMseq_ext-G26873.2.p18						caspase-3 isoform X1
LOC115213902	Covext-FLAMseq_ext-G26873.2	Covext-FLAMseq_ext-G26873.2.p3	CASPS7	Belongs to the peptidase C14A family	Drice	Casp3	Uncharacterized protein	caspase-3 isoform X1
LOC115216749	Covext-FLAMseq_ext-G2704.5	Covext-FLAMseq_ext-G2704.5.p16						cytosolic 10-formyltetrahydrofolate dehydrogenase isoform X1
LOC115216749	Covext-FLAMseq_ext-G2704.5	Covext-FLAMseq_ext-G2704.5.p9					Anoctamin (Fragment)	cytosolic 10-formyltetrahydrofolate dehydrogenase isoform X1
LOC115216749	Covext-FLAMseq_ext-G2704.5	Covext-FLAMseq_ext-G2704.5.p56						cytosolic 10-formyltetrahydrofolate dehydrogenase isoform X1
LOC115216749	Covext-FLAMseq_ext-G2704.5	Covext-FLAMseq_ext-G2704.5.p15						cytosolic 10-formyltetrahydrofolate dehydrogenase isoform X1
LOC115216749	Covext-FLAMseq_ext-G2704.5	Covext-FLAMseq_ext-G2704.5.p13					Uncharacterized protein	cytosolic 10-formyltetrahydrofolate dehydrogenase isoform X1
LOC115216749	Covext-FLAMseq_ext-G2704.5	Covext-FLAMseq_ext-G2704.5.p60						cytosolic 10-formyltetrahydrofolate dehydrogenase isoform X1
LOC115216749	Covext-FLAMseq_ext-G2704.5	Covext-FLAMseq_ext-G2704.5.p48						cytosolic 10-formyltetrahydrofolate dehydrogenase isoform X1
LOC115216749	Covext-FLAMseq_ext-G2704.5	Covext-FLAMseq_ext-G2704.5.p55	0	Ribonuclease H protein			Uncharacterized protein (Fragment)	cytosolic 10-formyltetrahydrofolate dehydrogenase isoform X1
LOC115216749	Covext-FLAMseq_ext-G2704.5	Covext-FLAMseq_ext-G2704.5.p14					Uncharacterized protein	cytosolic 10-formyltetrahydrofolate dehydrogenase isoform X1
LOC115216749	Covext-FLAMseq_ext-G2704.5	Covext-FLAMseq_ext-G2704.5.p54						cytosolic 10-formyltetrahydrofolate dehydrogenase isoform X1
LOC115216749	Covext-FLAMseq_ext-G2704.5	Covext-FLAMseq_ext-G2704.5.p12						cytosolic 10-formyltetrahydrofolate dehydrogenase isoform X1
LOC115216749	Covext-FLAMseq_ext-G2704.5	Covext-FLAMseq_ext-G2704.5.p30						cytosolic 10-formyltetrahydrofolate dehydrogenase isoform X1
LOC115216749	Covext-FLAMseq_ext-G2704.5	Covext-FLAMseq_ext-G2704.5.p51						cytosolic 10-formyltetrahydrofolate dehydrogenase isoform X1
LOC115216749	Covext-FLAMseq_ext-G2704.5	Covext-FLAMseq_ext-G2704.5.p27						cytosolic 10-formyltetrahydrofolate dehydrogenase isoform X1
LOC115216749	Covext-FLAMseq_ext-G2704.5	Covext-FLAMseq_ext-G2704.5.p46						cytosolic 10-formyltetrahydrofolate dehydrogenase isoform X1
LOC115216749	Covext-FLAMseq_ext-G2704.5	Covext-FLAMseq_ext-G2704.5.p35						cytosolic 10-formyltetrahydrofolate dehydrogenase isoform X1
LOC115216749	Covext-FLAMseq_ext-G2704.5	Covext-FLAMseq_ext-G2704.5.p1	ALDH1L2	belongs to the aldehyde dehydrogenase family	Dmel\CG8665	Aldh1l2	10-formyltetrahydrofolate dehydrogenase	cytosolic 10-formyltetrahydrofolate dehydrogenase isoform X1
LOC115216749	Covext-FLAMseq_ext-G2704.5	Covext-FLAMseq_ext-G2704.5.p4					Uncharacterized protein (Fragment)	cytosolic 10-formyltetrahydrofolate dehydrogenase isoform X1
LOC115216749	Covext-FLAMseq_ext-G2704.5	Covext-FLAMseq_ext-G2704.5.p28					ANK_REP_REGION domain-containing protein	cytosolic 10-formyltetrahydrofolate dehydrogenase isoform X1
LOC115216749	Covext-FLAMseq_ext-G2704.5	Covext-FLAMseq_ext-G2704.5.p33					Uncharacterized protein	cytosolic 10-formyltetrahydrofolate dehydrogenase isoform X1
LOC115216749	Covext-FLAMseq_ext-G2704.5	Covext-FLAMseq_ext-G2704.5.p47					Uncharacterized protein	cytosolic 10-formyltetrahydrofolate dehydrogenase isoform X1
LOC115216749	Covext-FLAMseq_ext-G2704.5	Covext-FLAMseq_ext-G2704.5.p29						cytosolic 10-formyltetrahydrofolate dehydrogenase isoform X1
LOC115214214	Covext-FLAMseq_ext-G27121.3	Covext-FLAMseq_ext-G27121.3.p28						HHIP-like protein 1
LOC115214214	Covext-FLAMseq_ext-G27121.3	Covext-FLAMseq_ext-G27121.3.p2	0	HHIP-like protein 2		Hhipl2	GSDH domain-containing protein	HHIP-like protein 1
LOC115214214	Covext-FLAMseq_ext-G27121.3	Covext-FLAMseq_ext-G27121.3.p7	0	Helitron helicase-like domain at N-terminus			ATP-dependent DNA helicase	HHIP-like protein 1
LOC115214214	Covext-FLAMseq_ext-G27121.3	Covext-FLAMseq_ext-G27121.3.p4					ANK_REP_REGION domain-containing protein (Fragment)	HHIP-like protein 1
LOC115214214	Covext-FLAMseq_ext-G27121.3	Covext-FLAMseq_ext-G27121.3.p14						HHIP-like protein 1
LOC115214214	Covext-FLAMseq_ext-G27121.3	Covext-FLAMseq_ext-G27121.3.p21						HHIP-like protein 1
LOC115214214	Covext-FLAMseq_ext-G27121.3	Covext-FLAMseq_ext-G27121.3.p17						HHIP-like protein 1
LOC115214214	Covext-FLAMseq_ext-G27121.3	Covext-FLAMseq_ext-G27121.3.p18					Uncharacterized protein (Fragment)	HHIP-like protein 1
LOC115214214	Covext-FLAMseq_ext-G27121.3	Covext-FLAMseq_ext-G27121.3.p9					Uncharacterized protein	HHIP-like protein 1
LOC115214214	Covext-FLAMseq_ext-G27121.3	Covext-FLAMseq_ext-G27121.3.p30						HHIP-like protein 1
LOC115214214	Covext-FLAMseq_ext-G27121.3	Covext-FLAMseq_ext-G27121.3.p26						HHIP-like protein 1
LOC115214214	Covext-FLAMseq_ext-G27121.3	Covext-FLAMseq_ext-G27121.3.p41						HHIP-like protein 1
LOC115214214	Covext-FLAMseq_ext-G27121.3	Covext-FLAMseq_ext-G27121.3.p11						HHIP-like protein 1
LOC115214214	Covext-FLAMseq_ext-G27121.3	Covext-FLAMseq_ext-G27121.3.p1	HHIPL1	scavenger receptor activity		Hhipl1	GSDH domain-containing protein	HHIP-like protein 1
LOC115214214	Covext-FLAMseq_ext-G27121.3	Covext-FLAMseq_ext-G27121.3.p29					ANK_REP_REGION domain-containing protein (Fragment)	HHIP-like protein 1
LOC115211723	Covext-FLAMseq_ext-G2716.12	Covext-FLAMseq_ext-G2716.12.p7					Protein SPT2 homolog	peptidyl-prolyl cis-trans isomerase B
LOC115211723	Covext-FLAMseq_ext-G2716.12	Covext-FLAMseq_ext-G2716.12.p17						peptidyl-prolyl cis-trans isomerase B
LOC115211723	Covext-FLAMseq_ext-G2716.12	Covext-FLAMseq_ext-G2716.12.p26						peptidyl-prolyl cis-trans isomerase B
LOC115211723	Covext-FLAMseq_ext-G2716.12	Covext-FLAMseq_ext-G2716.12.p12					Uncharacterized protein	peptidyl-prolyl cis-trans isomerase B
LOC115211723	Covext-FLAMseq_ext-G2716.12	Covext-FLAMseq_ext-G2716.12.p2					Uncharacterized protein	peptidyl-prolyl cis-trans isomerase B
LOC115211723	Covext-FLAMseq_ext-G2716.12	Covext-FLAMseq_ext-G2716.12.p22						peptidyl-prolyl cis-trans isomerase B
LOC115211723	Covext-FLAMseq_ext-G2716.12	Covext-FLAMseq_ext-G2716.12.p1	0	proton channel activity	minos		Uncharacterized protein	peptidyl-prolyl cis-trans isomerase B
LOC115211723	Covext-FLAMseq_ext-G2716.12	Covext-FLAMseq_ext-G2716.12.p29						peptidyl-prolyl cis-trans isomerase B
LOC115211723	Covext-FLAMseq_ext-G2716.12	Covext-FLAMseq_ext-G2716.12.p5						peptidyl-prolyl cis-trans isomerase B
LOC115211723	Covext-FLAMseq_ext-G2716.12	Covext-FLAMseq_ext-G2716.12.p9	Ppib	PPIases accelerate the folding of proteins. It catalyzes the cis-trans isomerization of proline imidic peptide bonds in oligopeptides	CG2852-RA	Ppib	Peptidyl-prolyl cis-trans isomerase	peptidyl-prolyl cis-trans isomerase B
LOC115211723	Covext-FLAMseq_ext-G2716.12	Covext-FLAMseq_ext-G2716.12.p11						peptidyl-prolyl cis-trans isomerase B
LOC115211723	Covext-FLAMseq_ext-G2716.12	Covext-FLAMseq_ext-G2716.12.p14						peptidyl-prolyl cis-trans isomerase B
LOC115211723	Covext-FLAMseq_ext-G2716.12	Covext-FLAMseq_ext-G2716.12.p4					Uncharacterized protein	peptidyl-prolyl cis-trans isomerase B
LOC115214124	Covext-FLAMseq_ext-G27381.1	Covext-FLAMseq_ext-G27381.1.p143						calpain-9
LOC115214124	Covext-FLAMseq_ext-G27381.1	Covext-FLAMseq_ext-G27381.1.p19						calpain-9
LOC115214124	Covext-FLAMseq_ext-G27381.1	Covext-FLAMseq_ext-G27381.1.p17	SETMAR	SET domain and mariner transposase fusion			Uncharacterized protein	calpain-9
LOC115214124	Covext-FLAMseq_ext-G27381.1	Covext-FLAMseq_ext-G27381.1.p76						calpain-9
LOC115214124	Covext-FLAMseq_ext-G27381.1	Covext-FLAMseq_ext-G27381.1.p109					Diacylglycerol kinase	calpain-9
LOC115214124	Covext-FLAMseq_ext-G27381.1	Covext-FLAMseq_ext-G27381.1.p60	aub	Piwi			CUB domain-containing protein	calpain-9
LOC115214124	Covext-FLAMseq_ext-G27381.1	Covext-FLAMseq_ext-G27381.1.p44						calpain-9
LOC115214124	Covext-FLAMseq_ext-G27381.1	Covext-FLAMseq_ext-G27381.1.p22					LsmAD domain-containing protein	calpain-9
LOC115214124	Covext-FLAMseq_ext-G27381.1	Covext-FLAMseq_ext-G27381.1.p86					Uncharacterized protein	calpain-9
LOC115214124	Covext-FLAMseq_ext-G27381.1	Covext-FLAMseq_ext-G27381.1.p91						calpain-9
LOC115214124	Covext-FLAMseq_ext-G27381.1	Covext-FLAMseq_ext-G27381.1.p103						calpain-9
LOC115214124	Covext-FLAMseq_ext-G27381.1	Covext-FLAMseq_ext-G27381.1.p89						calpain-9
LOC115214124	Covext-FLAMseq_ext-G27381.1	Covext-FLAMseq_ext-G27381.1.p30						calpain-9
LOC115214124	Covext-FLAMseq_ext-G27381.1	Covext-FLAMseq_ext-G27381.1.p6						calpain-9
LOC115214124	Covext-FLAMseq_ext-G27381.1	Covext-FLAMseq_ext-G27381.1.p54						calpain-9
LOC115214124	Covext-FLAMseq_ext-G27381.1	Covext-FLAMseq_ext-G27381.1.p58					Uncharacterized protein	calpain-9
LOC115214124	Covext-FLAMseq_ext-G27381.1	Covext-FLAMseq_ext-G27381.1.p4	0	Reverse transcriptase (RNA-dependent DNA polymerase)	pol		C2H2-type domain-containing protein	calpain-9
LOC115214124	Covext-FLAMseq_ext-G27381.1	Covext-FLAMseq_ext-G27381.1.p59						calpain-9
LOC115214124	Covext-FLAMseq_ext-G27381.1	Covext-FLAMseq_ext-G27381.1.p145					Uncharacterized protein (Fragment)	calpain-9
LOC115214124	Covext-FLAMseq_ext-G27381.1	Covext-FLAMseq_ext-G27381.1.p51						calpain-9
LOC115214124	Covext-FLAMseq_ext-G27381.1	Covext-FLAMseq_ext-G27381.1.p141						calpain-9
LOC115214124	Covext-FLAMseq_ext-G27381.1	Covext-FLAMseq_ext-G27381.1.p15						calpain-9
LOC115214124	Covext-FLAMseq_ext-G27381.1	Covext-FLAMseq_ext-G27381.1.p11	0	Ribonuclease H protein			C2H2-type domain-containing protein	calpain-9
LOC115214124	Covext-FLAMseq_ext-G27381.1	Covext-FLAMseq_ext-G27381.1.p83						calpain-9
LOC115214124	Covext-FLAMseq_ext-G27381.1	Covext-FLAMseq_ext-G27381.1.p3						calpain-9
LOC115214124	Covext-FLAMseq_ext-G27381.1	Covext-FLAMseq_ext-G27381.1.p16			Alg-2	Capn2	Uncharacterized protein (Fragment)	calpain-9
LOC115214124	Covext-FLAMseq_ext-G27381.1	Covext-FLAMseq_ext-G27381.1.p125						calpain-9
LOC115214124	Covext-FLAMseq_ext-G27381.1	Covext-FLAMseq_ext-G27381.1.p39						calpain-9
LOC115214124	Covext-FLAMseq_ext-G27381.1	Covext-FLAMseq_ext-G27381.1.p105						calpain-9
LOC115214124	Covext-FLAMseq_ext-G27381.1	Covext-FLAMseq_ext-G27381.1.p72						calpain-9
LOC115214124	Covext-FLAMseq_ext-G27381.1	Covext-FLAMseq_ext-G27381.1.p40						calpain-9
LOC115214124	Covext-FLAMseq_ext-G27381.1	Covext-FLAMseq_ext-G27381.1.p80						calpain-9
LOC115214124	Covext-FLAMseq_ext-G27381.1	Covext-FLAMseq_ext-G27381.1.p37					Uncharacterized protein	calpain-9
LOC115214124	Covext-FLAMseq_ext-G27381.1	Covext-FLAMseq_ext-G27381.1.p150						calpain-9
LOC115214124	Covext-FLAMseq_ext-G27381.1	Covext-FLAMseq_ext-G27381.1.p146						calpain-9
LOC115214124	Covext-FLAMseq_ext-G27381.1	Covext-FLAMseq_ext-G27381.1.p124						calpain-9
LOC115214124	Covext-FLAMseq_ext-G27381.1	Covext-FLAMseq_ext-G27381.1.p102						calpain-9
LOC115214124	Covext-FLAMseq_ext-G27381.1	Covext-FLAMseq_ext-G27381.1.p97						calpain-9
LOC115214124	Covext-FLAMseq_ext-G27381.1	Covext-FLAMseq_ext-G27381.1.p2	0	Reverse transcriptase (RNA-dependent DNA polymerase)		Pol	Uncharacterized protein	calpain-9
LOC115214124	Covext-FLAMseq_ext-G27381.1	Covext-FLAMseq_ext-G27381.1.p67						calpain-9
LOC115214124	Covext-FLAMseq_ext-G27381.1	Covext-FLAMseq_ext-G27381.1.p53						calpain-9
LOC115214124	Covext-FLAMseq_ext-G27381.1	Covext-FLAMseq_ext-G27381.1.p81						calpain-9
LOC115214124	Covext-FLAMseq_ext-G27381.1	Covext-FLAMseq_ext-G27381.1.p49						calpain-9
LOC115214124	Covext-FLAMseq_ext-G27381.1	Covext-FLAMseq_ext-G27381.1.p82						calpain-9
LOC115214124	Covext-FLAMseq_ext-G27381.1	Covext-FLAMseq_ext-G27381.1.p140						calpain-9
LOC115214124	Covext-FLAMseq_ext-G27381.1	Covext-FLAMseq_ext-G27381.1.p5	0	Zinc ion binding. It is involved in the biological process described with protein transport	tamo		RanBP2-type domain-containing protein	calpain-9
LOC115214124	Covext-FLAMseq_ext-G27381.1	Covext-FLAMseq_ext-G27381.1.p47					Uncharacterized protein	calpain-9
LOC115214124	Covext-FLAMseq_ext-G27381.1	Covext-FLAMseq_ext-G27381.1.p101						calpain-9
LOC115214124	Covext-FLAMseq_ext-G27381.1	Covext-FLAMseq_ext-G27381.1.p55						calpain-9
LOC115214124	Covext-FLAMseq_ext-G27381.1	Covext-FLAMseq_ext-G27381.1.p96						calpain-9
LOC115214124	Covext-FLAMseq_ext-G27381.1	Covext-FLAMseq_ext-G27381.1.p139						calpain-9
LOC115214124	Covext-FLAMseq_ext-G27381.1	Covext-FLAMseq_ext-G27381.1.p20						calpain-9
LOC115214124	Covext-FLAMseq_ext-G27381.1	Covext-FLAMseq_ext-G27381.1.p107					Uncharacterized protein (Fragment)	calpain-9
LOC115214124	Covext-FLAMseq_ext-G27381.1	Covext-FLAMseq_ext-G27381.1.p111						calpain-9
LOC115210915	Covext-FLAMseq_ext-G2768.23	Covext-FLAMseq_ext-G2768.23.p1						histone H3.v1 isoform X1
LOC115210915	Covext-FLAMseq_ext-G2768.23	Covext-FLAMseq_ext-G2768.23.p7						histone H3.v1 isoform X1
LOC115210915	Covext-FLAMseq_ext-G2768.23	Covext-FLAMseq_ext-G2768.23.p3					Uncharacterized protein (Fragment)	histone H3.v1 isoform X1
LOC115213861	Covext-FLAMseq_ext-G27705.18	Covext-FLAMseq_ext-G27705.18.p4						ankyrin repeat domain-containing protein 40 isoform X1
LOC115213861	Covext-FLAMseq_ext-G27705.18	Covext-FLAMseq_ext-G27705.18.p9						ankyrin repeat domain-containing protein 40 isoform X1
LOC115213861	Covext-FLAMseq_ext-G27705.18	Covext-FLAMseq_ext-G27705.18.p10						ankyrin repeat domain-containing protein 40 isoform X1
LOC115213861	Covext-FLAMseq_ext-G27705.18	Covext-FLAMseq_ext-G27705.18.p1	ANKRD40	ankyrin repeat		Ankrd40	ANK_REP_REGION domain-containing protein	ankyrin repeat domain-containing protein 40 isoform X1
LOC115213861	Covext-FLAMseq_ext-G27705.18	Covext-FLAMseq_ext-G27705.18.p6					UDP-N-acetylglucosamine 4-epimerase	ankyrin repeat domain-containing protein 40 isoform X1
LOC115213861	Covext-FLAMseq_ext-G27705.18	Covext-FLAMseq_ext-G27705.18.p11						ankyrin repeat domain-containing protein 40 isoform X1
LOC115214511	Covext-FLAMseq_ext-G27796.2	Covext-FLAMseq_ext-G27796.2.p10						LOW QUALITY PROTEIN: uncharacterized protein LOC115214511
LOC115214511	Covext-FLAMseq_ext-G27796.2	Covext-FLAMseq_ext-G27796.2.p9						LOW QUALITY PROTEIN: uncharacterized protein LOC115214511
LOC115214511	Covext-FLAMseq_ext-G27796.2	Covext-FLAMseq_ext-G27796.2.p8						LOW QUALITY PROTEIN: uncharacterized protein LOC115214511
LOC115214511	Covext-FLAMseq_ext-G27796.2	Covext-FLAMseq_ext-G27796.2.p7					Uncharacterized protein (Fragment)	LOW QUALITY PROTEIN: uncharacterized protein LOC115214511
LOC115214511	Covext-FLAMseq_ext-G27796.2	Covext-FLAMseq_ext-G27796.2.p2	0	Calcium ion binding	anon-WO0140519.42		Uncharacterized protein	LOW QUALITY PROTEIN: uncharacterized protein LOC115214511
LOC115214511	Covext-FLAMseq_ext-G27796.2	Covext-FLAMseq_ext-G27796.2.p16					Uncharacterized protein	LOW QUALITY PROTEIN: uncharacterized protein LOC115214511
LOC115214511	Covext-FLAMseq_ext-G27796.2	Covext-FLAMseq_ext-G27796.2.p1	0	Calcium ion binding	anon-WO0140519.42		Uncharacterized protein	LOW QUALITY PROTEIN: uncharacterized protein LOC115214511
LOC115214511	Covext-FLAMseq_ext-G27796.2	Covext-FLAMseq_ext-G27796.2.p17						LOW QUALITY PROTEIN: uncharacterized protein LOC115214511
LOC115214511	Covext-FLAMseq_ext-G27796.2	Covext-FLAMseq_ext-G27796.2.p23						LOW QUALITY PROTEIN: uncharacterized protein LOC115214511
LOC115214511	Covext-FLAMseq_ext-G27796.2	Covext-FLAMseq_ext-G27796.2.p15						LOW QUALITY PROTEIN: uncharacterized protein LOC115214511
LOC115214511	Covext-FLAMseq_ext-G27796.2	Covext-FLAMseq_ext-G27796.2.p14						LOW QUALITY PROTEIN: uncharacterized protein LOC115214511
LOC115214766	Covext-FLAMseq_ext-G28065.3	Covext-FLAMseq_ext-G28065.3.p5						E3 ubiquitin-protein ligase LRSAM1
LOC115214766	Covext-FLAMseq_ext-G28065.3	Covext-FLAMseq_ext-G28065.3.p10						E3 ubiquitin-protein ligase LRSAM1
LOC115214766	Covext-FLAMseq_ext-G28065.3	Covext-FLAMseq_ext-G28065.3.p2	LRSAM1	Leucine rich repeat and sterile alpha motif containing 1	Sur-8	Lrsam1	Uncharacterized protein	E3 ubiquitin-protein ligase LRSAM1
LOC115214766	Covext-FLAMseq_ext-G28065.3	Covext-FLAMseq_ext-G28065.3.p1	LRSAM1	ubiquitin-dependent endocytosis	CG17019	Lrsam1	Uncharacterized protein	E3 ubiquitin-protein ligase LRSAM1
LOC115215248	Covext-FLAMseq_ext-G28175.2	Covext-FLAMseq_ext-G28175.2.p104						RING finger protein 44
LOC115215248	Covext-FLAMseq_ext-G28175.2	Covext-FLAMseq_ext-G28175.2.p55						RING finger protein 44
LOC115215248	Covext-FLAMseq_ext-G28175.2	Covext-FLAMseq_ext-G28175.2.p15						RING finger protein 44
LOC115215248	Covext-FLAMseq_ext-G28175.2	Covext-FLAMseq_ext-G28175.2.p63					Vacuolar protein sorting-associated protein 51 homolog	RING finger protein 44
LOC115215248	Covext-FLAMseq_ext-G28175.2	Covext-FLAMseq_ext-G28175.2.p51						RING finger protein 44
LOC115215248	Covext-FLAMseq_ext-G28175.2	Covext-FLAMseq_ext-G28175.2.p81						RING finger protein 44
LOC115215248	Covext-FLAMseq_ext-G28175.2	Covext-FLAMseq_ext-G28175.2.p102						RING finger protein 44
LOC115215248	Covext-FLAMseq_ext-G28175.2	Covext-FLAMseq_ext-G28175.2.p30						RING finger protein 44
LOC115215248	Covext-FLAMseq_ext-G28175.2	Covext-FLAMseq_ext-G28175.2.p87						RING finger protein 44
LOC115215248	Covext-FLAMseq_ext-G28175.2	Covext-FLAMseq_ext-G28175.2.p103						RING finger protein 44
LOC115215248	Covext-FLAMseq_ext-G28175.2	Covext-FLAMseq_ext-G28175.2.p2	0	Reverse transcriptase (RNA-dependent DNA polymerase)	pol		Uncharacterized protein	RING finger protein 44
LOC115215248	Covext-FLAMseq_ext-G28175.2	Covext-FLAMseq_ext-G28175.2.p75						RING finger protein 44
LOC115215248	Covext-FLAMseq_ext-G28175.2	Covext-FLAMseq_ext-G28175.2.p82						RING finger protein 44
LOC115215248	Covext-FLAMseq_ext-G28175.2	Covext-FLAMseq_ext-G28175.2.p50						RING finger protein 44
LOC115215248	Covext-FLAMseq_ext-G28175.2	Covext-FLAMseq_ext-G28175.2.p40						RING finger protein 44
LOC115215248	Covext-FLAMseq_ext-G28175.2	Covext-FLAMseq_ext-G28175.2.p96						RING finger protein 44
LOC115215248	Covext-FLAMseq_ext-G28175.2	Covext-FLAMseq_ext-G28175.2.p7						RING finger protein 44
LOC115215248	Covext-FLAMseq_ext-G28175.2	Covext-FLAMseq_ext-G28175.2.p66						RING finger protein 44
LOC115215248	Covext-FLAMseq_ext-G28175.2	Covext-FLAMseq_ext-G28175.2.p5	0	Ribonuclease H protein			Uncharacterized protein (Fragment)	RING finger protein 44
LOC115215248	Covext-FLAMseq_ext-G28175.2	Covext-FLAMseq_ext-G28175.2.p53						RING finger protein 44
LOC115215248	Covext-FLAMseq_ext-G28175.2	Covext-FLAMseq_ext-G28175.2.p10					MFS domain-containing protein	RING finger protein 44
LOC115215248	Covext-FLAMseq_ext-G28175.2	Covext-FLAMseq_ext-G28175.2.p13						RING finger protein 44
LOC115215248	Covext-FLAMseq_ext-G28175.2	Covext-FLAMseq_ext-G28175.2.p42						RING finger protein 44
LOC115215248	Covext-FLAMseq_ext-G28175.2	Covext-FLAMseq_ext-G28175.2.p48					SLBP_RNA_bind domain-containing protein	RING finger protein 44
LOC115215248	Covext-FLAMseq_ext-G28175.2	Covext-FLAMseq_ext-G28175.2.p74						RING finger protein 44
LOC115215248	Covext-FLAMseq_ext-G28175.2	Covext-FLAMseq_ext-G28175.2.p23						RING finger protein 44
LOC115215248	Covext-FLAMseq_ext-G28175.2	Covext-FLAMseq_ext-G28175.2.p79						RING finger protein 44
LOC115215248	Covext-FLAMseq_ext-G28175.2	Covext-FLAMseq_ext-G28175.2.p94						RING finger protein 44
LOC115215248	Covext-FLAMseq_ext-G28175.2	Covext-FLAMseq_ext-G28175.2.p80						RING finger protein 44
LOC115215248	Covext-FLAMseq_ext-G28175.2	Covext-FLAMseq_ext-G28175.2.p37						RING finger protein 44
LOC115215248	Covext-FLAMseq_ext-G28175.2	Covext-FLAMseq_ext-G28175.2.p24						RING finger protein 44
LOC115215248	Covext-FLAMseq_ext-G28175.2	Covext-FLAMseq_ext-G28175.2.p46					Uncharacterized protein (Fragment)	RING finger protein 44
LOC115215248	Covext-FLAMseq_ext-G28175.2	Covext-FLAMseq_ext-G28175.2.p45						RING finger protein 44
LOC115215248	Covext-FLAMseq_ext-G28175.2	Covext-FLAMseq_ext-G28175.2.p84						RING finger protein 44
LOC115215248	Covext-FLAMseq_ext-G28175.2	Covext-FLAMseq_ext-G28175.2.p57						RING finger protein 44
LOC115215248	Covext-FLAMseq_ext-G28175.2	Covext-FLAMseq_ext-G28175.2.p91						RING finger protein 44
LOC115215248	Covext-FLAMseq_ext-G28175.2	Covext-FLAMseq_ext-G28175.2.p39						RING finger protein 44
LOC115215248	Covext-FLAMseq_ext-G28175.2	Covext-FLAMseq_ext-G28175.2.p60						RING finger protein 44
LOC115215248	Covext-FLAMseq_ext-G28175.2	Covext-FLAMseq_ext-G28175.2.p35					Uncharacterized protein	RING finger protein 44
LOC115215248	Covext-FLAMseq_ext-G28175.2	Covext-FLAMseq_ext-G28175.2.p83						RING finger protein 44
LOC115215248	Covext-FLAMseq_ext-G28175.2	Covext-FLAMseq_ext-G28175.2.p32						RING finger protein 44
LOC115215248	Covext-FLAMseq_ext-G28175.2	Covext-FLAMseq_ext-G28175.2.p67					Uncharacterized protein	RING finger protein 44
LOC115215248	Covext-FLAMseq_ext-G28175.2	Covext-FLAMseq_ext-G28175.2.p16	0	proton channel activity	minos		Uncharacterized protein	RING finger protein 44
LOC115215248	Covext-FLAMseq_ext-G28175.2	Covext-FLAMseq_ext-G28175.2.p25					Uncharacterized protein (Fragment)	RING finger protein 44
LOC115215248	Covext-FLAMseq_ext-G28175.2	Covext-FLAMseq_ext-G28175.2.p22						RING finger protein 44
LOC115215248	Covext-FLAMseq_ext-G28175.2	Covext-FLAMseq_ext-G28175.2.p59					Uncharacterized protein	RING finger protein 44
LOC115215248	Covext-FLAMseq_ext-G28175.2	Covext-FLAMseq_ext-G28175.2.p85						RING finger protein 44
LOC115215248	Covext-FLAMseq_ext-G28175.2	Covext-FLAMseq_ext-G28175.2.p1	0	Zinc ion binding	mura-RC	Rnf38	RING-type domain-containing protein	RING finger protein 44
LOC115215248	Covext-FLAMseq_ext-G28175.2	Covext-FLAMseq_ext-G28175.2.p65						RING finger protein 44
LOC115213379	Covext-FLAMseq_ext-G2820.25	Covext-FLAMseq_ext-G2820.25.p5						CUE domain-containing protein 1 isoform X1
LOC115213379	Covext-FLAMseq_ext-G2820.25	Covext-FLAMseq_ext-G2820.25.p4						CUE domain-containing protein 1 isoform X1
LOC115213379	Covext-FLAMseq_ext-G2820.25	Covext-FLAMseq_ext-G2820.25.p9						CUE domain-containing protein 1 isoform X1
LOC115213379	Covext-FLAMseq_ext-G2820.25	Covext-FLAMseq_ext-G2820.25.p1	CUEDC1	CUE domain-containing protein 1		Cuedc1	Uncharacterized protein	CUE domain-containing protein 1 isoform X1
LOC115213379	Covext-FLAMseq_ext-G2820.25	Covext-FLAMseq_ext-G2820.25.p3						CUE domain-containing protein 1 isoform X1
LOC118764509	Covext-FLAMseq_ext-G28544.3	Covext-FLAMseq_ext-G28544.3.p1					CARD domain-containing protein	uncharacterized LOC118764509
LOC115215036	Covext-FLAMseq_ext-G28579.13	Covext-FLAMseq_ext-G28579.13.p1	NTMT1	N-terminal Xaa-Pro-Lys N-methyltransferase 1	Ntmt	Ntmt1	Uncharacterized protein	N-terminal Xaa-Pro-Lys N-methyltransferase 1-B
LOC115214764	Covext-FLAMseq_ext-G28587.5	Covext-FLAMseq_ext-G28587.5.p1	NCLN	May antagonize Nodal signaling and subsequent organization of axial structures during mesodermal patterning	CG4972	Ncln	Nicalin	nicalin
LOC115214764	Covext-FLAMseq_ext-G28587.5	Covext-FLAMseq_ext-G28587.5.p9					Uncharacterized protein (Fragment)	nicalin
LOC115214764	Covext-FLAMseq_ext-G28587.5	Covext-FLAMseq_ext-G28587.5.p16						nicalin
LOC115214764	Covext-FLAMseq_ext-G28587.5	Covext-FLAMseq_ext-G28587.5.p8						nicalin
LOC115214764	Covext-FLAMseq_ext-G28587.5	Covext-FLAMseq_ext-G28587.5.p18						nicalin
LOC115214764	Covext-FLAMseq_ext-G28587.5	Covext-FLAMseq_ext-G28587.5.p4					Uncharacterized protein (Fragment)	nicalin
LOC115214764	Covext-FLAMseq_ext-G28587.5	Covext-FLAMseq_ext-G28587.5.p2	0	Ribonuclease H protein			Uncharacterized protein	nicalin
LOC115215187	Covext-FLAMseq_ext-G28671.10	Covext-FLAMseq_ext-G28671.10.p12						glycogenin-1 isoform X1
LOC115215187	Covext-FLAMseq_ext-G28671.10	Covext-FLAMseq_ext-G28671.10.p1	0	Transferase activity, transferring glycosyl groups	Gyg	Gyg1	Uncharacterized protein	glycogenin-1 isoform X1
LOC115215187	Covext-FLAMseq_ext-G28671.10	Covext-FLAMseq_ext-G28671.10.p4						glycogenin-1 isoform X1
LOC115215187	Covext-FLAMseq_ext-G28671.10	Covext-FLAMseq_ext-G28671.10.p5						glycogenin-1 isoform X1
LOC115215187	Covext-FLAMseq_ext-G28671.10	Covext-FLAMseq_ext-G28671.10.p2						glycogenin-1 isoform X1
LOC115214988	Covext-FLAMseq_ext-G28675.3	Covext-FLAMseq_ext-G28675.3.p40					Uncharacterized protein	uncharacterized LOC115214988, transcript variant X1
LOC115214988	Covext-FLAMseq_ext-G28675.3	Covext-FLAMseq_ext-G28675.3.p21						uncharacterized LOC115214988, transcript variant X1
LOC115214988	Covext-FLAMseq_ext-G28675.3	Covext-FLAMseq_ext-G28675.3.p28						uncharacterized LOC115214988, transcript variant X1
LOC115214988	Covext-FLAMseq_ext-G28675.3	Covext-FLAMseq_ext-G28675.3.p23					Integral membrane protein 2	uncharacterized LOC115214988, transcript variant X1
LOC115214988	Covext-FLAMseq_ext-G28675.3	Covext-FLAMseq_ext-G28675.3.p33						uncharacterized LOC115214988, transcript variant X1
LOC115214988	Covext-FLAMseq_ext-G28675.3	Covext-FLAMseq_ext-G28675.3.p24						uncharacterized LOC115214988, transcript variant X1
LOC115214988	Covext-FLAMseq_ext-G28675.3	Covext-FLAMseq_ext-G28675.3.p71						uncharacterized LOC115214988, transcript variant X1
LOC115214988	Covext-FLAMseq_ext-G28675.3	Covext-FLAMseq_ext-G28675.3.p4					Uncharacterized protein	uncharacterized LOC115214988, transcript variant X1
LOC115214988	Covext-FLAMseq_ext-G28675.3	Covext-FLAMseq_ext-G28675.3.p9	0	Reverse transcriptase (RNA-dependent DNA polymerase)			Calponin-homology (CH) domain-containing protein	uncharacterized LOC115214988, transcript variant X1
LOC115214988	Covext-FLAMseq_ext-G28675.3	Covext-FLAMseq_ext-G28675.3.p50						uncharacterized LOC115214988, transcript variant X1
LOC115214988	Covext-FLAMseq_ext-G28675.3	Covext-FLAMseq_ext-G28675.3.p15	PGAM5	Serine threonine-protein phosphatase Pgam5, mitochondrial			Uncharacterized protein	uncharacterized LOC115214988, transcript variant X1
LOC115214988	Covext-FLAMseq_ext-G28675.3	Covext-FLAMseq_ext-G28675.3.p27						uncharacterized LOC115214988, transcript variant X1
LOC115214988	Covext-FLAMseq_ext-G28675.3	Covext-FLAMseq_ext-G28675.3.p51						uncharacterized LOC115214988, transcript variant X1
LOC115214988	Covext-FLAMseq_ext-G28675.3	Covext-FLAMseq_ext-G28675.3.p58						uncharacterized LOC115214988, transcript variant X1
LOC115214988	Covext-FLAMseq_ext-G28675.3	Covext-FLAMseq_ext-G28675.3.p29						uncharacterized LOC115214988, transcript variant X1
LOC115214988	Covext-FLAMseq_ext-G28675.3	Covext-FLAMseq_ext-G28675.3.p53	0	Transposase (partial DDE domain)			Uncharacterized protein	uncharacterized LOC115214988, transcript variant X1
LOC115214988	Covext-FLAMseq_ext-G28675.3	Covext-FLAMseq_ext-G28675.3.p2			Bkm		Uncharacterized protein (Fragment)	uncharacterized LOC115214988, transcript variant X1
LOC115214988	Covext-FLAMseq_ext-G28675.3	Covext-FLAMseq_ext-G28675.3.p14					Uncharacterized protein	uncharacterized LOC115214988, transcript variant X1
LOC115214988	Covext-FLAMseq_ext-G28675.3	Covext-FLAMseq_ext-G28675.3.p59						uncharacterized LOC115214988, transcript variant X1
LOC115214988	Covext-FLAMseq_ext-G28675.3	Covext-FLAMseq_ext-G28675.3.p56					Uncharacterized protein (Fragment)	uncharacterized LOC115214988, transcript variant X1
LOC115214988	Covext-FLAMseq_ext-G28675.3	Covext-FLAMseq_ext-G28675.3.p37					Protein SPT2 homolog	uncharacterized LOC115214988, transcript variant X1
LOC115214988	Covext-FLAMseq_ext-G28675.3	Covext-FLAMseq_ext-G28675.3.p31					acidPPc domain-containing protein	uncharacterized LOC115214988, transcript variant X1
LOC115214988	Covext-FLAMseq_ext-G28675.3	Covext-FLAMseq_ext-G28675.3.p6					Uncharacterized protein (Fragment)	uncharacterized LOC115214988, transcript variant X1
LOC115214988	Covext-FLAMseq_ext-G28675.3	Covext-FLAMseq_ext-G28675.3.p8	0	K02A2.6-like			Uncharacterized protein	uncharacterized LOC115214988, transcript variant X1
LOC115214988	Covext-FLAMseq_ext-G28675.3	Covext-FLAMseq_ext-G28675.3.p25						uncharacterized LOC115214988, transcript variant X1
LOC115214988	Covext-FLAMseq_ext-G28675.3	Covext-FLAMseq_ext-G28675.3.p34						uncharacterized LOC115214988, transcript variant X1
LOC115214988	Covext-FLAMseq_ext-G28675.3	Covext-FLAMseq_ext-G28675.3.p11					Exostosin domain-containing protein (Fragment)	uncharacterized LOC115214988, transcript variant X1
LOC115214988	Covext-FLAMseq_ext-G28675.3	Covext-FLAMseq_ext-G28675.3.p46						uncharacterized LOC115214988, transcript variant X1
LOC115214988	Covext-FLAMseq_ext-G28675.3	Covext-FLAMseq_ext-G28675.3.p67						uncharacterized LOC115214988, transcript variant X1
LOC115214988	Covext-FLAMseq_ext-G28675.3	Covext-FLAMseq_ext-G28675.3.p45						uncharacterized LOC115214988, transcript variant X1
LOC115214988	Covext-FLAMseq_ext-G28675.3	Covext-FLAMseq_ext-G28675.3.p19						uncharacterized LOC115214988, transcript variant X1
LOC115214988	Covext-FLAMseq_ext-G28675.3	Covext-FLAMseq_ext-G28675.3.p70					Integral membrane protein 2	uncharacterized LOC115214988, transcript variant X1
LOC115214988	Covext-FLAMseq_ext-G28675.3	Covext-FLAMseq_ext-G28675.3.p57	0	0			GPI mannosyltransferase 1	uncharacterized LOC115214988, transcript variant X1
LOC115214988	Covext-FLAMseq_ext-G28675.3	Covext-FLAMseq_ext-G28675.3.p55						uncharacterized LOC115214988, transcript variant X1
LOC115214988	Covext-FLAMseq_ext-G28675.3	Covext-FLAMseq_ext-G28675.3.p38						uncharacterized LOC115214988, transcript variant X1
LOC115214988	Covext-FLAMseq_ext-G28675.3	Covext-FLAMseq_ext-G28675.3.p35					Uncharacterized protein (Fragment)	uncharacterized LOC115214988, transcript variant X1
LOC115214981	Covext-FLAMseq_ext-G28885.6	Covext-FLAMseq_ext-G28885.6.p10						S-adenosylmethionine decarboxylase proenzyme 1 isoform X1
LOC115214981	Covext-FLAMseq_ext-G28885.6	Covext-FLAMseq_ext-G28885.6.p20						S-adenosylmethionine decarboxylase proenzyme 1 isoform X1
LOC115214981	Covext-FLAMseq_ext-G28885.6	Covext-FLAMseq_ext-G28885.6.p12						S-adenosylmethionine decarboxylase proenzyme 1 isoform X1
LOC115214981	Covext-FLAMseq_ext-G28885.6	Covext-FLAMseq_ext-G28885.6.p14					Anoctamin (Fragment)	S-adenosylmethionine decarboxylase proenzyme 1 isoform X1
LOC115214981	Covext-FLAMseq_ext-G28885.6	Covext-FLAMseq_ext-G28885.6.p22	KIF22	microtubule motor activity			Uncharacterized protein (Fragment)	S-adenosylmethionine decarboxylase proenzyme 1 isoform X1
LOC115214981	Covext-FLAMseq_ext-G28885.6	Covext-FLAMseq_ext-G28885.6.p3						S-adenosylmethionine decarboxylase proenzyme 1 isoform X1
LOC115214981	Covext-FLAMseq_ext-G28885.6	Covext-FLAMseq_ext-G28885.6.p19						S-adenosylmethionine decarboxylase proenzyme 1 isoform X1
LOC115214981	Covext-FLAMseq_ext-G28885.6	Covext-FLAMseq_ext-G28885.6.p1	AMD1	S-adenosylmethioninamine biosynthetic process	SamDC	Amd1	Adenosylmethionine decarboxylase	S-adenosylmethionine decarboxylase proenzyme 1 isoform X1
LOC115214981	Covext-FLAMseq_ext-G28885.6	Covext-FLAMseq_ext-G28885.6.p9						S-adenosylmethionine decarboxylase proenzyme 1 isoform X1
LOC115214981	Covext-FLAMseq_ext-G28885.6	Covext-FLAMseq_ext-G28885.6.p11					Uncharacterized protein (Fragment)	S-adenosylmethionine decarboxylase proenzyme 1 isoform X1
LOC115215028	Covext-FLAMseq_ext-G29422.4	Covext-FLAMseq_ext-G29422.4.p7					Uncharacterized protein	uncharacterized LOC115215028
LOC115215028	Covext-FLAMseq_ext-G29422.4	Covext-FLAMseq_ext-G29422.4.p2						uncharacterized LOC115215028
LOC115215028	Covext-FLAMseq_ext-G29422.4	Covext-FLAMseq_ext-G29422.4.p1						uncharacterized LOC115215028
LOC115215076	Covext-FLAMseq_ext-G29448.3	Covext-FLAMseq_ext-G29448.3.p9						transcription elongation regulator 1 isoform X1
LOC115215076	Covext-FLAMseq_ext-G29448.3	Covext-FLAMseq_ext-G29448.3.p2						transcription elongation regulator 1 isoform X1
LOC115215076	Covext-FLAMseq_ext-G29448.3	Covext-FLAMseq_ext-G29448.3.p7						transcription elongation regulator 1 isoform X1
LOC115215076	Covext-FLAMseq_ext-G29448.3	Covext-FLAMseq_ext-G29448.3.p1	0	Transcription elongation regulator	CG15187	Tcerg1	Uncharacterized protein (Fragment)	transcription elongation regulator 1 isoform X1
LOC115215076	Covext-FLAMseq_ext-G29448.3	Covext-FLAMseq_ext-G29448.3.p15						transcription elongation regulator 1 isoform X1
LOC115215069	Covext-FLAMseq_ext-G29793.14	Covext-FLAMseq_ext-G29793.14.p17						serine/arginine-rich splicing factor 11 isoform X1
LOC115215069	Covext-FLAMseq_ext-G29793.14	Covext-FLAMseq_ext-G29793.14.p1	SREK1	RNA splicing	Srp54	Srek1	Uncharacterized protein	serine/arginine-rich splicing factor 11 isoform X1
LOC115215069	Covext-FLAMseq_ext-G29793.14	Covext-FLAMseq_ext-G29793.14.p3	SREK1	regulation of alternative mRNA splicing, via spliceosome	Srp54		Uncharacterized protein	serine/arginine-rich splicing factor 11 isoform X1
LOC115215069	Covext-FLAMseq_ext-G29793.14	Covext-FLAMseq_ext-G29793.14.p8						serine/arginine-rich splicing factor 11 isoform X1
LOC115215069	Covext-FLAMseq_ext-G29793.14	Covext-FLAMseq_ext-G29793.14.p5						serine/arginine-rich splicing factor 11 isoform X1
LOC115215069	Covext-FLAMseq_ext-G29793.14	Covext-FLAMseq_ext-G29793.14.p11						serine/arginine-rich splicing factor 11 isoform X1
LOC115215069	Covext-FLAMseq_ext-G29793.14	Covext-FLAMseq_ext-G29793.14.p21						serine/arginine-rich splicing factor 11 isoform X1
LOC115215069	Covext-FLAMseq_ext-G29793.14	Covext-FLAMseq_ext-G29793.14.p7						serine/arginine-rich splicing factor 11 isoform X1
LOC115215069	Covext-FLAMseq_ext-G29793.14	Covext-FLAMseq_ext-G29793.14.p13						serine/arginine-rich splicing factor 11 isoform X1
LOC115215069	Covext-FLAMseq_ext-G29793.14	Covext-FLAMseq_ext-G29793.14.p12						serine/arginine-rich splicing factor 11 isoform X1
LOC115214871	Covext-FLAMseq_ext-G29874.11	Covext-FLAMseq_ext-G29874.11.p1	0	HCO3- transporter family	Ae2	Slc4a11	Uncharacterized protein (Fragment)	sodium bicarbonate transporter-like protein 11 isoform X1
LOC115214871	Covext-FLAMseq_ext-G29874.11	Covext-FLAMseq_ext-G29874.11.p5						sodium bicarbonate transporter-like protein 11 isoform X1
LOC115215104	Covext-FLAMseq_ext-G29884.7	Covext-FLAMseq_ext-G29884.7.p52						SET domain-containing protein 9-like isoform X1
LOC115215104	Covext-FLAMseq_ext-G29884.7	Covext-FLAMseq_ext-G29884.7.p1	SETD9	SET domain containing 9			SET domain-containing protein	SET domain-containing protein 9-like isoform X1
LOC115215104	Covext-FLAMseq_ext-G29884.7	Covext-FLAMseq_ext-G29884.7.p162					Uncharacterized protein	SET domain-containing protein 9-like isoform X1
LOC115215104	Covext-FLAMseq_ext-G29884.7	Covext-FLAMseq_ext-G29884.7.p7					Uncharacterized protein	SET domain-containing protein 9-like isoform X1
LOC115215104	Covext-FLAMseq_ext-G29884.7	Covext-FLAMseq_ext-G29884.7.p156						SET domain-containing protein 9-like isoform X1
LOC115215104	Covext-FLAMseq_ext-G29884.7	Covext-FLAMseq_ext-G29884.7.p27						SET domain-containing protein 9-like isoform X1
LOC115215104	Covext-FLAMseq_ext-G29884.7	Covext-FLAMseq_ext-G29884.7.p135						SET domain-containing protein 9-like isoform X1
LOC115215104	Covext-FLAMseq_ext-G29884.7	Covext-FLAMseq_ext-G29884.7.p10					Homeobox domain-containing protein (Fragment)	SET domain-containing protein 9-like isoform X1
LOC115215104	Covext-FLAMseq_ext-G29884.7	Covext-FLAMseq_ext-G29884.7.p139						SET domain-containing protein 9-like isoform X1
LOC115215104	Covext-FLAMseq_ext-G29884.7	Covext-FLAMseq_ext-G29884.7.p33					DUF3668 domain-containing protein	SET domain-containing protein 9-like isoform X1
LOC115215104	Covext-FLAMseq_ext-G29884.7	Covext-FLAMseq_ext-G29884.7.p30					Uncharacterized protein (Fragment)	SET domain-containing protein 9-like isoform X1
LOC115215104	Covext-FLAMseq_ext-G29884.7	Covext-FLAMseq_ext-G29884.7.p149						SET domain-containing protein 9-like isoform X1
LOC115215104	Covext-FLAMseq_ext-G29884.7	Covext-FLAMseq_ext-G29884.7.p170						SET domain-containing protein 9-like isoform X1
LOC115215104	Covext-FLAMseq_ext-G29884.7	Covext-FLAMseq_ext-G29884.7.p28						SET domain-containing protein 9-like isoform X1
LOC115215104	Covext-FLAMseq_ext-G29884.7	Covext-FLAMseq_ext-G29884.7.p25					PPIase cyclophilin-type domain-containing protein	SET domain-containing protein 9-like isoform X1
LOC115215104	Covext-FLAMseq_ext-G29884.7	Covext-FLAMseq_ext-G29884.7.p16	0	Zinc-ribbon	Rchy1	Rchy1	Uncharacterized protein	SET domain-containing protein 9-like isoform X1
LOC115215104	Covext-FLAMseq_ext-G29884.7	Covext-FLAMseq_ext-G29884.7.p137					Uncharacterized protein	SET domain-containing protein 9-like isoform X1
LOC115215104	Covext-FLAMseq_ext-G29884.7	Covext-FLAMseq_ext-G29884.7.p72						SET domain-containing protein 9-like isoform X1
LOC115215104	Covext-FLAMseq_ext-G29884.7	Covext-FLAMseq_ext-G29884.7.p23						SET domain-containing protein 9-like isoform X1
LOC115215104	Covext-FLAMseq_ext-G29884.7	Covext-FLAMseq_ext-G29884.7.p82						SET domain-containing protein 9-like isoform X1
LOC115215104	Covext-FLAMseq_ext-G29884.7	Covext-FLAMseq_ext-G29884.7.p148						SET domain-containing protein 9-like isoform X1
LOC115215104	Covext-FLAMseq_ext-G29884.7	Covext-FLAMseq_ext-G29884.7.p46						SET domain-containing protein 9-like isoform X1
LOC115215104	Covext-FLAMseq_ext-G29884.7	Covext-FLAMseq_ext-G29884.7.p26					Uncharacterized protein	SET domain-containing protein 9-like isoform X1
LOC115215104	Covext-FLAMseq_ext-G29884.7	Covext-FLAMseq_ext-G29884.7.p152					PLAT domain-containing protein	SET domain-containing protein 9-like isoform X1
LOC115215104	Covext-FLAMseq_ext-G29884.7	Covext-FLAMseq_ext-G29884.7.p40	0	0			Uncharacterized protein	SET domain-containing protein 9-like isoform X1
LOC115215104	Covext-FLAMseq_ext-G29884.7	Covext-FLAMseq_ext-G29884.7.p172					Uncharacterized protein	SET domain-containing protein 9-like isoform X1
LOC115215104	Covext-FLAMseq_ext-G29884.7	Covext-FLAMseq_ext-G29884.7.p96					Uncharacterized protein	SET domain-containing protein 9-like isoform X1
LOC115215104	Covext-FLAMseq_ext-G29884.7	Covext-FLAMseq_ext-G29884.7.p66					TPR_REGION domain-containing protein	SET domain-containing protein 9-like isoform X1
LOC115215104	Covext-FLAMseq_ext-G29884.7	Covext-FLAMseq_ext-G29884.7.p123						SET domain-containing protein 9-like isoform X1
LOC115215104	Covext-FLAMseq_ext-G29884.7	Covext-FLAMseq_ext-G29884.7.p110						SET domain-containing protein 9-like isoform X1
LOC115215104	Covext-FLAMseq_ext-G29884.7	Covext-FLAMseq_ext-G29884.7.p51						SET domain-containing protein 9-like isoform X1
LOC115215104	Covext-FLAMseq_ext-G29884.7	Covext-FLAMseq_ext-G29884.7.p77						SET domain-containing protein 9-like isoform X1
LOC115215104	Covext-FLAMseq_ext-G29884.7	Covext-FLAMseq_ext-G29884.7.p60						SET domain-containing protein 9-like isoform X1
LOC115215104	Covext-FLAMseq_ext-G29884.7	Covext-FLAMseq_ext-G29884.7.p62					ATP-dependent DNA helicase	SET domain-containing protein 9-like isoform X1
LOC115215104	Covext-FLAMseq_ext-G29884.7	Covext-FLAMseq_ext-G29884.7.p42	0	0				SET domain-containing protein 9-like isoform X1
LOC115215104	Covext-FLAMseq_ext-G29884.7	Covext-FLAMseq_ext-G29884.7.p4						SET domain-containing protein 9-like isoform X1
LOC115215104	Covext-FLAMseq_ext-G29884.7	Covext-FLAMseq_ext-G29884.7.p115						SET domain-containing protein 9-like isoform X1
LOC115215104	Covext-FLAMseq_ext-G29884.7	Covext-FLAMseq_ext-G29884.7.p85						SET domain-containing protein 9-like isoform X1
LOC115215104	Covext-FLAMseq_ext-G29884.7	Covext-FLAMseq_ext-G29884.7.p35						SET domain-containing protein 9-like isoform X1
LOC115215104	Covext-FLAMseq_ext-G29884.7	Covext-FLAMseq_ext-G29884.7.p100					Uncharacterized protein (Fragment)	SET domain-containing protein 9-like isoform X1
LOC115215104	Covext-FLAMseq_ext-G29884.7	Covext-FLAMseq_ext-G29884.7.p58						SET domain-containing protein 9-like isoform X1
LOC115215104	Covext-FLAMseq_ext-G29884.7	Covext-FLAMseq_ext-G29884.7.p31						SET domain-containing protein 9-like isoform X1
LOC115215104	Covext-FLAMseq_ext-G29884.7	Covext-FLAMseq_ext-G29884.7.p73					Uncharacterized protein	SET domain-containing protein 9-like isoform X1
LOC115215104	Covext-FLAMseq_ext-G29884.7	Covext-FLAMseq_ext-G29884.7.p147						SET domain-containing protein 9-like isoform X1
LOC115215104	Covext-FLAMseq_ext-G29884.7	Covext-FLAMseq_ext-G29884.7.p168						SET domain-containing protein 9-like isoform X1
LOC115215104	Covext-FLAMseq_ext-G29884.7	Covext-FLAMseq_ext-G29884.7.p12						SET domain-containing protein 9-like isoform X1
LOC115215104	Covext-FLAMseq_ext-G29884.7	Covext-FLAMseq_ext-G29884.7.p126					Uncharacterized protein	SET domain-containing protein 9-like isoform X1
LOC115215104	Covext-FLAMseq_ext-G29884.7	Covext-FLAMseq_ext-G29884.7.p99						SET domain-containing protein 9-like isoform X1
LOC115215104	Covext-FLAMseq_ext-G29884.7	Covext-FLAMseq_ext-G29884.7.p95	RCHY1	ubiquitin-protein transferase activity	Rchy1	Rchy1	Uncharacterized protein	SET domain-containing protein 9-like isoform X1
LOC115215104	Covext-FLAMseq_ext-G29884.7	Covext-FLAMseq_ext-G29884.7.p67						SET domain-containing protein 9-like isoform X1
LOC115215104	Covext-FLAMseq_ext-G29884.7	Covext-FLAMseq_ext-G29884.7.p133						SET domain-containing protein 9-like isoform X1
LOC115215104	Covext-FLAMseq_ext-G29884.7	Covext-FLAMseq_ext-G29884.7.p50						SET domain-containing protein 9-like isoform X1
LOC115215104	Covext-FLAMseq_ext-G29884.7	Covext-FLAMseq_ext-G29884.7.p59						SET domain-containing protein 9-like isoform X1
LOC115215104	Covext-FLAMseq_ext-G29884.7	Covext-FLAMseq_ext-G29884.7.p142					Uncharacterized protein (Fragment)	SET domain-containing protein 9-like isoform X1
LOC115215104	Covext-FLAMseq_ext-G29884.7	Covext-FLAMseq_ext-G29884.7.p134						SET domain-containing protein 9-like isoform X1
LOC115215104	Covext-FLAMseq_ext-G29884.7	Covext-FLAMseq_ext-G29884.7.p15					Uncharacterized protein	SET domain-containing protein 9-like isoform X1
LOC115215104	Covext-FLAMseq_ext-G29884.7	Covext-FLAMseq_ext-G29884.7.p103					Uncharacterized protein	SET domain-containing protein 9-like isoform X1
LOC115215104	Covext-FLAMseq_ext-G29884.7	Covext-FLAMseq_ext-G29884.7.p143						SET domain-containing protein 9-like isoform X1
LOC115215104	Covext-FLAMseq_ext-G29884.7	Covext-FLAMseq_ext-G29884.7.p41					Uncharacterized protein	SET domain-containing protein 9-like isoform X1
LOC115215104	Covext-FLAMseq_ext-G29884.7	Covext-FLAMseq_ext-G29884.7.p18						SET domain-containing protein 9-like isoform X1
LOC115215104	Covext-FLAMseq_ext-G29884.7	Covext-FLAMseq_ext-G29884.7.p132						SET domain-containing protein 9-like isoform X1
LOC115215104	Covext-FLAMseq_ext-G29884.7	Covext-FLAMseq_ext-G29884.7.p2	0	DNA helicase activity			ATP-dependent DNA helicase (Fragment)	SET domain-containing protein 9-like isoform X1
LOC115215104	Covext-FLAMseq_ext-G29884.7	Covext-FLAMseq_ext-G29884.7.p157						SET domain-containing protein 9-like isoform X1
LOC115215104	Covext-FLAMseq_ext-G29884.7	Covext-FLAMseq_ext-G29884.7.p171					Uncharacterized protein	SET domain-containing protein 9-like isoform X1
LOC115215104	Covext-FLAMseq_ext-G29884.7	Covext-FLAMseq_ext-G29884.7.p150						SET domain-containing protein 9-like isoform X1
LOC115215104	Covext-FLAMseq_ext-G29884.7	Covext-FLAMseq_ext-G29884.7.p128						SET domain-containing protein 9-like isoform X1
LOC115215104	Covext-FLAMseq_ext-G29884.7	Covext-FLAMseq_ext-G29884.7.p86						SET domain-containing protein 9-like isoform X1
LOC115215104	Covext-FLAMseq_ext-G29884.7	Covext-FLAMseq_ext-G29884.7.p17					Uncharacterized protein	SET domain-containing protein 9-like isoform X1
LOC115215104	Covext-FLAMseq_ext-G29884.7	Covext-FLAMseq_ext-G29884.7.p98					Uncharacterized protein	SET domain-containing protein 9-like isoform X1
LOC115215104	Covext-FLAMseq_ext-G29884.7	Covext-FLAMseq_ext-G29884.7.p19	0	positive regulation of TOR signaling			Uncharacterized protein	SET domain-containing protein 9-like isoform X1
LOC115215104	Covext-FLAMseq_ext-G29884.7	Covext-FLAMseq_ext-G29884.7.p39					UBA domain-containing protein (Fragment)	SET domain-containing protein 9-like isoform X1
LOC115215104	Covext-FLAMseq_ext-G29884.7	Covext-FLAMseq_ext-G29884.7.p76						SET domain-containing protein 9-like isoform X1
LOC115214904	Covext-FLAMseq_ext-G29933.42	Covext-FLAMseq_ext-G29933.42.p7						receptor-type tyrosine-protein phosphatase T isoform X1
LOC115214904	Covext-FLAMseq_ext-G29933.42	Covext-FLAMseq_ext-G29933.42.p1	0	protein tyrosine phosphatase activity	Lar	Ptprt	Uncharacterized protein	receptor-type tyrosine-protein phosphatase T isoform X1
LOC115214892	Covext-FLAMseq_ext-G30247.3	Covext-FLAMseq_ext-G30247.3.p2	SKA1	Spindle and kinetochore associated complex subunit 1		Ska1	Uncharacterized protein	spindle and kinetochore-associated protein 1-like
LOC115214892	Covext-FLAMseq_ext-G30247.3	Covext-FLAMseq_ext-G30247.3.p14						spindle and kinetochore-associated protein 1-like
LOC115214892	Covext-FLAMseq_ext-G30247.3	Covext-FLAMseq_ext-G30247.3.p1	0	Reverse transcriptase (RNA-dependent DNA polymerase)	pol	Pol	FERM domain-containing protein	spindle and kinetochore-associated protein 1-like
LOC115215890	Covext-FLAMseq_ext-G30276.5	Covext-FLAMseq_ext-G30276.5.p1	0	DNA (cytosine-5-)-methyltransferase activity, acting on CpN substrates		Dnmt3b	DNA (cytosine-5-)-methyltransferase	DNA (cytosine-5)-methyltransferase 3B isoform X1
LOC115215890	Covext-FLAMseq_ext-G30276.5	Covext-FLAMseq_ext-G30276.5.p2				Dnmt3b	DNA (cytosine-5-)-methyltransferase	DNA (cytosine-5)-methyltransferase 3B isoform X1
LOC115215890	Covext-FLAMseq_ext-G30276.5	Covext-FLAMseq_ext-G30276.5.p3						DNA (cytosine-5)-methyltransferase 3B isoform X1
LOC115215513	Covext-FLAMseq_ext-G30374.1	Covext-FLAMseq_ext-G30374.1.p10						eukaryotic translation initiation factor 2 subunit 1
LOC115215513	Covext-FLAMseq_ext-G30374.1	Covext-FLAMseq_ext-G30374.1.p1	0	Eukaryotic translation initiation factor 2 alpha subunit	eIF2alpha	Eif2s1	Eukaryotic translation initiation factor 2 subunit 1	eukaryotic translation initiation factor 2 subunit 1
LOC115215513	Covext-FLAMseq_ext-G30374.1	Covext-FLAMseq_ext-G30374.1.p13						eukaryotic translation initiation factor 2 subunit 1
LOC115215513	Covext-FLAMseq_ext-G30374.1	Covext-FLAMseq_ext-G30374.1.p6						eukaryotic translation initiation factor 2 subunit 1
LOC115215513	Covext-FLAMseq_ext-G30374.1	Covext-FLAMseq_ext-G30374.1.p5						eukaryotic translation initiation factor 2 subunit 1
LOC115215512	Covext-FLAMseq_ext-G30377.2	Covext-FLAMseq_ext-G30377.2.p3					Rab-GAP TBC domain-containing protein	G-protein coupled receptor-associated protein LMBRD2
LOC115215512	Covext-FLAMseq_ext-G30377.2	Covext-FLAMseq_ext-G30377.2.p6						G-protein coupled receptor-associated protein LMBRD2
LOC115215512	Covext-FLAMseq_ext-G30377.2	Covext-FLAMseq_ext-G30377.2.p4						G-protein coupled receptor-associated protein LMBRD2
LOC115215512	Covext-FLAMseq_ext-G30377.2	Covext-FLAMseq_ext-G30377.2.p12						G-protein coupled receptor-associated protein LMBRD2
LOC115215512	Covext-FLAMseq_ext-G30377.2	Covext-FLAMseq_ext-G30377.2.p7						G-protein coupled receptor-associated protein LMBRD2
LOC115215512	Covext-FLAMseq_ext-G30377.2	Covext-FLAMseq_ext-G30377.2.p18						G-protein coupled receptor-associated protein LMBRD2
LOC115215512	Covext-FLAMseq_ext-G30377.2	Covext-FLAMseq_ext-G30377.2.p17						G-protein coupled receptor-associated protein LMBRD2
LOC115215512	Covext-FLAMseq_ext-G30377.2	Covext-FLAMseq_ext-G30377.2.p1	LMBRD2	LMBR1-like membrane protein	CG8135	Lmbrd2	Uncharacterized protein	G-protein coupled receptor-associated protein LMBRD2
LOC115215512	Covext-FLAMseq_ext-G30377.2	Covext-FLAMseq_ext-G30377.2.p14						G-protein coupled receptor-associated protein LMBRD2
LOC115215626	Covext-FLAMseq_ext-G30509.61	Covext-FLAMseq_ext-G30509.61.p45					Uncharacterized protein	receptor-type tyrosine-protein phosphatase delta isoform X8
LOC115215626	Covext-FLAMseq_ext-G30509.61	Covext-FLAMseq_ext-G30509.61.p67						receptor-type tyrosine-protein phosphatase delta isoform X8
LOC115215626	Covext-FLAMseq_ext-G30509.61	Covext-FLAMseq_ext-G30509.61.p99						receptor-type tyrosine-protein phosphatase delta isoform X8
LOC115215626	Covext-FLAMseq_ext-G30509.61	Covext-FLAMseq_ext-G30509.61.p78						receptor-type tyrosine-protein phosphatase delta isoform X8
LOC115215626	Covext-FLAMseq_ext-G30509.61	Covext-FLAMseq_ext-G30509.61.p1	0	protein tyrosine phosphatase activity	Lar	Ptprd	Protein-tyrosine-phosphatase (Fragment)	receptor-type tyrosine-protein phosphatase delta isoform X8
LOC115215626	Covext-FLAMseq_ext-G30509.61	Covext-FLAMseq_ext-G30509.61.p76						receptor-type tyrosine-protein phosphatase delta isoform X8
LOC115215626	Covext-FLAMseq_ext-G30509.61	Covext-FLAMseq_ext-G30509.61.p39						receptor-type tyrosine-protein phosphatase delta isoform X8
LOC115215626	Covext-FLAMseq_ext-G30509.61	Covext-FLAMseq_ext-G30509.61.p13					Uncharacterized protein	receptor-type tyrosine-protein phosphatase delta isoform X8
LOC115215626	Covext-FLAMseq_ext-G30509.61	Covext-FLAMseq_ext-G30509.61.p72						receptor-type tyrosine-protein phosphatase delta isoform X8
LOC115215626	Covext-FLAMseq_ext-G30509.61	Covext-FLAMseq_ext-G30509.61.p49						receptor-type tyrosine-protein phosphatase delta isoform X8
LOC115215626	Covext-FLAMseq_ext-G30509.61	Covext-FLAMseq_ext-G30509.61.p26						receptor-type tyrosine-protein phosphatase delta isoform X8
LOC115215626	Covext-FLAMseq_ext-G30509.61	Covext-FLAMseq_ext-G30509.61.p2						receptor-type tyrosine-protein phosphatase delta isoform X8
LOC115215626	Covext-FLAMseq_ext-G30509.61	Covext-FLAMseq_ext-G30509.61.p64						receptor-type tyrosine-protein phosphatase delta isoform X8
LOC115215626	Covext-FLAMseq_ext-G30509.61	Covext-FLAMseq_ext-G30509.61.p48						receptor-type tyrosine-protein phosphatase delta isoform X8
LOC115215626	Covext-FLAMseq_ext-G30509.61	Covext-FLAMseq_ext-G30509.61.p82						receptor-type tyrosine-protein phosphatase delta isoform X8
LOC115215626	Covext-FLAMseq_ext-G30509.61	Covext-FLAMseq_ext-G30509.61.p93						receptor-type tyrosine-protein phosphatase delta isoform X8
LOC115215626	Covext-FLAMseq_ext-G30509.61	Covext-FLAMseq_ext-G30509.61.p92						receptor-type tyrosine-protein phosphatase delta isoform X8
LOC115215626	Covext-FLAMseq_ext-G30509.61	Covext-FLAMseq_ext-G30509.61.p70						receptor-type tyrosine-protein phosphatase delta isoform X8
LOC115215626	Covext-FLAMseq_ext-G30509.61	Covext-FLAMseq_ext-G30509.61.p66						receptor-type tyrosine-protein phosphatase delta isoform X8
LOC115215626	Covext-FLAMseq_ext-G30509.61	Covext-FLAMseq_ext-G30509.61.p29						receptor-type tyrosine-protein phosphatase delta isoform X8
LOC115215626	Covext-FLAMseq_ext-G30509.61	Covext-FLAMseq_ext-G30509.61.p96						receptor-type tyrosine-protein phosphatase delta isoform X8
LOC115215626	Covext-FLAMseq_ext-G30509.61	Covext-FLAMseq_ext-G30509.61.p55						receptor-type tyrosine-protein phosphatase delta isoform X8
LOC115215626	Covext-FLAMseq_ext-G30509.61	Covext-FLAMseq_ext-G30509.61.p19						receptor-type tyrosine-protein phosphatase delta isoform X8
LOC115215626	Covext-FLAMseq_ext-G30509.61	Covext-FLAMseq_ext-G30509.61.p4					Uncharacterized protein (Fragment)	receptor-type tyrosine-protein phosphatase delta isoform X8
LOC115215626	Covext-FLAMseq_ext-G30509.61	Covext-FLAMseq_ext-G30509.61.p20						receptor-type tyrosine-protein phosphatase delta isoform X8
LOC115215626	Covext-FLAMseq_ext-G30509.61	Covext-FLAMseq_ext-G30509.61.p27						receptor-type tyrosine-protein phosphatase delta isoform X8
LOC115215626	Covext-FLAMseq_ext-G30509.61	Covext-FLAMseq_ext-G30509.61.p11	0	0			DUF4817 domain-containing protein	receptor-type tyrosine-protein phosphatase delta isoform X8
LOC115215626	Covext-FLAMseq_ext-G30509.61	Covext-FLAMseq_ext-G30509.61.p30						receptor-type tyrosine-protein phosphatase delta isoform X8
LOC115215626	Covext-FLAMseq_ext-G30509.61	Covext-FLAMseq_ext-G30509.61.p73					PLAT domain-containing protein	receptor-type tyrosine-protein phosphatase delta isoform X8
LOC115215626	Covext-FLAMseq_ext-G30509.61	Covext-FLAMseq_ext-G30509.61.p98						receptor-type tyrosine-protein phosphatase delta isoform X8
LOC115215626	Covext-FLAMseq_ext-G30509.61	Covext-FLAMseq_ext-G30509.61.p97						receptor-type tyrosine-protein phosphatase delta isoform X8
LOC115215626	Covext-FLAMseq_ext-G30509.61	Covext-FLAMseq_ext-G30509.61.p101						receptor-type tyrosine-protein phosphatase delta isoform X8
LOC115215626	Covext-FLAMseq_ext-G30509.61	Covext-FLAMseq_ext-G30509.61.p21						receptor-type tyrosine-protein phosphatase delta isoform X8
LOC115215626	Covext-FLAMseq_ext-G30509.61	Covext-FLAMseq_ext-G30509.61.p91						receptor-type tyrosine-protein phosphatase delta isoform X8
LOC115215509	Covext-FLAMseq_ext-G30638.14	Covext-FLAMseq_ext-G30638.14.p2					Uncharacterized protein (Fragment)	collagen alpha-1(I) chain
LOC115215509	Covext-FLAMseq_ext-G30638.14	Covext-FLAMseq_ext-G30638.14.p16						collagen alpha-1(I) chain
LOC115215509	Covext-FLAMseq_ext-G30638.14	Covext-FLAMseq_ext-G30638.14.p1	COL11A1	collagen fibril organization		Col11a1	Fibrillar collagen NC1 domain-containing protein (Fragment)	collagen alpha-1(I) chain
LOC115215519	Covext-FLAMseq_ext-G30672.22	Covext-FLAMseq_ext-G30672.22.p14						ras-related protein Rab-5B
LOC115215519	Covext-FLAMseq_ext-G30672.22	Covext-FLAMseq_ext-G30672.22.p1	Rab5	GDP binding	Rab5	Rab5b	Uncharacterized protein	ras-related protein Rab-5B
LOC115215519	Covext-FLAMseq_ext-G30672.22	Covext-FLAMseq_ext-G30672.22.p15						ras-related protein Rab-5B
LOC115215519	Covext-FLAMseq_ext-G30672.22	Covext-FLAMseq_ext-G30672.22.p9					Uncharacterized protein	ras-related protein Rab-5B
LOC115215519	Covext-FLAMseq_ext-G30672.22	Covext-FLAMseq_ext-G30672.22.p20						ras-related protein Rab-5B
LOC115215519	Covext-FLAMseq_ext-G30672.22	Covext-FLAMseq_ext-G30672.22.p17						ras-related protein Rab-5B
LOC115215735	Covext-FLAMseq_ext-G30786.3	Covext-FLAMseq_ext-G30786.3.p6						zinc finger protein 85-like
LOC115215735	Covext-FLAMseq_ext-G30786.3	Covext-FLAMseq_ext-G30786.3.p2						zinc finger protein 85-like
LOC115215735	Covext-FLAMseq_ext-G30786.3	Covext-FLAMseq_ext-G30786.3.p5						zinc finger protein 85-like
LOC115215735	Covext-FLAMseq_ext-G30786.3	Covext-FLAMseq_ext-G30786.3.p1	0	0				zinc finger protein 85-like
LOC115215807	Covext-FLAMseq_ext-G30928.23	Covext-FLAMseq_ext-G30928.23.p54						chitinase domain-containing protein 1
LOC115215807	Covext-FLAMseq_ext-G30928.23	Covext-FLAMseq_ext-G30928.23.p13						chitinase domain-containing protein 1
LOC115215807	Covext-FLAMseq_ext-G30928.23	Covext-FLAMseq_ext-G30928.23.p48					Uncharacterized protein	chitinase domain-containing protein 1
LOC115215807	Covext-FLAMseq_ext-G30928.23	Covext-FLAMseq_ext-G30928.23.p40						chitinase domain-containing protein 1
LOC115215807	Covext-FLAMseq_ext-G30928.23	Covext-FLAMseq_ext-G30928.23.p62					Uncharacterized protein (Fragment)	chitinase domain-containing protein 1
LOC115215807	Covext-FLAMseq_ext-G30928.23	Covext-FLAMseq_ext-G30928.23.p102						chitinase domain-containing protein 1
LOC115215807	Covext-FLAMseq_ext-G30928.23	Covext-FLAMseq_ext-G30928.23.p52					Uncharacterized protein	chitinase domain-containing protein 1
LOC115215807	Covext-FLAMseq_ext-G30928.23	Covext-FLAMseq_ext-G30928.23.p33						chitinase domain-containing protein 1
LOC115215807	Covext-FLAMseq_ext-G30928.23	Covext-FLAMseq_ext-G30928.23.p127						chitinase domain-containing protein 1
LOC115215807	Covext-FLAMseq_ext-G30928.23	Covext-FLAMseq_ext-G30928.23.p75					FERM domain-containing protein	chitinase domain-containing protein 1
LOC115215807	Covext-FLAMseq_ext-G30928.23	Covext-FLAMseq_ext-G30928.23.p129					Phosphatidylinositol-glycan biosynthesis class W protein	chitinase domain-containing protein 1
LOC115215807	Covext-FLAMseq_ext-G30928.23	Covext-FLAMseq_ext-G30928.23.p98						chitinase domain-containing protein 1
LOC115215807	Covext-FLAMseq_ext-G30928.23	Covext-FLAMseq_ext-G30928.23.p3	CHID1	chitinase activity	Dmel\CG8460	Chid1	Glyco_18 domain-containing protein	chitinase domain-containing protein 1
LOC115215807	Covext-FLAMseq_ext-G30928.23	Covext-FLAMseq_ext-G30928.23.p34						chitinase domain-containing protein 1
LOC115215807	Covext-FLAMseq_ext-G30928.23	Covext-FLAMseq_ext-G30928.23.p80						chitinase domain-containing protein 1
LOC115215807	Covext-FLAMseq_ext-G30928.23	Covext-FLAMseq_ext-G30928.23.p42						chitinase domain-containing protein 1
LOC115215807	Covext-FLAMseq_ext-G30928.23	Covext-FLAMseq_ext-G30928.23.p107					Uncharacterized protein	chitinase domain-containing protein 1
LOC115215807	Covext-FLAMseq_ext-G30928.23	Covext-FLAMseq_ext-G30928.23.p58						chitinase domain-containing protein 1
LOC115215807	Covext-FLAMseq_ext-G30928.23	Covext-FLAMseq_ext-G30928.23.p41						chitinase domain-containing protein 1
LOC115215807	Covext-FLAMseq_ext-G30928.23	Covext-FLAMseq_ext-G30928.23.p100						chitinase domain-containing protein 1
LOC115215807	Covext-FLAMseq_ext-G30928.23	Covext-FLAMseq_ext-G30928.23.p44						chitinase domain-containing protein 1
LOC115215807	Covext-FLAMseq_ext-G30928.23	Covext-FLAMseq_ext-G30928.23.p76						chitinase domain-containing protein 1
LOC115215807	Covext-FLAMseq_ext-G30928.23	Covext-FLAMseq_ext-G30928.23.p111						chitinase domain-containing protein 1
LOC115215807	Covext-FLAMseq_ext-G30928.23	Covext-FLAMseq_ext-G30928.23.p131						chitinase domain-containing protein 1
LOC115215807	Covext-FLAMseq_ext-G30928.23	Covext-FLAMseq_ext-G30928.23.p116					CTP synthase	chitinase domain-containing protein 1
LOC115215807	Covext-FLAMseq_ext-G30928.23	Covext-FLAMseq_ext-G30928.23.p114					Uncharacterized protein	chitinase domain-containing protein 1
LOC115215807	Covext-FLAMseq_ext-G30928.23	Covext-FLAMseq_ext-G30928.23.p9					Uncharacterized protein	chitinase domain-containing protein 1
LOC115215807	Covext-FLAMseq_ext-G30928.23	Covext-FLAMseq_ext-G30928.23.p136						chitinase domain-containing protein 1
LOC115215807	Covext-FLAMseq_ext-G30928.23	Covext-FLAMseq_ext-G30928.23.p133					Uncharacterized protein	chitinase domain-containing protein 1
LOC115215807	Covext-FLAMseq_ext-G30928.23	Covext-FLAMseq_ext-G30928.23.p124						chitinase domain-containing protein 1
LOC115215807	Covext-FLAMseq_ext-G30928.23	Covext-FLAMseq_ext-G30928.23.p28						chitinase domain-containing protein 1
LOC115215807	Covext-FLAMseq_ext-G30928.23	Covext-FLAMseq_ext-G30928.23.p64						chitinase domain-containing protein 1
LOC115215807	Covext-FLAMseq_ext-G30928.23	Covext-FLAMseq_ext-G30928.23.p77						chitinase domain-containing protein 1
LOC115215807	Covext-FLAMseq_ext-G30928.23	Covext-FLAMseq_ext-G30928.23.p68					Uncharacterized protein	chitinase domain-containing protein 1
LOC115215807	Covext-FLAMseq_ext-G30928.23	Covext-FLAMseq_ext-G30928.23.p46						chitinase domain-containing protein 1
LOC115215807	Covext-FLAMseq_ext-G30928.23	Covext-FLAMseq_ext-G30928.23.p89						chitinase domain-containing protein 1
LOC115215807	Covext-FLAMseq_ext-G30928.23	Covext-FLAMseq_ext-G30928.23.p67						chitinase domain-containing protein 1
LOC115215807	Covext-FLAMseq_ext-G30928.23	Covext-FLAMseq_ext-G30928.23.p57						chitinase domain-containing protein 1
LOC115215807	Covext-FLAMseq_ext-G30928.23	Covext-FLAMseq_ext-G30928.23.p60						chitinase domain-containing protein 1
LOC115215807	Covext-FLAMseq_ext-G30928.23	Covext-FLAMseq_ext-G30928.23.p4	KIF22	microtubule motor activity			FERM domain-containing protein	chitinase domain-containing protein 1
LOC115215807	Covext-FLAMseq_ext-G30928.23	Covext-FLAMseq_ext-G30928.23.p19					Uncharacterized protein (Fragment)	chitinase domain-containing protein 1
LOC115215807	Covext-FLAMseq_ext-G30928.23	Covext-FLAMseq_ext-G30928.23.p86						chitinase domain-containing protein 1
LOC115215807	Covext-FLAMseq_ext-G30928.23	Covext-FLAMseq_ext-G30928.23.p2					Uncharacterized protein (Fragment)	chitinase domain-containing protein 1
LOC115215807	Covext-FLAMseq_ext-G30928.23	Covext-FLAMseq_ext-G30928.23.p50					Uncharacterized protein	chitinase domain-containing protein 1
LOC115215807	Covext-FLAMseq_ext-G30928.23	Covext-FLAMseq_ext-G30928.23.p96						chitinase domain-containing protein 1
LOC115215807	Covext-FLAMseq_ext-G30928.23	Covext-FLAMseq_ext-G30928.23.p84						chitinase domain-containing protein 1
LOC115215807	Covext-FLAMseq_ext-G30928.23	Covext-FLAMseq_ext-G30928.23.p1						chitinase domain-containing protein 1
LOC115215807	Covext-FLAMseq_ext-G30928.23	Covext-FLAMseq_ext-G30928.23.p21						chitinase domain-containing protein 1
LOC115215807	Covext-FLAMseq_ext-G30928.23	Covext-FLAMseq_ext-G30928.23.p94						chitinase domain-containing protein 1
LOC115215807	Covext-FLAMseq_ext-G30928.23	Covext-FLAMseq_ext-G30928.23.p43						chitinase domain-containing protein 1
LOC115215807	Covext-FLAMseq_ext-G30928.23	Covext-FLAMseq_ext-G30928.23.p128						chitinase domain-containing protein 1
LOC115215807	Covext-FLAMseq_ext-G30928.23	Covext-FLAMseq_ext-G30928.23.p72					Uncharacterized protein	chitinase domain-containing protein 1
LOC115215807	Covext-FLAMseq_ext-G30928.23	Covext-FLAMseq_ext-G30928.23.p23						chitinase domain-containing protein 1
LOC115215807	Covext-FLAMseq_ext-G30928.23	Covext-FLAMseq_ext-G30928.23.p88						chitinase domain-containing protein 1
LOC115215807	Covext-FLAMseq_ext-G30928.23	Covext-FLAMseq_ext-G30928.23.p59						chitinase domain-containing protein 1
LOC115215807	Covext-FLAMseq_ext-G30928.23	Covext-FLAMseq_ext-G30928.23.p31	0	0				chitinase domain-containing protein 1
LOC115215807	Covext-FLAMseq_ext-G30928.23	Covext-FLAMseq_ext-G30928.23.p11						chitinase domain-containing protein 1
LOC115215818	Covext-FLAMseq_ext-G30931.10	Covext-FLAMseq_ext-G30931.10.p1	EIF4E	eukaryotic translation initiation factor	eIF4E4	Eif4e	Uncharacterized protein	eukaryotic translation initiation factor 4E
LOC115215818	Covext-FLAMseq_ext-G30931.10	Covext-FLAMseq_ext-G30931.10.p2	eIF-4E	Translation initiation factor activity. It is involved in the biological process described with translational initiation	eIF4E1	Eif4e	Uncharacterized protein	eukaryotic translation initiation factor 4E
LOC115215818	Covext-FLAMseq_ext-G30931.10	Covext-FLAMseq_ext-G30931.10.p3	HEATR1	HEAT repeat containing 1	l(2)k09022		HEAT repeat-containing protein 1 (Fragment)	eukaryotic translation initiation factor 4E
LOC115215818	Covext-FLAMseq_ext-G30931.10	Covext-FLAMseq_ext-G30931.10.p12						eukaryotic translation initiation factor 4E
LOC115215818	Covext-FLAMseq_ext-G30931.10	Covext-FLAMseq_ext-G30931.10.p10						eukaryotic translation initiation factor 4E
LOC115215711	Covext-FLAMseq_ext-G30965.2	Covext-FLAMseq_ext-G30965.2.p5						cytoplasmic phosphatidylinositol transfer protein 1
LOC115215711	Covext-FLAMseq_ext-G30965.2	Covext-FLAMseq_ext-G30965.2.p15			pr		6-pyruvoyltetrahydropterin synthase	cytoplasmic phosphatidylinositol transfer protein 1
LOC115215711	Covext-FLAMseq_ext-G30965.2	Covext-FLAMseq_ext-G30965.2.p14						cytoplasmic phosphatidylinositol transfer protein 1
LOC115215711	Covext-FLAMseq_ext-G30965.2	Covext-FLAMseq_ext-G30965.2.p1	rdgBbeta	Phosphatidylinositol transfer protein	rdgBbeta	Pitpnc1	Uncharacterized protein	cytoplasmic phosphatidylinositol transfer protein 1
LOC115215711	Covext-FLAMseq_ext-G30965.2	Covext-FLAMseq_ext-G30965.2.p4						cytoplasmic phosphatidylinositol transfer protein 1
LOC115215711	Covext-FLAMseq_ext-G30965.2	Covext-FLAMseq_ext-G30965.2.p10						cytoplasmic phosphatidylinositol transfer protein 1
LOC115215711	Covext-FLAMseq_ext-G30965.2	Covext-FLAMseq_ext-G30965.2.p8						cytoplasmic phosphatidylinositol transfer protein 1
LOC115215711	Covext-FLAMseq_ext-G30965.2	Covext-FLAMseq_ext-G30965.2.p16						cytoplasmic phosphatidylinositol transfer protein 1
LOC115215711	Covext-FLAMseq_ext-G30965.2	Covext-FLAMseq_ext-G30965.2.p9						cytoplasmic phosphatidylinositol transfer protein 1
LOC115215594	Covext-FLAMseq_ext-G31036.6	Covext-FLAMseq_ext-G31036.6.p1	PDPK1	3-phosphoinositide-dependent protein kinase activity	Pdk1	Pdpk1	3-phosphoinositide-dependent protein kinase 1 (Fragment)	3-phosphoinositide-dependent protein kinase 1
LOC115215937	Covext-FLAMseq_ext-G31479.17	Covext-FLAMseq_ext-G31479.17.p4						FK506-binding protein 5 isoform X5
LOC115215937	Covext-FLAMseq_ext-G31479.17	Covext-FLAMseq_ext-G31479.17.p2					Fork-head domain-containing protein	FK506-binding protein 5 isoform X5
LOC115215937	Covext-FLAMseq_ext-G31479.17	Covext-FLAMseq_ext-G31479.17.p1	RAB32	BLOC-2 complex binding	Rab32	Rab32	Uncharacterized protein	FK506-binding protein 5 isoform X5
LOC115215937	Covext-FLAMseq_ext-G31479.17	Covext-FLAMseq_ext-G31479.17.p5					Uncharacterized protein	FK506-binding protein 5 isoform X5
LOC115215937	Covext-FLAMseq_ext-G31479.17	Covext-FLAMseq_ext-G31479.17.p8						FK506-binding protein 5 isoform X5
LOC115216451	Covext-FLAMseq_ext-G3177.9	Covext-FLAMseq_ext-G3177.9.p14						nuclear receptor coactivator 5 isoform X1
LOC115216451	Covext-FLAMseq_ext-G3177.9	Covext-FLAMseq_ext-G3177.9.p1	NCOA5	negative regulation of insulin receptor signaling pathway	Neos	Ncoa5	RRM domain-containing protein	nuclear receptor coactivator 5 isoform X1
LOC115216451	Covext-FLAMseq_ext-G3177.9	Covext-FLAMseq_ext-G3177.9.p17						nuclear receptor coactivator 5 isoform X1
LOC115216451	Covext-FLAMseq_ext-G3177.9	Covext-FLAMseq_ext-G3177.9.p16						nuclear receptor coactivator 5 isoform X1
LOC115216451	Covext-FLAMseq_ext-G3177.9	Covext-FLAMseq_ext-G3177.9.p18						nuclear receptor coactivator 5 isoform X1
LOC115216451	Covext-FLAMseq_ext-G3177.9	Covext-FLAMseq_ext-G3177.9.p7					Uncharacterized protein (Fragment)	nuclear receptor coactivator 5 isoform X1
LOC115216451	Covext-FLAMseq_ext-G3177.9	Covext-FLAMseq_ext-G3177.9.p19						nuclear receptor coactivator 5 isoform X1
LOC115216451	Covext-FLAMseq_ext-G3177.9	Covext-FLAMseq_ext-G3177.9.p11						nuclear receptor coactivator 5 isoform X1
LOC115215524	Covext-FLAMseq_ext-G32200.5	Covext-FLAMseq_ext-G32200.5.p12						formin-like protein isoform X1
LOC115215524	Covext-FLAMseq_ext-G32200.5	Covext-FLAMseq_ext-G32200.5.p2						formin-like protein isoform X1
LOC115215524	Covext-FLAMseq_ext-G32200.5	Covext-FLAMseq_ext-G32200.5.p4						formin-like protein isoform X1
LOC115215524	Covext-FLAMseq_ext-G32200.5	Covext-FLAMseq_ext-G32200.5.p16					Uncharacterized protein	formin-like protein isoform X1
LOC115215524	Covext-FLAMseq_ext-G32200.5	Covext-FLAMseq_ext-G32200.5.p13						formin-like protein isoform X1
LOC115215524	Covext-FLAMseq_ext-G32200.5	Covext-FLAMseq_ext-G32200.5.p20						formin-like protein isoform X1
LOC115215524	Covext-FLAMseq_ext-G32200.5	Covext-FLAMseq_ext-G32200.5.p15						formin-like protein isoform X1
LOC115215524	Covext-FLAMseq_ext-G32200.5	Covext-FLAMseq_ext-G32200.5.p8						formin-like protein isoform X1
LOC115215524	Covext-FLAMseq_ext-G32200.5	Covext-FLAMseq_ext-G32200.5.p18						formin-like protein isoform X1
LOC115215524	Covext-FLAMseq_ext-G32200.5	Covext-FLAMseq_ext-G32200.5.p1	FMNL2	Rho GTPase binding	Frl	Fmnl3	Uncharacterized protein (Fragment)	formin-like protein isoform X1
LOC115215628	Covext-FLAMseq_ext-G32272.14	Covext-FLAMseq_ext-G32272.14.p4					Uncharacterized protein	uncharacterized protein F54F2.9
LOC115215628	Covext-FLAMseq_ext-G32272.14	Covext-FLAMseq_ext-G32272.14.p5						uncharacterized protein F54F2.9
LOC115215628	Covext-FLAMseq_ext-G32272.14	Covext-FLAMseq_ext-G32272.14.p1	DNAJC1	SANT SWI3, ADA2, N-CoR and TFIIIB'' DNA-binding domains	Dmel\CG10565	Dnajc1	Uncharacterized protein	uncharacterized protein F54F2.9
LOC115215478	Covext-FLAMseq_ext-G32322.2	Covext-FLAMseq_ext-G32322.2.p110					Tudor domain-containing protein	uncharacterized LOC115215478, transcript variant X1
LOC115215478	Covext-FLAMseq_ext-G32322.2	Covext-FLAMseq_ext-G32322.2.p10						uncharacterized LOC115215478, transcript variant X1
LOC115215478	Covext-FLAMseq_ext-G32322.2	Covext-FLAMseq_ext-G32322.2.p18	0	Ribonuclease H protein			Uncharacterized protein (Fragment)	uncharacterized LOC115215478, transcript variant X1
LOC115215478	Covext-FLAMseq_ext-G32322.2	Covext-FLAMseq_ext-G32322.2.p141					Uncharacterized protein	uncharacterized LOC115215478, transcript variant X1
LOC115215478	Covext-FLAMseq_ext-G32322.2	Covext-FLAMseq_ext-G32322.2.p24						uncharacterized LOC115215478, transcript variant X1
LOC115215478	Covext-FLAMseq_ext-G32322.2	Covext-FLAMseq_ext-G32322.2.p23					Homeobox domain-containing protein (Fragment)	uncharacterized LOC115215478, transcript variant X1
LOC115215478	Covext-FLAMseq_ext-G32322.2	Covext-FLAMseq_ext-G32322.2.p2	0	mannose metabolic process			Uncharacterized protein (Fragment)	uncharacterized LOC115215478, transcript variant X1
LOC115215478	Covext-FLAMseq_ext-G32322.2	Covext-FLAMseq_ext-G32322.2.p123						uncharacterized LOC115215478, transcript variant X1
LOC115215478	Covext-FLAMseq_ext-G32322.2	Covext-FLAMseq_ext-G32322.2.p119						uncharacterized LOC115215478, transcript variant X1
LOC115215478	Covext-FLAMseq_ext-G32322.2	Covext-FLAMseq_ext-G32322.2.p11					Nucleoporin_C domain-containing protein	uncharacterized LOC115215478, transcript variant X1
LOC115215478	Covext-FLAMseq_ext-G32322.2	Covext-FLAMseq_ext-G32322.2.p127						uncharacterized LOC115215478, transcript variant X1
LOC115215478	Covext-FLAMseq_ext-G32322.2	Covext-FLAMseq_ext-G32322.2.p50						uncharacterized LOC115215478, transcript variant X1
LOC115215478	Covext-FLAMseq_ext-G32322.2	Covext-FLAMseq_ext-G32322.2.p96						uncharacterized LOC115215478, transcript variant X1
LOC115215478	Covext-FLAMseq_ext-G32322.2	Covext-FLAMseq_ext-G32322.2.p83						uncharacterized LOC115215478, transcript variant X1
LOC115215478	Covext-FLAMseq_ext-G32322.2	Covext-FLAMseq_ext-G32322.2.p72						uncharacterized LOC115215478, transcript variant X1
LOC115215478	Covext-FLAMseq_ext-G32322.2	Covext-FLAMseq_ext-G32322.2.p159						uncharacterized LOC115215478, transcript variant X1
LOC115215478	Covext-FLAMseq_ext-G32322.2	Covext-FLAMseq_ext-G32322.2.p30					Amidohydro-rel domain-containing protein	uncharacterized LOC115215478, transcript variant X1
LOC115215478	Covext-FLAMseq_ext-G32322.2	Covext-FLAMseq_ext-G32322.2.p94					Uncharacterized protein	uncharacterized LOC115215478, transcript variant X1
LOC115215478	Covext-FLAMseq_ext-G32322.2	Covext-FLAMseq_ext-G32322.2.p106						uncharacterized LOC115215478, transcript variant X1
LOC115215478	Covext-FLAMseq_ext-G32322.2	Covext-FLAMseq_ext-G32322.2.p13	0	Ribonuclease H protein	RTase		ATP-dependent DNA helicase	uncharacterized LOC115215478, transcript variant X1
LOC115215478	Covext-FLAMseq_ext-G32322.2	Covext-FLAMseq_ext-G32322.2.p76	0	Mariner transposase				uncharacterized LOC115215478, transcript variant X1
LOC115215478	Covext-FLAMseq_ext-G32322.2	Covext-FLAMseq_ext-G32322.2.p25						uncharacterized LOC115215478, transcript variant X1
LOC115215478	Covext-FLAMseq_ext-G32322.2	Covext-FLAMseq_ext-G32322.2.p156						uncharacterized LOC115215478, transcript variant X1
LOC115215478	Covext-FLAMseq_ext-G32322.2	Covext-FLAMseq_ext-G32322.2.p32					Kinesin motor domain-containing protein	uncharacterized LOC115215478, transcript variant X1
LOC115215478	Covext-FLAMseq_ext-G32322.2	Covext-FLAMseq_ext-G32322.2.p6					Uncharacterized protein (Fragment)	uncharacterized LOC115215478, transcript variant X1
LOC115215478	Covext-FLAMseq_ext-G32322.2	Covext-FLAMseq_ext-G32322.2.p28	KIF22	microtubule motor activity			Uncharacterized protein (Fragment)	uncharacterized LOC115215478, transcript variant X1
LOC115215478	Covext-FLAMseq_ext-G32322.2	Covext-FLAMseq_ext-G32322.2.p36					Uncharacterized protein	uncharacterized LOC115215478, transcript variant X1
LOC115215478	Covext-FLAMseq_ext-G32322.2	Covext-FLAMseq_ext-G32322.2.p142						uncharacterized LOC115215478, transcript variant X1
LOC115215478	Covext-FLAMseq_ext-G32322.2	Covext-FLAMseq_ext-G32322.2.p9						uncharacterized LOC115215478, transcript variant X1
LOC115215478	Covext-FLAMseq_ext-G32322.2	Covext-FLAMseq_ext-G32322.2.p47					Uncharacterized protein (Fragment)	uncharacterized LOC115215478, transcript variant X1
LOC115215478	Covext-FLAMseq_ext-G32322.2	Covext-FLAMseq_ext-G32322.2.p53						uncharacterized LOC115215478, transcript variant X1
LOC115215478	Covext-FLAMseq_ext-G32322.2	Covext-FLAMseq_ext-G32322.2.p40	0	0			Uncharacterized protein	uncharacterized LOC115215478, transcript variant X1
LOC115215478	Covext-FLAMseq_ext-G32322.2	Covext-FLAMseq_ext-G32322.2.p114					Uncharacterized protein	uncharacterized LOC115215478, transcript variant X1
LOC115215478	Covext-FLAMseq_ext-G32322.2	Covext-FLAMseq_ext-G32322.2.p1					Uncharacterized protein (Fragment)	uncharacterized LOC115215478, transcript variant X1
LOC115215478	Covext-FLAMseq_ext-G32322.2	Covext-FLAMseq_ext-G32322.2.p102						uncharacterized LOC115215478, transcript variant X1
LOC115215478	Covext-FLAMseq_ext-G32322.2	Covext-FLAMseq_ext-G32322.2.p58						uncharacterized LOC115215478, transcript variant X1
LOC115215478	Covext-FLAMseq_ext-G32322.2	Covext-FLAMseq_ext-G32322.2.p44						uncharacterized LOC115215478, transcript variant X1
LOC115215478	Covext-FLAMseq_ext-G32322.2	Covext-FLAMseq_ext-G32322.2.p56	MTHFS	5-formyltetrahydrofolate cyclo-ligase activity	Mthfs	Mthfs	5-formyltetrahydrofolate cyclo-ligase	uncharacterized LOC115215478, transcript variant X1
LOC115215478	Covext-FLAMseq_ext-G32322.2	Covext-FLAMseq_ext-G32322.2.p82					Helitron_like_N domain-containing protein	uncharacterized LOC115215478, transcript variant X1
LOC115215478	Covext-FLAMseq_ext-G32322.2	Covext-FLAMseq_ext-G32322.2.p19					Uncharacterized protein	uncharacterized LOC115215478, transcript variant X1
LOC115215478	Covext-FLAMseq_ext-G32322.2	Covext-FLAMseq_ext-G32322.2.p5	MYO1E	translation initiation factor activity				uncharacterized LOC115215478, transcript variant X1
LOC115215478	Covext-FLAMseq_ext-G32322.2	Covext-FLAMseq_ext-G32322.2.p129					Uncharacterized protein	uncharacterized LOC115215478, transcript variant X1
LOC115215478	Covext-FLAMseq_ext-G32322.2	Covext-FLAMseq_ext-G32322.2.p118						uncharacterized LOC115215478, transcript variant X1
LOC115215478	Covext-FLAMseq_ext-G32322.2	Covext-FLAMseq_ext-G32322.2.p140						uncharacterized LOC115215478, transcript variant X1
LOC115215478	Covext-FLAMseq_ext-G32322.2	Covext-FLAMseq_ext-G32322.2.p86						uncharacterized LOC115215478, transcript variant X1
LOC115215478	Covext-FLAMseq_ext-G32322.2	Covext-FLAMseq_ext-G32322.2.p20	0	Ribonuclease H protein			Calponin-homology (CH) domain-containing protein	uncharacterized LOC115215478, transcript variant X1
LOC115215478	Covext-FLAMseq_ext-G32322.2	Covext-FLAMseq_ext-G32322.2.p97						uncharacterized LOC115215478, transcript variant X1
LOC115215478	Covext-FLAMseq_ext-G32322.2	Covext-FLAMseq_ext-G32322.2.p35	0	Transposase (partial DDE domain)			WD_REPEATS_REGION domain-containing protein (Fragment)	uncharacterized LOC115215478, transcript variant X1
LOC115215478	Covext-FLAMseq_ext-G32322.2	Covext-FLAMseq_ext-G32322.2.p134						uncharacterized LOC115215478, transcript variant X1
LOC115215478	Covext-FLAMseq_ext-G32322.2	Covext-FLAMseq_ext-G32322.2.p39						uncharacterized LOC115215478, transcript variant X1
LOC115215478	Covext-FLAMseq_ext-G32322.2	Covext-FLAMseq_ext-G32322.2.p91					Uncharacterized protein	uncharacterized LOC115215478, transcript variant X1
LOC115215478	Covext-FLAMseq_ext-G32322.2	Covext-FLAMseq_ext-G32322.2.p15	MTHFS	5-formyltetrahydrofolate cyclo-ligase activity	Mthfs	Mthfs	5-formyltetrahydrofolate cyclo-ligase	uncharacterized LOC115215478, transcript variant X1
LOC115215478	Covext-FLAMseq_ext-G32322.2	Covext-FLAMseq_ext-G32322.2.p101						uncharacterized LOC115215478, transcript variant X1
LOC115215478	Covext-FLAMseq_ext-G32322.2	Covext-FLAMseq_ext-G32322.2.p113						uncharacterized LOC115215478, transcript variant X1
LOC115215478	Covext-FLAMseq_ext-G32322.2	Covext-FLAMseq_ext-G32322.2.p131						uncharacterized LOC115215478, transcript variant X1
LOC115215478	Covext-FLAMseq_ext-G32322.2	Covext-FLAMseq_ext-G32322.2.p70						uncharacterized LOC115215478, transcript variant X1
LOC115215478	Covext-FLAMseq_ext-G32322.2	Covext-FLAMseq_ext-G32322.2.p105					Uncharacterized protein (Fragment)	uncharacterized LOC115215478, transcript variant X1
LOC115215478	Covext-FLAMseq_ext-G32322.2	Covext-FLAMseq_ext-G32322.2.p38					Uncharacterized protein (Fragment)	uncharacterized LOC115215478, transcript variant X1
LOC115211096	Covext-FLAMseq_ext-G3236.6	Covext-FLAMseq_ext-G3236.6.p5						uncharacterized LOC115211096
LOC115211096	Covext-FLAMseq_ext-G3236.6	Covext-FLAMseq_ext-G3236.6.p2						uncharacterized LOC115211096
LOC115211096	Covext-FLAMseq_ext-G3236.6	Covext-FLAMseq_ext-G3236.6.p1	PPM1D	protein serine/threonine phosphatase activity	Pp2C1	Ppm1d	PPM-type phosphatase domain-containing protein	uncharacterized LOC115211096
LOC115215580	Covext-FLAMseq_ext-G32365.6	Covext-FLAMseq_ext-G32365.6.p8						splicing factor 3B subunit 1 isoform X1
LOC115215580	Covext-FLAMseq_ext-G32365.6	Covext-FLAMseq_ext-G32365.6.p4	0	Reverse transcriptase (RNA-dependent DNA polymerase)			Uncharacterized protein	splicing factor 3B subunit 1 isoform X1
LOC115215580	Covext-FLAMseq_ext-G32365.6	Covext-FLAMseq_ext-G32365.6.p1	SF3B1	Splicing factor 3b subunit	Sf3b1	Sf3b1	TOG domain-containing protein	splicing factor 3B subunit 1 isoform X1
LOC115215580	Covext-FLAMseq_ext-G32365.6	Covext-FLAMseq_ext-G32365.6.p3						splicing factor 3B subunit 1 isoform X1
LOC115215580	Covext-FLAMseq_ext-G32365.6	Covext-FLAMseq_ext-G32365.6.p5						splicing factor 3B subunit 1 isoform X1
LOC115215580	Covext-FLAMseq_ext-G32365.6	Covext-FLAMseq_ext-G32365.6.p15						splicing factor 3B subunit 1 isoform X1
LOC115215580	Covext-FLAMseq_ext-G32365.6	Covext-FLAMseq_ext-G32365.6.p11						splicing factor 3B subunit 1 isoform X1
LOC115215580	Covext-FLAMseq_ext-G32365.6	Covext-FLAMseq_ext-G32365.6.p9					Anoctamin	splicing factor 3B subunit 1 isoform X1
LOC115212289	Covext-FLAMseq_ext-G3252.2	Covext-FLAMseq_ext-G3252.2.p43						glutamate receptor-interacting protein 1 isoform X10
LOC115212289	Covext-FLAMseq_ext-G3252.2	Covext-FLAMseq_ext-G3252.2.p46						glutamate receptor-interacting protein 1 isoform X10
LOC115212289	Covext-FLAMseq_ext-G3252.2	Covext-FLAMseq_ext-G3252.2.p33						glutamate receptor-interacting protein 1 isoform X10
LOC115212289	Covext-FLAMseq_ext-G3252.2	Covext-FLAMseq_ext-G3252.2.p18						glutamate receptor-interacting protein 1 isoform X10
LOC115212289	Covext-FLAMseq_ext-G3252.2	Covext-FLAMseq_ext-G3252.2.p10						glutamate receptor-interacting protein 1 isoform X10
LOC115212289	Covext-FLAMseq_ext-G3252.2	Covext-FLAMseq_ext-G3252.2.p1	GRIP2	Glutamate receptor-interacting protein 2	Grip	Grip1	PDZ domain-containing protein (Fragment)	glutamate receptor-interacting protein 1 isoform X10
LOC115212289	Covext-FLAMseq_ext-G3252.2	Covext-FLAMseq_ext-G3252.2.p16					Uncharacterized protein	glutamate receptor-interacting protein 1 isoform X10
LOC115212289	Covext-FLAMseq_ext-G3252.2	Covext-FLAMseq_ext-G3252.2.p40						glutamate receptor-interacting protein 1 isoform X10
LOC115212289	Covext-FLAMseq_ext-G3252.2	Covext-FLAMseq_ext-G3252.2.p39						glutamate receptor-interacting protein 1 isoform X10
LOC115212289	Covext-FLAMseq_ext-G3252.2	Covext-FLAMseq_ext-G3252.2.p7						glutamate receptor-interacting protein 1 isoform X10
LOC115212289	Covext-FLAMseq_ext-G3252.2	Covext-FLAMseq_ext-G3252.2.p23						glutamate receptor-interacting protein 1 isoform X10
LOC115212289	Covext-FLAMseq_ext-G3252.2	Covext-FLAMseq_ext-G3252.2.p22						glutamate receptor-interacting protein 1 isoform X10
LOC115212289	Covext-FLAMseq_ext-G3252.2	Covext-FLAMseq_ext-G3252.2.p13					Uncharacterized protein (Fragment)	glutamate receptor-interacting protein 1 isoform X10
LOC115212289	Covext-FLAMseq_ext-G3252.2	Covext-FLAMseq_ext-G3252.2.p35						glutamate receptor-interacting protein 1 isoform X10
LOC115212289	Covext-FLAMseq_ext-G3252.2	Covext-FLAMseq_ext-G3252.2.p2					Uncharacterized protein (Fragment)	glutamate receptor-interacting protein 1 isoform X10
LOC115212289	Covext-FLAMseq_ext-G3252.2	Covext-FLAMseq_ext-G3252.2.p8	0	DDE superfamily endonuclease	T		TPR_REGION domain-containing protein	glutamate receptor-interacting protein 1 isoform X10
LOC115212289	Covext-FLAMseq_ext-G3252.2	Covext-FLAMseq_ext-G3252.2.p49						glutamate receptor-interacting protein 1 isoform X10
LOC115212289	Covext-FLAMseq_ext-G3252.2	Covext-FLAMseq_ext-G3252.2.p5					Uncharacterized protein (Fragment)	glutamate receptor-interacting protein 1 isoform X10
LOC115212289	Covext-FLAMseq_ext-G3252.2	Covext-FLAMseq_ext-G3252.2.p25						glutamate receptor-interacting protein 1 isoform X10
LOC115212289	Covext-FLAMseq_ext-G3252.2	Covext-FLAMseq_ext-G3252.2.p12					Protein kinase domain-containing protein	glutamate receptor-interacting protein 1 isoform X10
LOC115216376	Covext-FLAMseq_ext-G32635.12	Covext-FLAMseq_ext-G32635.12.p1	PDCD6	vascular endothelial growth factor receptor-2 signaling pathway	Alg-2	Pdcd6	Uncharacterized protein	programmed cell death protein 6 isoform X1
LOC115216335	Covext-FLAMseq_ext-G32636.4	Covext-FLAMseq_ext-G32636.4.p3						leucine-rich repeat serine/threonine-protein kinase 1
LOC115216335	Covext-FLAMseq_ext-G32636.4	Covext-FLAMseq_ext-G32636.4.p11						leucine-rich repeat serine/threonine-protein kinase 1
LOC115216335	Covext-FLAMseq_ext-G32636.4	Covext-FLAMseq_ext-G32636.4.p1	LRRK1	negative regulation of thioredoxin peroxidase activity by peptidyl-threonine phosphorylation	Lrrk	Lrrk1	Protein kinase domain-containing protein	leucine-rich repeat serine/threonine-protein kinase 1
LOC115216335	Covext-FLAMseq_ext-G32636.4	Covext-FLAMseq_ext-G32636.4.p2	LRRK1	Leucine-rich repeat	Lrrk	Lrrk1	ANK_REP_REGION domain-containing protein	leucine-rich repeat serine/threonine-protein kinase 1
LOC115216494	Covext-FLAMseq_ext-G32761.3	Covext-FLAMseq_ext-G32761.3.p12						autophagy-related protein 9A
LOC115216494	Covext-FLAMseq_ext-G32761.3	Covext-FLAMseq_ext-G32761.3.p15						autophagy-related protein 9A
LOC115216494	Covext-FLAMseq_ext-G32761.3	Covext-FLAMseq_ext-G32761.3.p5						autophagy-related protein 9A
LOC115216494	Covext-FLAMseq_ext-G32761.3	Covext-FLAMseq_ext-G32761.3.p1	ATG9A	late nucleophagy	Atg9	Atg9a	Autophagy-related protein 9	autophagy-related protein 9A
LOC115216494	Covext-FLAMseq_ext-G32761.3	Covext-FLAMseq_ext-G32761.3.p11						autophagy-related protein 9A
LOC115216494	Covext-FLAMseq_ext-G32761.3	Covext-FLAMseq_ext-G32761.3.p9						autophagy-related protein 9A
LOC115216494	Covext-FLAMseq_ext-G32761.3	Covext-FLAMseq_ext-G32761.3.p7						autophagy-related protein 9A
LOC115216681	Covext-FLAMseq_ext-G32878.9	Covext-FLAMseq_ext-G32878.9.p1						cytochrome b-c1 complex subunit 6, mitochondrial
LOC115216805	Covext-FLAMseq_ext-G33228.17	Covext-FLAMseq_ext-G33228.17.p1	BRCA1	Breast cancer		Brca1	RING-type domain-containing protein (Fragment)	breast cancer type 1 susceptibility protein homolog isoform X1
LOC115216805	Covext-FLAMseq_ext-G33228.17	Covext-FLAMseq_ext-G33228.17.p8						breast cancer type 1 susceptibility protein homolog isoform X1
LOC115216805	Covext-FLAMseq_ext-G33228.17	Covext-FLAMseq_ext-G33228.17.p11						breast cancer type 1 susceptibility protein homolog isoform X1
LOC115216805	Covext-FLAMseq_ext-G33228.17	Covext-FLAMseq_ext-G33228.17.p2						breast cancer type 1 susceptibility protein homolog isoform X1
LOC115216805	Covext-FLAMseq_ext-G33228.17	Covext-FLAMseq_ext-G33228.17.p13					Uncharacterized protein	breast cancer type 1 susceptibility protein homolog isoform X1
LOC115216805	Covext-FLAMseq_ext-G33228.17	Covext-FLAMseq_ext-G33228.17.p4					Uncharacterized protein	breast cancer type 1 susceptibility protein homolog isoform X1
LOC115216400	Covext-FLAMseq_ext-G33275.12	Covext-FLAMseq_ext-G33275.12.p2						cyclic AMP-responsive element-binding protein 3-like protein 2
LOC115216400	Covext-FLAMseq_ext-G33275.12	Covext-FLAMseq_ext-G33275.12.p1	CREB3L3	cAMP response element binding	CrebA	Creb3l3	BZIP domain-containing protein (Fragment)	cyclic AMP-responsive element-binding protein 3-like protein 2
LOC115216378	Covext-FLAMseq_ext-G33281.8	Covext-FLAMseq_ext-G33281.8.p1	TRAPPC5	Golgi vesicle transport	Trs31	Trappc5	Trafficking protein particle complex subunit 5	trafficking protein particle complex subunit 5
LOC115216378	Covext-FLAMseq_ext-G33281.8	Covext-FLAMseq_ext-G33281.8.p2						trafficking protein particle complex subunit 5
LOC115216378	Covext-FLAMseq_ext-G33281.8	Covext-FLAMseq_ext-G33281.8.p3						trafficking protein particle complex subunit 5
LOC115216378	Covext-FLAMseq_ext-G33281.8	Covext-FLAMseq_ext-G33281.8.p5					Uncharacterized protein	trafficking protein particle complex subunit 5
LOC115216408	Covext-FLAMseq_ext-G33337.2	Covext-FLAMseq_ext-G33337.2.p7						small ubiquitin-related modifier
LOC115216408	Covext-FLAMseq_ext-G33337.2	Covext-FLAMseq_ext-G33337.2.p12	0	Small ubiquitin-related	smt3	Sumo1	Small ubiquitin-related modifier	small ubiquitin-related modifier
LOC115216408	Covext-FLAMseq_ext-G33337.2	Covext-FLAMseq_ext-G33337.2.p1	0	Transposase (partial DDE domain)			Uncharacterized protein	small ubiquitin-related modifier
LOC115216408	Covext-FLAMseq_ext-G33337.2	Covext-FLAMseq_ext-G33337.2.p16					Uncharacterized protein	small ubiquitin-related modifier
LOC115216408	Covext-FLAMseq_ext-G33337.2	Covext-FLAMseq_ext-G33337.2.p15						small ubiquitin-related modifier
LOC115216408	Covext-FLAMseq_ext-G33337.2	Covext-FLAMseq_ext-G33337.2.p5						small ubiquitin-related modifier
LOC115216408	Covext-FLAMseq_ext-G33337.2	Covext-FLAMseq_ext-G33337.2.p8						small ubiquitin-related modifier
LOC115213011	Covext-FLAMseq_ext-G3354.1	Covext-FLAMseq_ext-G3354.1.p23						uncharacterized LOC115213011
LOC115213011	Covext-FLAMseq_ext-G3354.1	Covext-FLAMseq_ext-G3354.1.p6					Uncharacterized protein (Fragment)	uncharacterized LOC115213011
LOC115213011	Covext-FLAMseq_ext-G3354.1	Covext-FLAMseq_ext-G3354.1.p40						uncharacterized LOC115213011
LOC115213011	Covext-FLAMseq_ext-G3354.1	Covext-FLAMseq_ext-G3354.1.p47						uncharacterized LOC115213011
LOC115213011	Covext-FLAMseq_ext-G3354.1	Covext-FLAMseq_ext-G3354.1.p36						uncharacterized LOC115213011
LOC115213011	Covext-FLAMseq_ext-G3354.1	Covext-FLAMseq_ext-G3354.1.p33					NudC domain-containing protein 1	uncharacterized LOC115213011
LOC115213011	Covext-FLAMseq_ext-G3354.1	Covext-FLAMseq_ext-G3354.1.p56						uncharacterized LOC115213011
LOC115213011	Covext-FLAMseq_ext-G3354.1	Covext-FLAMseq_ext-G3354.1.p9						uncharacterized LOC115213011
LOC115213011	Covext-FLAMseq_ext-G3354.1	Covext-FLAMseq_ext-G3354.1.p15					NudC domain-containing protein 1	uncharacterized LOC115213011
LOC115213011	Covext-FLAMseq_ext-G3354.1	Covext-FLAMseq_ext-G3354.1.p14					NudC domain-containing protein 1	uncharacterized LOC115213011
LOC115213011	Covext-FLAMseq_ext-G3354.1	Covext-FLAMseq_ext-G3354.1.p22						uncharacterized LOC115213011
LOC115213011	Covext-FLAMseq_ext-G3354.1	Covext-FLAMseq_ext-G3354.1.p54			CG11241		Uncharacterized protein	uncharacterized LOC115213011
LOC115213011	Covext-FLAMseq_ext-G3354.1	Covext-FLAMseq_ext-G3354.1.p55						uncharacterized LOC115213011
LOC115213011	Covext-FLAMseq_ext-G3354.1	Covext-FLAMseq_ext-G3354.1.p45						uncharacterized LOC115213011
LOC115213011	Covext-FLAMseq_ext-G3354.1	Covext-FLAMseq_ext-G3354.1.p19						uncharacterized LOC115213011
LOC115213011	Covext-FLAMseq_ext-G3354.1	Covext-FLAMseq_ext-G3354.1.p8				Nudcd1	NudC domain-containing protein 1	uncharacterized LOC115213011
LOC115213011	Covext-FLAMseq_ext-G3354.1	Covext-FLAMseq_ext-G3354.1.p3					Uncharacterized protein (Fragment)	uncharacterized LOC115213011
LOC115213011	Covext-FLAMseq_ext-G3354.1	Covext-FLAMseq_ext-G3354.1.p29						uncharacterized LOC115213011
LOC115213011	Covext-FLAMseq_ext-G3354.1	Covext-FLAMseq_ext-G3354.1.p2	NUDCD1	NudC domain containing 1	HSP20	Nudcd1	NudC domain-containing protein 1	uncharacterized LOC115213011
LOC115213011	Covext-FLAMseq_ext-G3354.1	Covext-FLAMseq_ext-G3354.1.p5					tRNA (guanine-N(7)-)-methyltransferase	uncharacterized LOC115213011
LOC115213011	Covext-FLAMseq_ext-G3354.1	Covext-FLAMseq_ext-G3354.1.p10					Uncharacterized protein (Fragment)	uncharacterized LOC115213011
LOC115213011	Covext-FLAMseq_ext-G3354.1	Covext-FLAMseq_ext-G3354.1.p27	0	proton channel activity			Uncharacterized protein	uncharacterized LOC115213011
LOC115213011	Covext-FLAMseq_ext-G3354.1	Covext-FLAMseq_ext-G3354.1.p24						uncharacterized LOC115213011
LOC115213011	Covext-FLAMseq_ext-G3354.1	Covext-FLAMseq_ext-G3354.1.p35						uncharacterized LOC115213011
LOC115213011	Covext-FLAMseq_ext-G3354.1	Covext-FLAMseq_ext-G3354.1.p26	0	Belongs to the eukaryotic ribosomal protein eL38 family	RpL38	Rpl38		uncharacterized LOC115213011
LOC115213011	Covext-FLAMseq_ext-G3354.1	Covext-FLAMseq_ext-G3354.1.p53						uncharacterized LOC115213011
LOC115216380	Covext-FLAMseq_ext-G33651.1	Covext-FLAMseq_ext-G33651.1.p20						transmembrane 9 superfamily member 3
LOC115216380	Covext-FLAMseq_ext-G33651.1	Covext-FLAMseq_ext-G33651.1.p14						transmembrane 9 superfamily member 3
LOC115216380	Covext-FLAMseq_ext-G33651.1	Covext-FLAMseq_ext-G33651.1.p11						transmembrane 9 superfamily member 3
LOC115216380	Covext-FLAMseq_ext-G33651.1	Covext-FLAMseq_ext-G33651.1.p21						transmembrane 9 superfamily member 3
LOC115216380	Covext-FLAMseq_ext-G33651.1	Covext-FLAMseq_ext-G33651.1.p1	0	Transposase (partial DDE domain)				transmembrane 9 superfamily member 3
LOC115216380	Covext-FLAMseq_ext-G33651.1	Covext-FLAMseq_ext-G33651.1.p23						transmembrane 9 superfamily member 3
LOC115216380	Covext-FLAMseq_ext-G33651.1	Covext-FLAMseq_ext-G33651.1.p7					Uncharacterized protein (Fragment)	transmembrane 9 superfamily member 3
LOC115218650	Covext-FLAMseq_ext-G3370.5	Covext-FLAMseq_ext-G3370.5.p6					Uncharacterized protein	mitochondrial import inner membrane translocase subunit Tim22
LOC115218650	Covext-FLAMseq_ext-G3370.5	Covext-FLAMseq_ext-G3370.5.p4						mitochondrial import inner membrane translocase subunit Tim22
LOC115218650	Covext-FLAMseq_ext-G3370.5	Covext-FLAMseq_ext-G3370.5.p8						mitochondrial import inner membrane translocase subunit Tim22
LOC115218650	Covext-FLAMseq_ext-G3370.5	Covext-FLAMseq_ext-G3370.5.p2	TIMM22	mitochondrion targeting sequence binding	Tim22	Timm22	Mitochondrial import inner membrane translocase subunit TIM22	mitochondrial import inner membrane translocase subunit Tim22
LOC115218650	Covext-FLAMseq_ext-G3370.5	Covext-FLAMseq_ext-G3370.5.p9						mitochondrial import inner membrane translocase subunit Tim22
LOC115216797	Covext-FLAMseq_ext-G33864.2	Covext-FLAMseq_ext-G33864.2.p1	PSMC3IP	DBD domain binding		Psmc3ip	Homologous-pairing protein 2 homolog	homologous-pairing protein 2 homolog
LOC115216797	Covext-FLAMseq_ext-G33864.2	Covext-FLAMseq_ext-G33864.2.p5						homologous-pairing protein 2 homolog
LOC115216797	Covext-FLAMseq_ext-G33864.2	Covext-FLAMseq_ext-G33864.2.p2					Uncharacterized protein	homologous-pairing protein 2 homolog
LOC115216315	Covext-FLAMseq_ext-G33877.5	Covext-FLAMseq_ext-G33877.5.p13					Uncharacterized protein	syntenin-1
LOC115216315	Covext-FLAMseq_ext-G33877.5	Covext-FLAMseq_ext-G33877.5.p14					WD_REPEATS_REGION domain-containing protein (Fragment)	syntenin-1
LOC115216315	Covext-FLAMseq_ext-G33877.5	Covext-FLAMseq_ext-G33877.5.p6	0	iron ion binding				syntenin-1
LOC115216315	Covext-FLAMseq_ext-G33877.5	Covext-FLAMseq_ext-G33877.5.p53					Uncharacterized protein (Fragment)	syntenin-1
LOC115216315	Covext-FLAMseq_ext-G33877.5	Covext-FLAMseq_ext-G33877.5.p12						syntenin-1
LOC115216315	Covext-FLAMseq_ext-G33877.5	Covext-FLAMseq_ext-G33877.5.p26						syntenin-1
LOC115216315	Covext-FLAMseq_ext-G33877.5	Covext-FLAMseq_ext-G33877.5.p43						syntenin-1
LOC115216315	Covext-FLAMseq_ext-G33877.5	Covext-FLAMseq_ext-G33877.5.p58						syntenin-1
LOC115216315	Covext-FLAMseq_ext-G33877.5	Covext-FLAMseq_ext-G33877.5.p3	0	Reverse transcriptase (RNA-dependent DNA polymerase)	CHKov1		Uncharacterized protein	syntenin-1
LOC115216315	Covext-FLAMseq_ext-G33877.5	Covext-FLAMseq_ext-G33877.5.p5	0	Ribonuclease H protein	RTase	Pol	Uncharacterized protein	syntenin-1
LOC115216315	Covext-FLAMseq_ext-G33877.5	Covext-FLAMseq_ext-G33877.5.p17						syntenin-1
[truncated: 263,330+ more rows]
