# Supplementary material for: Cell type diversity in a developing octopus brain
Source: Nat Commun. 2022 Nov 30;13:7392. doi: 10.1038/s41467-022-35198-1 (PMC9712504; doi:10.1038/s41467-022-35198-1)
Supplement: Supplementary file 4 — Supplementary Data 1 - 8 [file 41467_2022_35198_MOESM4_ESM.zip › Supplementary Data/Supplementary Data 4.xlsx]

## Sheet: cluster annotations
Data S4. Cluster annotations
Seurat cluster number	Annotation	Marker genes	Fly mapping	Mouse mapping	% Stability	# Cells	ISH	Transcription factors	Notes
0	not separated			Corticothalamic neurons, cortex L6 Cortex L6 (0,12)	0.62	844
1	unstable			Diencephalon inhibitory neurons Hypothalamus, Thalamus (0,16)	0.49	750
2	unstable				0.49	595
3	IGL2-GLUT/DOP	vglut, th, dat, npph4	T1 neurons (0,31)	Oligodendrocytes (0,12)	0.93	588	th, vglut		merged with cluster 15
4	GLIA1	ins	ensheathing glia (0,54)	Non-telencephalic astrocytes Hypothalamus, Thalamus (0,68)	0.71	537	gs2, apolpp, gat1
5	OGL2-DOP	th, dat, jeb			0.92	520	jeb, dscam
6	unstable				0.60	475
7	unstable				0.33	464
8	not separated				0.78	460
9	DOP2	th, dat, npph4	Tm1/TmY8 neurons (0,21)		0.96	450
10	FBL		subperineurial glia (0,11)	Endothelial cells (0,27)	0.91	430	tropomyosin
11	SUB	l11, vacht			0.91	420	shh, flo11, mmp2
12	not separated			Intratelencephalic excitatory neurons, cortex L23 (0,12)	0.63	393
13	unstable				0.37	350
14	unstable				0.23	331
15	IGL2-GLUT/DOP	vglut, th, dat, npph4	T1 neurons (0,31)	Oligodendrocytes (0,12)	0.88	329	th, vglut		merged with cluster 3
16	unstable				0.47	308
17	not separated				0.66	307
18	unstable				0.59	305
19	OGL1	prqfva1, npph4			0.98	297	ppp1
20	unstable				0.53	248
21	GLUT1	vglut, fcap/pedal			0.68	242
22	unstable				0.47	231
23	unstable				0.57	225
24	unstable				0.26	214
25	DOP3	th, dat			0.97	209
26	SERT	sert, tph2	Dopaminergic PAM neurons (0,71)	Dopaminergic interneurons (0,27)	0.95	204	tph2
27	GLUT3	vglut, npph4, prqfva2			0.94	203		camta
28	DOP1	th, dat, prqfva2	Tm1/TmY8 neurons (0,14)		0.91	199
29	IGL3				0.99	191	ccapR, calbindin
30	ACH2	vacht			0.63	189
31	unstable				0.43	188
32	PREC		Perineurial glia (0,10)	Oligodendrocytes (0,80)	0.69	185
33	PEP-Fmrfa3	fmrfa3			0.63	183
34	unstable				0.21	183
35	PEP-Fmrfa1	fmrfa1, psck2			0.65	175
36	unstable				0.56	170
37	unstable				0.59	170
38	VL	tk, prqfva1	Gamma-Kenyon cells (0,27)		0.89	169	arx, pka-R2, eag, tmtc4
39	unstable				0.56	168
40	unstable				0.33	166
41	unstable				0.26	166
42	unstable				0.35	159
43	GABA	vgat, gad			0.95	156	vgat, gad1, gat1
44	unstable				0.57	155
45	unstable		Astrocytes (0,20)		0.45	145
46	IGL1-OA	tbh, fcap, egfr			0.83	142	egfr, tbh
47	unstable				0.31	139
48	not separated				0.71	129
49	unstable				0.51	128
50	GLUT2	vglut, fcap/pedal			0.89	124		salm/salr
51	OA	tbh, prqfva2			0.90	122	tbh
52	ACH3	vacht, fcap			0.87	119	vsx
53	ACH1	vacht	C3 neurons (0,27)		0.88	117
54	EC				0.91	116	vegfR
55	unstable				0.31	111
56	IGL4-L11	l11, fmrfa1, pcsk2			0.94	105
57	GLIA2	ins			0.98	104	gs2, apolpp
58	not separated				0.62	103
59	GLUT4	vglut, npph4			0.95	100	prdl2
60	TBA1	vglut, fcap/pedal, pcsk2	Alpha/beta-Kenyon cells (0,25)		0.83	98	vsx, pka-R2
61	OGL3-OA	l11, tbh			0.98	89	tbh, PcdhO2
62	CCAP	tk, ccap, fmrfa2, npph2, vglut			0.96	83	ccap, pka-R2
63	unstable		Serotonergic neurons (0,15)		0.43	77
64	PEP-APWG	apwg, psck2			0.91	75
65	unstable				0.38	68
66	TBA2				0.97	66
67	TBA8				0.61	64
68	unstable				0.55	62
69	unstable		Plasmocytes (0,69)	Endothelial cells (0,14)	0.57	62
70	HC			Microglia (0,40)	0.94	53	vegf
71	unstable				0.45	49
72	TBA3	vglut, pcsk2			0.69	49
73	unstable				0.10	48
74	TBA4	vglut, th			0.87	48
75	TBA5	jeb, fcap/pedal			0.77	46
76	PEP-Burs	burs			0.65	46
77	TBA6	vglut			0.98	46
78	unstable				0.49	46
79	unstable				0.49	43
80	unstable				0.40	37
81	unstable				0.23	29
82	GLIA3	Ins		Telencephalic astrocytes Cortex, Hippocampus, Striatum, Amygdala (0,32)	0.84	25	apolpp
83	unstable				0.43	24
84	unstable		Gamma-Kenyon cells (0,10)		0.27	17
85	TBA7				0.76	13
86	unstable				0.36	13

## Sheet: marker genes
LOC115219340	tbh
LOC115215891	vgat
LOC115220799	gad
LOC115213095	sert/Slc6a3
LOC115215674	tph2
LOC115230059	dat
LOC115215438	th
LOC115220451	vglut
LOC115212373	vacht
LOC115229488	tk
LOC115215366	jeb
LOC115216569	fcap
LOC115217507	prqfva1
LOC115218107	ccap
LOC115224553	npph4
LOC115209816	fmrfa2
LOC115220458	prqfva2
LOC115218445	fmrfa1
LOC115229259	pcsk2
LOC115215763	burs
LOC115214332	l11
LOC115212296	fmrfa3
LOC115219332	apwg
LOC115231438	fcap/pedal
LOC115219753	rutabaga (rut/adcy1)
LOC115219746	dunce (dnc/pde4b)
LOC115229611	pka-c alpha (dc0/leo/ywhaz)
LOC115218977	pcdhO2
LOC115218755	pcdhO1
LOC115222693	eag
LOC115222049	arx
LOC115212290	pka-R2
LOC115209866	tmtc4
LOC115224224	mmp2
LOC115227546	flo11
LOC115220878	shh
LOC115226896	ccap r
LOC115213270	calbindin
LOC115218638	vegf
LOC115222946	gs2
LOC115230720	apolipoprotein
LOC115211717	tropomyosin
LOC118766118	ppp1
LOC115211706	dscam
LOC115212850	vsx
LOC115215570	egfr
LOC115216690	slc6a2
LOC115219764	mnd
LOC115220766	pdk
LOC115222850	irk2/Kcnj16
LOC115216632	eaat1
LOC115229692	tis11
LOC115219967	anpep
LOC115222834	notch
LOC115217435	orct
LOC115211946	pnt
LOC115213887	kank
LOC115218249	cora/Epb41l2
LOC115224427	nrarp
LOC115224271	mmp14
LOC115219703	prkcd
LOC115219679	rut1
LOC115222185	faim
LOC115214976	gabra
LOC115209444	hrb27c
LOC115218111	slc6a7-like
LOC115212924	qvr
LOC115229190	ret1
LOC115214911	npra
LOC115222127	dgkd
LOC115224317	limk1
LOC115210831	calm1
LOC115218300	gabbr
LOC115227037	ret2
LOC115218627	nca
LOC118761805	lncrna1
LOC115223847	rasgrf2
LOC115219287	mblk/eip93f
LOC115213094	cpne
LOC115231137	calm2
LOC115215662	elav
LOC115220621	onecut
LOC115224742	root
LOC115228146	mki67
LOC115214857	neurod
LOC115210657	ascl1
LOC115217255	insm2
LOC115222009	cg6126
LOC115231765	gat1
LOC115228392	innexin-unc9-like 1
LOC115232521	innexin-unc9-like 2
LOC115232192	mfas/tgfbi
LOC115219125	ferritin
LOC115219536	cg10126
LOC115225449	nucleolin
LOC115213834	troponin t
LOC115218235	vegfr
LOC115224617	soxe
LOC115222969	svep1
LOC115213203	eve
LOC115219512	vax1/2
LOC115227008	slou
LOC115210541	tgif2
LOC115215153	tgif-like
LOC115215778	dve
LOC115231388	hoxa/b/d3
LOC115223154	nkx2.5
LOC115213959	ap/lhx2/9a
LOC115210569	dbx/hlx
LOC115210984	meox1/2
LOC115219234	irx
LOC118761784	noto
LOC115209922	gbx
LOC115227046	prrx1/2
LOC115218560	dbx1/2
LOC115226895	hmx1/3
LOC115214327	ap/lhx2/9b
LOC115227860	pou3
LOC115220811	zfh2/zfhx3/4
LOC115231385	lhx6/8
LOC115225998	otp
LOC115218334	pou4
LOC115231183	lab/hox1
LOC115226966	irx4/6
LOC115214412	pdx1
LOC115227071	lhx3/4
LOC115210669	pbx1/2/3/4
LOC115230509	prop1
LOC115226973	lmx1a/b
LOC115219954	nkx3.2
LOC118765224	prdl2
LOC115230771	barhl1/2
LOC115221723	bsx
LOC115231766	meis1
LOC118763461	otp-like
LOC115227132	gsc
LOC115223887	cdk1
LOC115213349	nusap1
LOC115212935	tpx2
LOC115223276	ndc80
LOC115225396	nuf2
LOC115221018	ccnb2
LOC115221466	aurka/b
LOC115216795	bub1
LOC115219111	kif11
LOC115223993	gtse1
LOC115224806	ncapd2
LOC115218498	dlgap5
LOC115210279	ect2
LOC115216844	anln
LOC115221619	cenpe
LOC115230618	tyms
LOC115209366	mcm2
LOC115226207	mcm4
LOC115223095	ung
LOC115210989	mcm6
LOC115219310	cdca7
LOC115223264	prim1
LOC115214153	rad51ap1
LOC115210734	gmnn
LOC115210722	cdc45
LOC115232599	cdc6
LOC115217460	exo1
LOC115225861	blm
LOC115217680	clspn
LOC115222129	pola1
LOC115209882	stard5
LOC115211031	mef2
LOC115225304	iqseq2
LOC115209324	rn/sqz
LOC115229657	soxB1
LOC115224734	rere
LOC115217234	CG9650/bcl11a/b
LOC115220806	baz2a/b
LOC115213110	hlf
LOC115219411	zmiz1/2
LOC115213193	salm/salr
LOC115221485	tox
LOC115214204	tet1
LOC115210326	foxp
LOC115217836	zfr/zfr2
LOC115210677	d1
LOC115224244	rbpsuh
LOC115218419	sox5/6/13
LOC115218995	smad6/7
LOC115222994	nr1d1/2
LOC115218558	hmbox1
LOC115223449	cpo
LOC115213213	cacna1h
LOC115223409	otof
LOC115214201	chrna1
LOC115209225	argk
LOC115209172	eef1a1
LOC115213862	ppib
LOC115221505	rps19
LOC115212946	tfam
LOC115217843	ybx
LOC115214910	c-jun/ap1
LOC115222465	c-fos/kay
LOC115224085	ros1
LOC115215203	lev9-like
LOC115222529	slc6a5
LOC115223870	rbfox1
LOC115222367	lhfpl1
LOC115218918	esr1/2
LOC115221075	zeb1/2
LOC115220700	gpatch8
LOC115217321	mark
LOC115211100	rapgef2
LOC115226360	fnbp1
LOC115212775	apba1
LOC115211768	ecR
LOC115214498	arntl
LOC115220018	arid1
LOC115222558	err
LOC115222922	nr5a1/2
LOC115222732	cacna1
LOC115210357	nrxn1
LOC115230030	unc-9
LOC115214995	shab
LOC115209155	sif
LOC115209811	tusp
LOC115209083	sno
LOC115232268	dip2
LOC115212402	foxred2
LOC115217046	slc6a18
LOC115219755	cersl
LOC115214900	tensin-1
LOC115222368	zip
LOC115225885	moe/msn
LOC115211639	phldb1
LOC115217499	pacsin
LOC115209221	foxn2/3
LOC115209231	tead1/2/3/4
LOC115210758	crebl2
LOC115214523	elf1/2/4
LOC115216511	gria3
LOC115210959	gria4
LOC115215754	chrna2
LOC115232327	fat4
LOC115209276	chT
LOC115210296	csde1
LOC115213132	nfat
LOC115214424	tfap-2
LOC115215425	hic1/2
LOC115218923	chrna3
LOC115218291	grin
LOC115215511	chrna4
LOC115212179	drd2
LOC115216876	ppar
LOC115224688	camta
LOC115225708	grik2a
LOC115222821	grik2b
LOC115209874	mAchR-A/chrm
LOC115216514	gpr158
LOC115215437	trpc3
LOC115229835	lzts1/2/3/n4bp3
LOC115232686	frmd4al
LOC115222357	cdh
LOC115221827	plekhg
LOC115210618	zf-C2H2
LOC118760920	foxg
LOC115224906	cnfn
LOC115219178	hhex
LOC118762590	wsc
LOC115217889	pkl
LOC115214230	dur3
LOC115221317	ncam2
LOC115215034	gpc5
LOC115210633	ubash3
LOC115214418	dchsl1
LOC115214419	dchsl2
LOC115215814	mpp7
LOC115217464	grm3
LOC115223080	cdh23
LOC115212306	lrrcp
LOC115230501	ndnf
LOC115229261	mylk
LOC115210961	sdr16c5/dhrs3
LOC115216961	cdh20
LOC115209615	rorb
LOC115232352	rora
LOC115216435	pax5
LOC115221035	fryl
LOC115214950	adgre1
LOC115223963	col15a1
LOC115219218	stab1
LOC115211138	mef2a
LOC115232620	ptpn13
LOC115213426	col1a2
LOC115221996	col4a5
LOC115219103	igfbp7
LOC115211517	svil
LOC115223202	ebf1
LOC115214120	actb
LOC115221801	piezo2
LOC115216496	neo1
LOC115220540	arnt2
LOC115210243	mta3
LOC115218995	smad7
LOC115219652	tcf12
LOC115218580	CG42492
LOC115215464	frq1
LOC115231120	CG42450
LOC115224716	rapGAP1
LOC115218829	crol
LOC115228298	emc
LOC115215103	mnt
LOC115221753	cic
LOC115231184	vmat
LOC115227414	jhI-21
LOC115209145	ddc
LOC115209385	pu
LOC115216428	5-ht1a
LOC115217980	nAChRalpha1
LOC115219688	pdm3
LOC115212906	rbp6
LOC115219879	CG44422
LOC115219289	CG2082
LOC115228662	sr/egr1
LOC115212072	scrt
LOC115209871	CG34357
LOC115232520	CG30158
LOC115215688	CG42322
LOC115226291	deaf1
LOC115228388	abcf2
LOC118767422	lncRNA2
LOC115209421	cnn1
LOC118762564	lncRNA3
LOC118763604	lncRNA4
LOC115224220	hsp90a
LOC115232632	h1/5
LOC115231102	calm-like
LOC115216616	h2a
LOC115218233	ywhae
LOC115214029	hnrnpa1_3
LOC115219147	snap25
LOC115212294	c/epb epsilon
LOC115211916	allostatin
LOC115222309	lasglva-like
LOC115218027	orcokinin
LOC115220921	lfrfa
LOC115211114	cck/sk1
LOC115211681	lncRNA5
LOC115216744	crhbp
LOC115209927	l5-like
LOC115232466	lncRNA6
LOC115223269	octopressin
LOC115229429	nhlh1
LOC115209430	arid3
LOC115216550	fer2
LOC115213424	sv
LOC115214070	klf5
LOC115231286	prdm16
LOC115226597	nr2e3
LOC115215081	prdm1
LOC115222086	mbnl1
LOC115211848	slc6a5_9
LOC115223199	npy1r
LOC115221702	polr2h
LOC115220401	pghm-1
LOC115219279	mf13a
LOC115215626	lar
LOC115214044	m6
LOC115216989	atp2b
LOC115223188	syt1
LOC115227587	cpx
LOC115232609	tnrc6
LOC115232381	dimm/bhlha15
