# Supplementary material for: Cell type diversity in a developing octopus brain
Source: Nat Commun. 2022 Nov 30;13:7392. doi: 10.1038/s41467-022-35198-1 (PMC9712504; doi:10.1038/s41467-022-35198-1)
Supplement: Supplementary file 4 — Supplementary Data 1 - 8 [file 41467_2022_35198_MOESM4_ESM.zip › Supplementary Data/Supplementary Data 5.xlsx]

## Sheet: all clusters
p_val	avg_logFC	pct.1	pct.2	p_val_adj	cluster	gene
1.05751e-63	1.10143	0.577	0.413	1.89939e-59	0	LOC115228388
1.55025e-12	0.793288	0.288	0.224	2.7844e-08	0	LOC118765049
1.13545e-22	0.757288	0.618	0.681	2.03938e-18	0	LOC118761456
5.73005e-05	0.660623	0.284	0.27	1	0	LOC115219823
7.6296e-11	0.610479	0.602	0.699	1.37035e-06	0	LOC118763076
4.30272e-19	0.534231	0.682	0.799	7.72812e-15	0	LOC118762958
4.43942e-06	0.530906	0.472	0.501	0.0797363	0	LOC115216394
0.00223949	0.513809	0.414	0.472	1	0	LOC115225828
7.03938e-06	0.453173	0.339	0.31	0.126434	0	LOC115214424
3.67107e-05	0.449911	0.577	0.708	0.659361	0	LOC115210755
8.11043e-07	0.424117	0.508	0.534	0.0145671	0	LOC115218403
0.000427944	0.419509	0.469	0.506	1	0	LOC115212329
1.74546e-22	0.380122	0.81	0.899	3.13502e-18	0	LOC115215440
0.00102233	0.363772	0.318	0.462	1	0	LOC115218882
0.00312139	0.335655	0.326	0.47	1	0	LOC115213050
0.0090044	0.335566	0.223	0.307	1	0	LOC115209310
0.00456295	0.32455	0.339	0.482	1	0	LOC118766318
0.00118487	0.322364	0.178	0.257	1	0	LOC115217103
1.3409e-05	0.311539	0.648	0.763	0.240838	0	LOC118767957
0.00018687	0.302862	0.23	0.347	1	0	LOC118764304
0.008759	0.297952	0.27	0.37	1	0	LOC118762919
0.00145955	0.296806	0.641	0.794	1	0	LOC115217268
0.000125484	0.296675	0.281	0.419	1	0	LOC115225296
0.000323357	0.288916	0.316	0.467	1	0	LOC118763373
0.000180023	0.282115	0.244	0.359	1	0	LOC115214000
0.000925883	0.281273	0.374	0.557	1	0	LOC115215698
0.00282555	0.281043	0.378	0.546	1	0	LOC115217153
9.25046e-05	0.281039	0.35	0.525	1	0	LOC115229258
2.04293e-07	0.271269	0.155	0.259	0.0036693	0	LOC115220676
6.52136e-18	0.264649	0.909	0.958	1.1713e-13	0	LOC115211676
0.00804285	0.263625	0.245	0.332	1	0	LOC115230289
0.00955824	0.261282	0.677	0.842	1	0	LOC115219191
0.00276033	0.260927	0.3	0.42	1	0	LOC115220270
6.62221e-07	0.255282	0.296	0.457	0.0118942	0	LOC115223129
1.22666e-10	0.254859	0.659	0.653	2.2032e-06	0	LOC118761696
3.26634e-05	0.252757	0.198	0.298	0.586667	0	LOC115231479
1.10619e-08	0.252755	0.729	0.851	0.000198683	0	LOC115218627
4.48467e-10	0.252487	0.826	0.941	8.05492e-06	0	LOC115222629
1.15267e-80	0.935492	0.632	0.342	2.07031e-76	1	LOC118765769
6.86204e-50	0.76603	0.563	0.338	1.23249e-45	1	LOC115232608
4.40293e-48	0.689361	0.355	0.164	7.90809e-44	1	LOC118766146
5.73351e-69	0.662474	0.809	0.597	1.0298e-64	1	LOC118762564
6.03414e-20	0.643914	0.383	0.25	1.08379e-15	1	LOC115215145
3.77405e-40	0.642684	0.777	0.656	6.77857e-36	1	LOC115215425
3.98258e-54	0.593828	0.689	0.446	7.15311e-50	1	LOC118762513
3.0261e-50	0.589452	0.537	0.31	5.43518e-46	1	LOC115219520
1.04694e-65	0.585792	0.836	0.635	1.88041e-61	1	LOC115220519
2.397e-14	0.582759	0.279	0.18	4.30525e-10	1	LOC118766900
5.64776e-49	0.578941	0.696	0.489	1.01439e-44	1	LOC118763604
1.19669e-59	0.573546	0.824	0.58	2.14938e-55	1	LOC115217977
3.3798e-59	0.566232	0.737	0.487	6.07046e-55	1	LOC115216733
6.62204e-56	0.558693	0.487	0.262	1.18938e-51	1	LOC115219370
1.43763e-47	0.558584	0.716	0.507	2.58213e-43	1	LOC115212380
3.53967e-30	0.553218	0.485	0.321	6.3576e-26	1	LOC118762424
6.1171e-49	0.551352	0.701	0.482	1.09869e-44	1	LOC115215754
1.24064e-17	0.548131	0.387	0.262	2.22831e-13	1	LOC115217118
4.82226e-61	0.546483	0.836	0.616	8.66125e-57	1	LOC115210932
5.9694e-51	0.544703	0.717	0.538	1.07216e-46	1	LOC118766342
6.64468e-74	0.54419	0.919	0.733	1.19345e-69	1	LOC115211793
4.35133e-41	0.536086	0.647	0.441	7.81543e-37	1	LOC115224821
2.19325e-57	0.535908	0.817	0.634	3.93929e-53	1	LOC115219228
2.27983e-45	0.529752	0.644	0.45	4.09479e-41	1	LOC115215573
1.17644e-69	0.52327	0.923	0.714	2.113e-65	1	LOC115222245
7.5578e-42	0.513429	0.804	0.638	1.35746e-37	1	LOC115209141
1.80031e-25	0.513312	0.372	0.221	3.23354e-21	1	LOC115218739
2.84386e-70	0.511425	0.935	0.74	5.10786e-66	1	LOC115220760
1.33616e-43	0.496513	0.716	0.539	2.39988e-39	1	LOC118762850
1.56084e-20	0.493685	0.256	0.14	2.80342e-16	1	LOC115223202
5.23071e-74	0.492367	0.961	0.79	9.39489e-70	1	LOC115210959
6.21141e-53	0.491868	0.731	0.509	1.11563e-48	1	LOC115222868
5.64642e-115	0.488852	0.997	0.961	1.01415e-110	1	LOC115210389
1.64256e-64	0.486539	0.975	0.878	2.95021e-60	1	LOC115216671
8.96976e-35	0.478754	0.68	0.497	1.61106e-30	1	LOC118766527
6.2452e-106	0.477468	0.979	0.92	1.1217e-101	1	LOC115212977
7.45087e-96	0.477181	0.973	0.827	1.33825e-91	1	LOC115222488
8.82043e-43	0.473083	0.728	0.519	1.58424e-38	1	LOC115217999
7.73054e-31	0.471007	0.544	0.376	1.38848e-26	1	LOC118763602
2.87131e-21	0.468047	0.339	0.206	5.15715e-17	1	LOC115231675
2.4285e-32	0.468038	0.639	0.468	4.36182e-28	1	LOC115211000
3.49534e-32	0.465337	0.319	0.168	6.27797e-28	1	LOC115219371
8.93391e-48	0.461573	0.829	0.656	1.60462e-43	1	LOC115232327
2.33659e-26	0.459605	0.584	0.428	4.19674e-22	1	LOC115213034
1.10304e-65	0.456402	0.889	0.751	1.98117e-61	1	LOC118767957
8.7785e-51	0.453826	0.927	0.842	1.57671e-46	1	LOC115209156
2.32025e-35	0.449841	0.843	0.752	4.1674e-31	1	LOC115220373
1.38813e-37	0.438182	0.78	0.623	2.49323e-33	1	LOC118762462
1.02776e-69	0.437152	0.845	0.581	1.84596e-65	1	LOC115209871
1.0306e-15	0.436955	0.384	0.265	1.85106e-11	1	LOC115218041
6.12059e-24	0.435864	0.511	0.357	1.09932e-19	1	LOC115224851
6.54307e-30	0.434139	0.712	0.548	1.1752e-25	1	LOC115221274
7.71024e-10	0.433419	0.433	0.348	1.38484e-05	1	LOC115218776
2.19441e-30	0.428785	0.716	0.547	3.94137e-26	1	LOC115219722
1.57747e-50	0.428147	0.839	0.686	2.83329e-46	1	LOC115219688
3.28048e-47	0.4281	0.967	0.924	5.89207e-43	1	LOC115214302
5.28537e-52	0.426211	0.819	0.685	9.49305e-48	1	LOC118760954
8.6268e-47	0.423621	0.852	0.666	1.54946e-42	1	LOC115216192
1.76681e-58	0.422308	0.901	0.713	3.17337e-54	1	LOC115211016
1.30914e-37	0.42191	0.551	0.344	2.35134e-33	1	LOC115231766
6.65292e-19	0.421552	0.429	0.29	1.19493e-14	1	LOC115214137
2.48431e-23	0.421217	0.417	0.268	4.46207e-19	1	LOC118762977
5.99e-26	0.420289	0.624	0.467	1.07586e-21	1	LOC115216496
5.93797e-33	0.417483	0.601	0.42	1.06652e-28	1	LOC115221702
6.65547e-25	0.413818	0.509	0.348	1.19539e-20	1	LOC115220891
1.79406e-26	0.41143	0.581	0.422	3.22232e-22	1	LOC115212345
4.09353e-35	0.410099	0.608	0.419	7.35238e-31	1	LOC118763147
3.83596e-36	0.409228	0.741	0.546	6.88978e-32	1	LOC115229990
7.88326e-38	0.407705	0.831	0.693	1.41591e-33	1	LOC115210669
3.12904e-13	0.404663	0.409	0.298	5.62006e-09	1	LOC115216667
3.07875e-18	0.398314	0.352	0.231	5.52974e-14	1	LOC115219540
6.44592e-20	0.397702	0.448	0.319	1.15775e-15	1	LOC115218736
3.07914e-28	0.396489	0.544	0.392	5.53044e-24	1	LOC115218584
1.35317e-32	0.392808	0.661	0.492	2.43044e-28	1	LOC115216394
9.21373e-40	0.392176	0.819	0.684	1.65488e-35	1	LOC118763083
4.41716e-19	0.389572	0.348	0.229	7.93366e-15	1	LOC118762433
1.01969e-23	0.388507	0.781	0.662	1.83146e-19	1	LOC115209330
1.60011e-25	0.388441	0.564	0.397	2.87395e-21	1	LOC118763938
2.98081e-53	0.387222	0.901	0.777	5.35383e-49	1	LOC115211128
2.46778e-22	0.386994	0.579	0.451	4.43237e-18	1	LOC115215893
3.26433e-15	0.385205	0.392	0.278	5.86306e-11	1	LOC115217941
5.39793e-51	0.383061	0.941	0.771	9.69522e-47	1	LOC115216511
1.82467e-12	0.382585	0.412	0.308	3.27729e-08	1	LOC115213189
2.97053e-42	0.380731	0.805	0.622	5.33536e-38	1	LOC115214895
2.89091e-14	0.37946	0.324	0.216	5.19236e-10	1	LOC115212036
8.72572e-19	0.379019	0.327	0.201	1.56723e-14	1	LOC115218758
5.86331e-40	0.377121	0.831	0.645	1.05311e-35	1	LOC118761696
2.7784e-49	0.375866	0.931	0.785	4.99028e-45	1	LOC115218071
5.27189e-31	0.374483	0.695	0.549	9.46883e-27	1	LOC115209276
3.46405e-37	0.372741	0.729	0.536	6.22178e-33	1	LOC118761538
1.43588e-28	0.3725	0.887	0.804	2.57898e-24	1	LOC115218503
5.65174e-28	0.370539	0.693	0.531	1.01511e-23	1	LOC115214978
3.04177e-17	0.369418	0.367	0.24	5.46333e-13	1	LOC115214430
5.00342e-31	0.368952	0.801	0.654	8.98665e-27	1	LOC115214335
2.16327e-19	0.366398	0.456	0.324	3.88546e-15	1	LOC115219083
3.01419e-35	0.365422	0.837	0.672	5.41379e-31	1	LOC115209184
4.21021e-30	0.364758	0.695	0.521	7.56196e-26	1	LOC118762503
2.04366e-46	0.364569	0.887	0.763	3.67061e-42	1	LOC115210794
4.49559e-18	0.362776	0.396	0.272	8.07454e-14	1	LOC115218740
4.78547e-42	0.361856	0.847	0.673	8.59518e-38	1	LOC115214246
4.48704e-32	0.359863	0.765	0.595	8.05918e-28	1	LOC115209614
1.40022e-22	0.359083	0.467	0.329	2.51493e-18	1	LOC118765968
2.35397e-69	0.358318	0.987	0.899	4.22797e-65	1	LOC115214995
8.52824e-23	0.353933	0.648	0.504	1.53176e-18	1	LOC115214916
6.34429e-27	0.35355	0.743	0.588	1.1395e-22	1	LOC115215824
3.49573e-22	0.353487	0.632	0.495	6.27867e-18	1	LOC115224649
1.55888e-17	0.351374	0.555	0.444	2.7999e-13	1	LOC115209960
1.15796e-28	0.348626	0.74	0.595	2.07981e-24	1	LOC115209811
1.26229e-20	0.348383	0.485	0.355	2.26719e-16	1	LOC118766806
2.15644e-35	0.346105	0.813	0.69	3.87319e-31	1	LOC115225831
3.59365e-08	0.345523	0.284	0.21	0.000645456	1	LOC118763573
2.69897e-27	0.335289	0.68	0.54	4.84762e-23	1	LOC115213621
7.8764e-18	0.334712	0.556	0.444	1.41468e-13	1	LOC115210808
1.2561e-11	0.331694	0.331	0.23	2.25608e-07	1	LOC115219774
2.79927e-16	0.331553	0.569	0.454	5.02777e-12	1	LOC115218656
1.11758e-14	0.330001	0.256	0.163	2.00729e-10	1	LOC118767502
4.89254e-40	0.329869	0.907	0.833	8.7875e-36	1	LOC115209943
2.06833e-23	0.327413	0.612	0.478	3.71493e-19	1	LOC118763000
5.79517e-11	0.319561	0.377	0.291	1.04087e-06	1	LOC115215246
7.57086e-41	0.319371	0.923	0.805	1.3598e-36	1	LOC115212371
1.24189e-53	0.318087	0.996	0.923	2.23056e-49	1	LOC115210357
1.2476e-15	0.317064	0.499	0.382	2.24081e-11	1	LOC115222753
1.76384e-20	0.316667	0.668	0.572	3.16803e-16	1	LOC115214953
1.03334e-09	0.316107	0.268	0.186	1.85598e-05	1	LOC115218987
7.77313e-21	0.31538	0.631	0.51	1.39613e-16	1	LOC115211848
9.29775e-14	0.314937	0.532	0.442	1.66997e-09	1	LOC115213902
6.54567e-10	0.314756	0.457	0.386	1.17567e-05	1	LOC115224035
5.56157e-14	0.312016	0.467	0.359	9.98914e-10	1	LOC118763474
1.01199e-19	0.311968	0.649	0.522	1.81764e-15	1	LOC115232661
1.61299e-21	0.311869	0.812	0.712	2.89708e-17	1	LOC115220811
1.3926e-15	0.311778	0.495	0.394	2.50124e-11	1	LOC115223321
1.02582e-14	0.311329	0.632	0.522	1.84247e-10	1	LOC115217806
1.70788e-14	0.310936	0.343	0.233	3.06752e-10	1	LOC115223760
1.77353e-11	0.31076	0.504	0.421	3.18544e-07	1	LOC115218420
1.69285e-47	0.308413	0.959	0.9	3.04052e-43	1	LOC115221199
1.75781e-23	0.307738	0.636	0.49	3.15721e-19	1	LOC118767763
3.24016e-35	0.306713	0.868	0.78	5.81965e-31	1	LOC115225425
2.9894e-06	0.306469	0.451	0.397	0.0536927	1	LOC118762443
7.54793e-17	0.30585	0.528	0.415	1.35568e-12	1	LOC118761684
9.82813e-16	0.304849	0.565	0.454	1.76523e-11	1	LOC115216391
8.46694e-21	0.303984	0.635	0.514	1.52075e-16	1	LOC118764628
2.03885e-12	0.303539	0.311	0.219	3.66197e-08	1	LOC118766344
5.67787e-22	0.303514	0.717	0.585	1.0198e-17	1	LOC118765300
8.37791e-14	0.303328	0.484	0.374	1.50476e-09	1	LOC115210326
2.28043e-19	0.302835	0.647	0.538	4.09588e-15	1	LOC115217204
4.43929e-15	0.30062	0.533	0.416	7.97341e-11	1	LOC115218741
1.58718e-11	0.297437	0.407	0.308	2.85074e-07	1	LOC115225742
7.26829e-27	0.297433	0.837	0.749	1.30546e-22	1	LOC115224208
3.18041e-13	0.297181	0.341	0.234	5.71233e-09	1	LOC115218654
1.18543e-15	0.296081	0.596	0.46	2.12915e-11	1	LOC115212087
9.38022e-48	0.295552	0.967	0.882	1.68478e-43	1	LOC115209230
2.76887e-10	0.294294	0.377	0.303	4.97317e-06	1	LOC115219982
2.53515e-23	0.292773	0.775	0.682	4.55338e-19	1	LOC115217695
6.85823e-44	0.292721	0.961	0.871	1.23181e-39	1	LOC115211947
3.6035e-27	0.292607	0.888	0.785	6.47225e-23	1	LOC115216731
6.62413e-16	0.292314	0.588	0.491	1.18976e-11	1	LOC118767706
1.12556e-19	0.291654	0.649	0.56	2.02161e-15	1	LOC115210289
3.84127e-14	0.291094	0.309	0.206	6.89931e-10	1	LOC115218986
1.53396e-12	0.290568	0.268	0.177	2.75515e-08	1	LOC118768067
1.83638e-11	0.289589	0.357	0.264	3.29833e-07	1	LOC115213254
2.61654e-21	0.289207	0.792	0.705	4.69957e-17	1	LOC115214964
4.22232e-07	0.288181	0.295	0.223	0.00758371	1	LOC115216420
7.01791e-20	0.286941	0.695	0.6	1.26049e-15	1	LOC115216480
5.13163e-67	0.286631	0.991	0.966	9.21692e-63	1	LOC115215626
1.53867e-28	0.286214	0.859	0.783	2.76361e-24	1	LOC115217268
6.10669e-64	0.285637	0.996	0.959	1.09682e-59	1	LOC115209155
8.56735e-23	0.285459	0.833	0.725	1.53878e-18	1	LOC115212037
5.3086e-18	0.285265	0.673	0.55	9.53478e-14	1	LOC115218045
4.20981e-27	0.285261	0.685	0.521	7.56124e-23	1	LOC115215680
7.6474e-50	0.285102	0.979	0.912	1.37355e-45	1	LOC115217005
6.69131e-15	0.28446	0.804	0.723	1.20183e-10	1	LOC115215131
4.46833e-35	0.283861	0.92	0.851	8.02556e-31	1	LOC115220301
1.58639e-21	0.282984	0.481	0.332	2.84931e-17	1	LOC115216614
6.19461e-35	0.282383	0.947	0.895	1.11261e-30	1	LOC115215662
7.63099e-13	0.280837	0.52	0.436	1.3706e-08	1	LOC115211741
2.88532e-16	0.280564	0.723	0.612	5.18232e-12	1	LOC115214792
1.70586e-10	0.280119	0.351	0.251	3.0639e-06	1	LOC115215412
2.56239e-16	0.279809	0.632	0.545	4.60231e-12	1	LOC115214936
1.06903e-13	0.279275	0.387	0.278	1.92009e-09	1	LOC118764193
5.33469e-20	0.279096	0.775	0.687	9.58164e-16	1	LOC115213797
1.43217e-15	0.278363	0.593	0.513	2.57232e-11	1	LOC115213132
1.2834e-10	0.277528	0.441	0.369	2.30511e-06	1	LOC115212901
1.40058e-21	0.277019	0.676	0.538	2.51558e-17	1	LOC118765090
3.27616e-18	0.276537	0.852	0.753	5.88431e-14	1	LOC115209116
8.96682e-11	0.276435	0.567	0.471	1.61053e-06	1	LOC115216696
2.20365e-20	0.276376	0.604	0.484	3.95797e-16	1	LOC118766258
7.11376e-29	0.276225	0.889	0.768	1.2777e-24	1	LOC118767422
2.81114e-17	0.275066	0.627	0.526	5.04908e-13	1	LOC115218748
1.23377e-17	0.274653	0.701	0.558	2.21597e-13	1	LOC115222357
5.49866e-18	0.274302	0.679	0.536	9.87615e-14	1	LOC115222821
6.20245e-14	0.274132	0.295	0.188	1.11402e-09	1	LOC115232551
2.24942e-07	0.273474	0.275	0.204	0.00404018	1	LOC115224729
2.74695e-12	0.272796	0.547	0.44	4.93379e-08	1	LOC115220821
7.93969e-15	0.271159	0.715	0.63	1.42605e-10	1	LOC115218477
1.05405e-09	0.270005	0.319	0.231	1.89319e-05	1	LOC118767499
3.84813e-14	0.269558	0.657	0.541	6.91163e-10	1	LOC115217816
1.7383e-44	0.269382	0.969	0.898	3.12217e-40	1	LOC115228524
5.62391e-37	0.268904	0.933	0.849	1.01011e-32	1	LOC115209232
2.00654e-08	0.268547	0.34	0.267	0.000360395	1	LOC115209377
1.656e-26	0.268437	0.808	0.687	2.97435e-22	1	LOC118760832
6.39209e-26	0.266595	0.809	0.7	1.14808e-21	1	LOC115211129
2.05687e-32	0.265818	0.936	0.893	3.69434e-28	1	LOC115215440
1.93735e-28	0.265579	0.963	0.907	3.47967e-24	1	LOC115214914
1.7856e-24	0.265104	0.468	0.301	3.20711e-20	1	LOC115214031
4.69118e-08	0.264835	0.725	0.7	0.000842583	1	LOC115215499
1.33396e-24	0.264383	0.811	0.663	2.39592e-20	1	LOC115212029
1.16067e-27	0.264271	0.891	0.827	2.08468e-23	1	LOC115219718
3.37461e-11	0.264138	0.565	0.507	6.06114e-07	1	LOC115212161
5.5781e-13	0.264006	0.38	0.283	1.00188e-08	1	LOC118764626
1.3145e-07	0.263998	0.264	0.194	0.00236097	1	LOC115219474
1.82461e-23	0.263937	0.703	0.557	3.27717e-19	1	LOC115209659
8.75321e-14	0.263919	0.608	0.539	1.57216e-09	1	LOC115223970
1.04824e-29	0.260959	0.937	0.865	1.88275e-25	1	LOC115215610
4.19345e-09	0.260086	0.387	0.314	7.53186e-05	1	LOC115217082
2.75646e-19	0.259951	0.769	0.661	4.95088e-15	1	LOC115211596
6.31048e-16	0.25966	0.604	0.513	1.13343e-11	1	LOC115229258
2.07654e-13	0.258765	0.589	0.498	3.72968e-09	1	LOC115219849
1.02278e-11	0.258525	0.309	0.22	1.83702e-07	1	LOC115222941
2.36027e-15	0.254997	0.687	0.567	4.23929e-11	1	LOC115213777
5.01485e-11	0.253752	0.647	0.601	9.00718e-07	1	LOC118764770
3.19564e-13	0.252425	0.56	0.436	5.73969e-09	1	LOC115217964
3.246e-05	0.25236	0.393	0.339	0.583014	1	LOC115213369
2.85622e-08	0.251964	0.392	0.302	0.000513005	1	LOC115216625
9.52291e-25	0.251083	0.855	0.774	1.71041e-20	1	LOC115214261
1.44833e-40	0.250386	0.981	0.954	2.60134e-36	1	LOC115211676
2.34649e-11	1.64764	0.35	0.232	4.21453e-07	2	LOC115232466
2.29922e-181	1.02315	0.965	0.683	4.12964e-177	2	LOC115228888
1.06855e-171	0.94021	0.982	0.794	1.91922e-167	2	LOC115218233
7.06865e-125	0.883701	0.918	0.642	1.2696e-120	2	LOC115217845
4.81085e-147	0.881508	0.98	0.734	8.64076e-143	2	LOC115209225
2.58513e-122	0.868434	0.818	0.44	4.64315e-118	2	LOC115218066
3.13477e-113	0.853283	0.83	0.49	5.63036e-109	2	LOC115224300
9.33056e-150	0.852909	0.95	0.704	1.67586e-145	2	LOC115214029
6.8545e-138	0.83405	0.976	0.835	1.23114e-133	2	LOC115224195
2.43986e-121	0.813251	0.877	0.541	4.38224e-117	2	LOC115232535
4.26638e-100	0.782479	0.775	0.413	7.66284e-96	2	LOC118763414
5.19327e-101	0.779544	0.803	0.449	9.32764e-97	2	LOC115211642
1.65712e-96	0.776015	0.824	0.526	2.97636e-92	2	LOC115220020
3.31468e-111	0.772655	0.953	0.75	5.95349e-107	2	LOC115219147
3.28142e-112	0.77214	0.908	0.659	5.89376e-108	2	LOC115224232
1.0765e-149	0.769252	0.978	0.89	1.9335e-145	2	LOC115218659
1.14574e-106	0.76418	0.894	0.652	2.05786e-102	2	LOC115220833
5.51026e-90	0.762171	0.795	0.476	9.89698e-86	2	LOC115216666
4.55932e-101	0.761799	0.869	0.544	8.189e-97	2	LOC115227000
8.24938e-117	0.7577	0.914	0.709	1.48167e-112	2	LOC115232603
1.87899e-88	0.755431	0.724	0.389	3.37486e-84	2	LOC115219799
2.97669e-106	0.747879	0.918	0.663	5.34643e-102	2	LOC115213813
1.15774e-108	0.745152	0.897	0.606	2.07942e-104	2	LOC115224337
5.60888e-89	0.744415	0.818	0.481	1.00741e-84	2	LOC115216616
1.94051e-75	0.743991	0.798	0.483	3.48536e-71	2	LOC115232632
3.39666e-112	0.735213	0.919	0.596	6.10073e-108	2	LOC115213862
1.16832e-94	0.734233	0.714	0.364	2.09843e-90	2	LOC115219769
8.77669e-139	0.73243	0.988	0.884	1.57638e-134	2	LOC115210643
2.244e-104	0.725759	0.869	0.523	4.03046e-100	2	LOC115209139
3.46173e-88	0.721946	0.854	0.608	6.21762e-84	2	LOC115230729
1.80878e-92	0.705448	0.852	0.583	3.24876e-88	2	LOC115212805
3.42021e-92	0.698838	0.874	0.609	6.14304e-88	2	LOC115211645
2.79351e-89	0.689214	0.719	0.38	5.01743e-85	2	LOC115215132
2.32305e-116	0.684973	0.928	0.695	4.17242e-112	2	LOC118760835
1.06208e-105	0.684393	0.914	0.7	1.90761e-101	2	LOC115223839
9.12192e-81	0.679352	0.778	0.443	1.63839e-76	2	LOC115212956
8.76834e-87	0.674281	0.871	0.617	1.57488e-82	2	LOC115215887
6.89566e-86	0.673959	0.812	0.493	1.23853e-81	2	LOC115221505
6.53445e-97	0.672482	0.886	0.62	1.17365e-92	2	LOC115210231
2.53362e-62	0.672071	0.983	0.961	4.55064e-58	2	mt-ATP6
1.18979e-129	0.671601	0.982	0.874	2.13699e-125	2	LOC115209172
1.82784e-92	0.664182	0.887	0.605	3.28299e-88	2	LOC115210412
2.29471e-91	0.663297	0.869	0.571	4.12152e-87	2	LOC115213114
1.07356e-90	0.656971	0.894	0.658	1.92823e-86	2	LOC115222479
3.39038e-74	0.652295	0.785	0.485	6.08945e-70	2	LOC115224832
1.42561e-87	0.651211	0.787	0.421	2.56054e-83	2	LOC115232462
5.66458e-79	0.650132	0.808	0.478	1.01741e-74	2	LOC115211970
3.93018e-86	0.648612	0.709	0.352	7.059e-82	2	LOC118764865
2.05617e-79	0.646173	0.768	0.43	3.69308e-75	2	LOC115210714
3.45043e-80	0.645302	0.605	0.273	6.19731e-76	2	LOC118767183
1.44358e-54	0.645251	0.824	0.627	2.59282e-50	2	LOC115225102
8.36819e-87	0.645232	0.83	0.499	1.50301e-82	2	LOC115213993
7.70807e-81	0.643796	0.748	0.395	1.38445e-76	2	LOC115212976
6.51831e-80	0.640251	0.708	0.369	1.17075e-75	2	LOC115213085
1.56582e-83	0.638491	0.714	0.363	2.81236e-79	2	LOC115224258
3.21041e-78	0.635899	0.802	0.464	5.76622e-74	2	LOC115218101
2.72981e-78	0.632199	0.807	0.487	4.90301e-74	2	LOC115214215
1.26017e-77	0.631198	0.686	0.353	2.2634e-73	2	LOC115215114
9.65235e-82	0.628529	0.787	0.451	1.73366e-77	2	LOC115219023
1.88324e-75	0.628512	0.768	0.447	3.38248e-71	2	LOC115210387
9.24936e-95	0.626364	0.923	0.642	1.66128e-90	2	LOC115215768
3.03377e-44	0.626006	0.834	0.606	5.44895e-40	2	LOC115227564
6.03623e-78	0.624931	0.62	0.287	1.08417e-73	2	LOC115223594
8.37763e-79	0.62471	0.798	0.47	1.50471e-74	2	LOC115220353
1.10174e-63	0.624371	0.642	0.344	1.97883e-59	2	LOC115226244
6.74954e-70	0.620851	0.642	0.318	1.21228e-65	2	LOC115215661
2.21432e-76	0.616685	0.75	0.412	3.97715e-72	2	LOC115217538
1.14525e-29	0.615358	0.793	0.648	2.05698e-25	2	LOC118761696
3.16459e-83	0.611193	0.746	0.388	5.68391e-79	2	LOC115217406
1.09084e-71	0.607806	0.632	0.311	1.95927e-67	2	novelGene-64696
2.50376e-80	0.607797	0.815	0.483	4.49701e-76	2	LOC115210704
1.60008e-72	0.60755	0.798	0.478	2.8739e-68	2	LOC115211824
2.28162e-69	0.607348	0.745	0.442	4.09802e-65	2	LOC115211072
5.38421e-76	0.605433	0.713	0.37	9.67058e-72	2	LOC115211667
2.34365e-62	0.605414	0.788	0.49	4.20943e-58	2	LOC115210896
8.46975e-74	0.603059	0.82	0.523	1.52125e-69	2	LOC115211938
9.32978e-83	0.602564	0.899	0.688	1.67572e-78	2	LOC115220709
5.79644e-77	0.599666	0.716	0.377	1.0411e-72	2	LOC115209294
6.20092e-69	0.599602	0.844	0.616	1.11375e-64	2	LOC115223393
4.28516e-73	0.597988	0.703	0.369	7.69658e-69	2	LOC115210293
2.58492e-69	0.597881	0.711	0.387	4.64277e-65	2	LOC115222477
5.53481e-69	0.596912	0.59	0.284	9.94108e-65	2	LOC115232464
4.02358e-63	0.594222	0.682	0.387	7.22676e-59	2	LOC118768448
5.84769e-68	0.593903	0.709	0.394	1.0503e-63	2	LOC115218676
2.62507e-77	0.593568	0.775	0.441	4.7149e-73	2	LOC115209393
1.12146e-72	0.591603	0.78	0.461	2.01426e-68	2	LOC115217214
5.94241e-73	0.590368	0.615	0.285	1.06732e-68	2	LOC115226569
7.5908e-76	0.590078	0.709	0.37	1.36338e-71	2	LOC115218007
5.69053e-68	0.589799	0.565	0.265	1.02208e-63	2	LOC115216445
1.20778e-61	0.589239	0.622	0.318	2.1693e-57	2	LOC115216681
1.69995e-70	0.587402	0.798	0.488	3.05327e-66	2	LOC115210687
9.77402e-62	0.587032	0.76	0.465	1.75551e-57	2	LOC115211583
2.78639e-07	0.586447	0.361	0.289	0.00500464	2	LOC115217575
5.78621e-69	0.585998	0.714	0.404	1.03926e-64	2	LOC115218108
1.79927e-58	0.585922	0.76	0.485	3.23166e-54	2	LOC115213972
4.02805e-66	0.585726	0.703	0.393	7.23477e-62	2	LOC115213971
3.62032e-74	0.584813	0.84	0.549	6.50246e-70	2	LOC115220417
6.42926e-72	0.584182	0.741	0.402	1.15476e-67	2	LOC115217518
2.05375e-62	0.581932	0.674	0.371	3.68874e-58	2	LOC115218036
5.07818e-75	0.58174	0.738	0.39	9.12093e-71	2	LOC115213483
5.89282e-37	0.580925	0.926	0.775	1.05841e-32	2	LOC115215730
1.93748e-62	0.580917	0.644	0.337	3.47991e-58	2	LOC115211053
4.1935e-59	0.580455	0.674	0.38	7.53195e-55	2	LOC115211961
5.83882e-68	0.580014	0.857	0.576	1.04871e-63	2	LOC115209752
8.07662e-76	0.579789	0.854	0.575	1.45064e-71	2	LOC115221336
1.01561e-68	0.576543	0.726	0.404	1.82413e-64	2	LOC115230248
1.55337e-67	0.57586	0.719	0.413	2.79001e-63	2	LOC115225287
1.51048e-70	0.575108	0.538	0.233	2.71296e-66	2	LOC115223002
1.57041e-64	0.574402	0.76	0.477	2.82062e-60	2	LOC115219240
5.70037e-69	0.573465	0.726	0.403	1.02384e-64	2	LOC115213140
2.28145e-67	0.573409	0.654	0.332	4.09771e-63	2	LOC115217024
7.43855e-67	0.572189	0.726	0.415	1.33604e-62	2	LOC115230731
4.26908e-60	0.572041	0.61	0.312	7.66769e-56	2	LOC115214677
5.11599e-75	0.57196	0.867	0.619	9.18884e-71	2	LOC115226075
5.70014e-65	0.568337	0.684	0.37	1.0238e-60	2	LOC115219854
8.72505e-66	0.568055	0.692	0.375	1.56711e-61	2	LOC118768040
1.98984e-40	0.564298	0.585	0.351	3.57395e-36	2	LOC115227523
2.78834e-70	0.56266	0.741	0.412	5.00813e-66	2	LOC115212514
3.02103e-51	0.56185	0.699	0.447	5.42607e-47	2	LOC115217092
1.51679e-65	0.56143	0.803	0.542	2.72431e-61	2	LOC115216698
6.9858e-67	0.558786	0.716	0.389	1.25472e-62	2	LOC115214339
2.83841e-128	0.557349	0.998	0.965	5.09808e-124	2	LOC115215217
1.53659e-61	0.556901	0.666	0.362	2.75986e-57	2	LOC115224306
2.87857e-66	0.551464	0.788	0.507	5.1702e-62	2	LOC115224335
2.78965e-65	0.548702	0.792	0.493	5.01048e-61	2	LOC115218880
2.56056e-62	0.547535	0.634	0.323	4.59902e-58	2	LOC115224833
1.70913e-63	0.547338	0.807	0.569	3.06976e-59	2	LOC115224304
2.04332e-63	0.547194	0.629	0.324	3.67e-59	2	LOC115211647
4.2761e-56	0.545377	0.739	0.466	7.6803e-52	2	LOC115222456
1.70499e-74	0.545153	0.903	0.665	3.06234e-70	2	LOC115222598
2.76027e-63	0.54427	0.551	0.258	4.95772e-59	2	LOC115209855
4.52336e-59	0.538538	0.556	0.268	8.12441e-55	2	LOC115220864
4.5758e-53	0.537814	0.595	0.324	8.2186e-49	2	LOC115218086
2.54816e-51	0.537197	0.617	0.342	4.57675e-47	2	LOC115219144
4.03132e-51	0.535965	0.827	0.618	7.24065e-47	2	LOC115223383
1.61439e-78	0.53188	0.934	0.795	2.8996e-74	2	LOC118767322
2.31728e-59	0.529574	0.664	0.362	4.16207e-55	2	LOC115223075
1.11446e-54	0.5293	0.613	0.327	2.00169e-50	2	LOC115215001
1.19612e-62	0.527594	0.672	0.357	2.14836e-58	2	LOC115213013
3.65224e-62	0.527506	0.729	0.431	6.55978e-58	2	LOC115229962
9.32807e-65	0.526236	0.911	0.724	1.67542e-60	2	LOC115225449
8.76841e-57	0.525124	0.64	0.348	1.57489e-52	2	novelGene-68301
6.15214e-54	0.525109	0.555	0.277	1.10499e-49	2	LOC115217340
6.57723e-73	0.524016	0.901	0.733	1.18134e-68	2	LOC115216694
1.3163e-49	0.523908	0.756	0.515	2.3642e-45	2	LOC115214160
9.1552e-53	0.521102	0.595	0.317	1.64437e-48	2	LOC115211812
4.40097e-56	0.520147	0.587	0.296	7.90458e-52	2	LOC115214211
1.0186e-58	0.519837	0.736	0.437	1.82951e-54	2	LOC115216619
4.88589e-69	0.517161	0.521	0.221	8.77555e-65	2	LOC115215077
1.35713e-54	0.515899	0.615	0.324	2.43754e-50	2	LOC115215779
2.33546e-56	0.5157	0.63	0.334	4.19472e-52	2	LOC115221095
2.26938e-51	0.515566	0.602	0.322	4.07603e-47	2	LOC115214948
2.15417e-52	0.514743	0.563	0.291	3.86911e-48	2	LOC115218612
2.57348e-56	0.513236	0.696	0.398	4.62223e-52	2	LOC115220375
2.35216e-58	0.513117	0.81	0.556	4.22472e-54	2	LOC115211761
2.13356e-51	0.513115	0.788	0.534	3.83209e-47	2	LOC115210188
5.4308e-49	0.512743	0.909	0.686	9.75426e-45	2	LOC118763076
5.19693e-17	0.511341	0.279	0.156	9.3342e-13	2	LOC115230434
1.23566e-63	0.511061	0.561	0.254	2.21937e-59	2	LOC115209367
9.23882e-50	0.510462	0.642	0.364	1.65938e-45	2	LOC115213542
1.48742e-56	0.509913	0.568	0.287	2.67156e-52	2	LOC115217995
1.40784e-55	0.509849	0.696	0.393	2.52863e-51	2	LOC115222872
1.74817e-56	0.509479	0.617	0.323	3.13988e-52	2	LOC115216469
5.89885e-51	0.508327	0.746	0.482	1.05949e-46	2	LOC115216367
2.43007e-45	0.504131	0.486	0.241	4.36464e-41	2	LOC115210803
7.42953e-55	0.501275	0.691	0.4	1.33442e-50	2	LOC115220399
1.03145e-52	0.50067	0.568	0.288	1.85258e-48	2	LOC115214250
4.76195e-51	0.499571	0.815	0.579	8.55294e-47	2	LOC115215584
1.21451e-50	0.4966	0.8	0.573	2.18138e-46	2	LOC115210290
3.37487e-53	0.495152	0.536	0.266	6.0616e-49	2	LOC115222915
4.35445e-51	0.49306	0.829	0.628	7.82103e-47	2	LOC115210968
8.11354e-39	0.49249	0.763	0.56	1.45727e-34	2	LOC115222989
5.62642e-53	0.491042	0.6	0.315	1.01056e-48	2	LOC115214133
9.90179e-51	0.489334	0.686	0.401	1.77846e-46	2	LOC115219037
2.51029e-53	0.489036	0.603	0.314	4.50874e-49	2	LOC115216701
1.06152e-60	0.486645	0.576	0.273	1.9066e-56	2	LOC115217440
3.19136e-17	0.485971	0.472	0.32	5.732e-13	2	LOC115224370
5.34382e-43	0.485863	0.634	0.373	9.59803e-39	2	LOC115225839
6.98771e-47	0.485178	0.682	0.414	1.25506e-42	2	LOC115225830
5.21826e-48	0.484689	0.632	0.359	9.37252e-44	2	LOC115230602
5.92393e-48	0.484051	0.602	0.33	1.064e-43	2	LOC115211828
4.99644e-48	0.483548	0.639	0.359	8.9741e-44	2	LOC115223535
1.98389e-48	0.483068	0.684	0.397	3.56326e-44	2	LOC118760911
1.06764e-52	0.481861	0.649	0.369	1.91759e-48	2	LOC115216524
7.38416e-51	0.481718	0.491	0.234	1.32627e-46	2	LOC115223994
9.60462e-48	0.480762	0.639	0.372	1.72509e-43	2	LOC115219770
1.58226e-50	0.479844	0.506	0.243	2.84189e-46	2	LOC115223336
4.29344e-50	0.477058	0.667	0.379	7.71144e-46	2	LOC115209643
4.06344e-32	0.474018	0.671	0.449	7.29835e-28	2	LOC115211757
1.32687e-55	0.473504	0.617	0.317	2.38318e-51	2	LOC115226630
6.07921e-51	0.472604	0.548	0.275	1.09189e-46	2	LOC115218373
5.26173e-37	0.470861	0.62	0.378	9.45059e-33	2	LOC115213903
6.03145e-56	0.470697	0.455	0.195	1.08331e-51	2	LOC115218055
5.00942e-57	0.470693	0.587	0.292	8.99742e-53	2	LOC115215211
1.58825e-52	0.46935	0.798	0.541	2.85265e-48	2	LOC118761378
1.78575e-56	0.469319	0.429	0.177	3.20738e-52	2	LOC115222663
8.6745e-58	0.469294	0.427	0.174	1.55803e-53	2	LOC115225758
3.60869e-57	0.468285	0.403	0.159	6.48156e-53	2	LOC115224438
3.15344e-51	0.468267	0.664	0.377	5.66389e-47	2	LOC115210773
1.07384e-62	0.468209	0.941	0.815	1.92873e-58	2	LOC115222187
4.67136e-45	0.467947	0.662	0.398	8.39024e-41	2	LOC115216574
1.20678e-47	0.467499	0.528	0.266	2.1675e-43	2	LOC115223319
2.6449e-48	0.467363	0.499	0.24	4.7505e-44	2	LOC115209867
6.9536e-46	0.467321	0.573	0.301	1.24894e-41	2	LOC118763104
6.14102e-46	0.467097	0.672	0.405	1.10299e-41	2	LOC118765768
5.61949e-49	0.466441	0.496	0.237	1.00932e-44	2	LOC115217167
2.02209e-44	0.463875	0.511	0.257	3.63187e-40	2	LOC115222164
4.10398e-48	0.463328	0.768	0.508	7.37116e-44	2	LOC115212095
2.5344e-42	0.462808	0.454	0.221	4.55204e-38	2	LOC115222292
1.25089e-47	0.462126	0.612	0.348	2.24672e-43	2	LOC115220431
6.94604e-59	0.462064	0.872	0.699	1.24758e-54	2	LOC115214754
2.29578e-39	0.461738	0.867	0.704	4.12346e-35	2	LOC115213366
4.52752e-46	0.461473	0.721	0.462	8.13189e-42	2	LOC115218661
1.3286e-24	0.460059	0.368	0.199	2.38631e-20	2	LOC118767144
1.34609e-60	0.459938	0.916	0.823	2.41771e-56	2	LOC115209066
5.59537e-47	0.459797	0.642	0.369	1.00498e-42	2	LOC115222854
9.2811e-26	0.457883	0.536	0.331	1.66698e-21	2	LOC118763592
1.15179e-48	0.456499	0.494	0.236	2.06874e-44	2	LOC115210899
7.70102e-59	0.455988	0.793	0.497	1.38318e-54	2	LOC115209601
5.03761e-54	0.455694	0.523	0.244	9.04806e-50	2	LOC115220490
6.94815e-45	0.455032	0.827	0.628	1.24796e-40	2	LOC115221402
2.56888e-35	0.454484	0.555	0.322	4.61396e-31	2	LOC115228978
1.91624e-40	0.454392	0.824	0.627	3.44175e-36	2	LOC115212783
8.97026e-45	0.454163	0.58	0.321	1.61115e-40	2	LOC115222588
5.881e-52	0.454116	0.667	0.373	1.05629e-47	2	LOC115212959
2.59581e-42	0.453903	0.583	0.329	4.66233e-38	2	LOC115210678
4.22146e-55	0.453665	0.6	0.298	7.58216e-51	2	LOC115218366
8.57142e-46	0.452872	0.655	0.386	1.53951e-41	2	LOC115221391
2.58381e-47	0.452159	0.472	0.223	4.64079e-43	2	LOC115215072
4.60562e-50	0.451102	0.622	0.338	8.27215e-46	2	LOC115212930
3.70755e-51	0.451075	0.499	0.234	6.65913e-47	2	LOC115220504
1.1406e-41	0.450951	0.548	0.295	2.04863e-37	2	LOC115223478
1.23793e-32	0.449681	0.874	0.733	2.22344e-28	2	LOC115214943
5.26096e-19	0.449549	0.919	0.788	9.44922e-15	2	LOC118762958
5.9362e-43	0.448761	0.474	0.24	1.0662e-38	2	LOC115218470
3.39258e-41	0.446692	0.671	0.418	6.09342e-37	2	LOC115215636
1.26845e-41	0.445294	0.758	0.531	2.27826e-37	2	LOC115213373
4.52526e-40	0.444028	0.328	0.138	8.12781e-36	2	LOC115231129
8.19315e-51	0.442601	0.872	0.681	1.47157e-46	2	LOC115217011
3.6841e-52	0.442564	0.59	0.302	6.61701e-48	2	LOC115223922
6.74139e-37	0.442146	0.597	0.361	1.21082e-32	2	LOC115212849
2.2804e-38	0.442118	0.649	0.408	4.09583e-34	2	LOC115222480
1.22645e-56	0.441945	0.911	0.751	2.20283e-52	2	LOC115217874
5.48987e-61	0.441333	0.479	0.2	9.86035e-57	2	LOC115223865
1.86984e-51	0.441311	0.445	0.195	3.35842e-47	2	LOC118762055
3.95115e-41	0.440795	0.582	0.318	7.09665e-37	2	LOC115217227
4.94941e-45	0.438987	0.504	0.25	8.88963e-41	2	LOC115214281
5.01542e-44	0.437577	0.561	0.299	9.00819e-40	2	LOC115210796
1.00734e-15	0.436329	0.407	0.282	1.80928e-11	2	LOC115212373
1.14893e-43	0.434787	0.703	0.451	2.0636e-39	2	LOC115210723
1.88701e-35	0.434243	0.587	0.352	3.38925e-31	2	LOC115217590
3.53911e-49	0.432911	0.452	0.206	6.3566e-45	2	LOC115227006
9.74441e-48	0.432729	0.501	0.237	1.75019e-43	2	LOC115217159
8.23827e-36	0.432576	0.766	0.565	1.47968e-31	2	LOC115229611
5.86853e-40	0.4317	0.687	0.435	1.05405e-35	2	LOC115217843
1.35022e-54	0.431107	0.486	0.213	2.42513e-50	2	LOC115221676
3.50841e-49	0.429168	0.793	0.527	6.30146e-45	2	LOC115215693
1.12464e-41	0.4287	0.713	0.463	2.01996e-37	2	LOC115209713
5.17953e-41	0.427627	0.832	0.677	9.30295e-37	2	LOC115223032
3.45512e-39	0.426389	0.383	0.175	6.20575e-35	2	LOC115216638
1.82037e-66	0.425158	0.926	0.846	3.26956e-62	2	LOC115217396
3.9952e-41	0.424808	0.427	0.202	7.17577e-37	2	LOC115219056
2.16206e-49	0.423688	0.864	0.696	3.88327e-45	2	LOC115213049
2.296e-11	0.423322	0.353	0.231	4.12384e-07	2	LOC115224891
2.20202e-44	0.421571	0.44	0.205	3.95504e-40	2	LOC115220855
1.77678e-38	0.420269	0.615	0.361	3.19127e-34	2	LOC115213898
5.81534e-49	0.420114	0.835	0.616	1.04449e-44	2	LOC115211595
5.75377e-41	0.420003	0.496	0.253	1.03343e-36	2	LOC115210781
4.84969e-38	0.419982	0.598	0.349	8.71052e-34	2	LOC115222582
2.84502e-37	0.418685	0.627	0.388	5.10993e-33	2	LOC115218955
4.64346e-33	0.418639	0.526	0.308	8.34011e-29	2	LOC115219706
4.69102e-38	0.418494	0.353	0.156	8.42553e-34	2	LOC115213069
2.57596e-53	0.417127	0.413	0.168	4.62668e-49	2	LOC115216505
4.78037e-44	0.415514	0.385	0.164	8.58602e-40	2	LOC115219851
1.01429e-40	0.415318	0.588	0.328	1.82176e-36	2	LOC115211037
5.98393e-34	0.41312	0.64	0.415	1.07477e-29	2	LOC115221315
5.30834e-31	0.413059	0.597	0.386	9.53431e-27	2	LOC115221645
7.10674e-42	0.412899	0.418	0.195	1.27644e-37	2	LOC115220534
1.05941e-40	0.412558	0.65	0.405	1.9028e-36	2	LOC115232638
1.54132e-34	0.411948	0.331	0.151	2.76836e-30	2	LOC115215097
8.45489e-38	0.411113	0.462	0.235	1.51858e-33	2	LOC115211764
1.25259e-38	0.411085	0.397	0.186	2.24978e-34	2	LOC115218091
2.06159e-30	0.410327	0.714	0.492	3.70282e-26	2	LOC115224447
6.73008e-41	0.409975	0.471	0.235	1.20879e-36	2	LOC115210793
2.06043e-42	0.409667	0.459	0.223	3.70074e-38	2	LOC115209219
5.73908e-43	0.4096	0.61	0.35	1.0308e-38	2	LOC115210835
3.13308e-39	0.408273	0.521	0.286	5.62732e-35	2	LOC115231165
3.29363e-42	0.408009	0.59	0.33	5.9157e-38	2	LOC115216604
7.51945e-41	0.407433	0.568	0.315	1.35057e-36	2	LOC115220358
3.08586e-43	0.407354	0.629	0.362	5.54251e-39	2	LOC115209374
5.68457e-39	0.402855	0.454	0.228	1.02101e-34	2	LOC115212934
3.1954e-41	0.402701	0.481	0.243	5.73926e-37	2	LOC115210691
1.46699e-39	0.40248	0.588	0.335	2.63485e-35	2	LOC115216350
3.19493e-34	0.402169	0.555	0.325	5.73841e-30	2	LOC115223398
3.88261e-43	0.402162	0.573	0.309	6.97355e-39	2	LOC115224255
1.63849e-41	0.401103	0.531	0.278	2.9429e-37	2	LOC115211770
1.95862e-24	0.400988	0.733	0.524	3.51788e-20	2	LOC115212385
1.20646e-39	0.40085	0.429	0.206	2.16692e-35	2	LOC115230416
1.32995e-41	0.399361	0.539	0.28	2.38873e-37	2	LOC115224886
1.63843e-40	0.399286	0.55	0.298	2.94279e-36	2	LOC115211683
7.71428e-36	0.398714	0.447	0.232	1.38556e-31	2	LOC115218398
1.41805e-07	0.3956	0.743	0.689	0.00254697	2	LOC115213793
2.42457e-52	0.395529	0.682	0.358	4.35477e-48	2	LOC115219988
5.39668e-34	0.39551	0.452	0.241	9.69297e-30	2	LOC115230756
3.4538e-25	0.394815	0.504	0.311	6.20336e-21	2	LOC118761323
5.20602e-39	0.394279	0.425	0.206	9.35053e-35	2	LOC118762897
2.95775e-33	0.393662	0.723	0.497	5.31242e-29	2	LOC115216315
9.93008e-40	0.392233	0.503	0.26	1.78354e-35	2	LOC115223629
5.42657e-13	0.391649	0.329	0.209	9.74667e-09	2	LOC115219987
1.01374e-30	0.389014	0.444	0.235	1.82077e-26	2	LOC118766843
1.49266e-38	0.388774	0.491	0.257	2.68097e-34	2	LOC115218236
3.60407e-31	0.388116	0.439	0.236	6.47327e-27	2	LOC115219513
1.23657e-35	0.387645	0.58	0.333	2.221e-31	2	LOC115212058
2.24219e-40	0.387239	0.382	0.173	4.0272e-36	2	LOC115225807
1.11521e-38	0.385944	0.41	0.196	2.00304e-34	2	LOC115215629
8.4456e-26	0.385932	0.457	0.27	1.51691e-21	2	LOC115229960
1.76929e-35	0.385702	0.545	0.312	3.17781e-31	2	LOC115210314
1.13821e-37	0.385346	0.351	0.158	2.04434e-33	2	LOC115209473
1.01199e-11	0.385119	0.625	0.521	1.81763e-07	2	LOC115209083
2.99241e-42	0.384722	0.486	0.237	5.37466e-38	2	LOC115223520
9.62507e-38	0.384436	0.807	0.609	1.72876e-33	2	LOC118766286
2.80816e-31	0.383081	0.593	0.37	5.04374e-27	2	LOC115210347
1.55711e-37	0.382618	0.44	0.218	2.79672e-33	2	LOC115222385
3.21623e-39	0.382365	0.524	0.275	5.77668e-35	2	LOC115215212
8.28437e-41	0.381781	0.491	0.25	1.48796e-36	2	LOC115210676
1.21527e-37	0.381779	0.392	0.183	2.18274e-33	2	LOC115213388
1.24394e-38	0.381277	0.427	0.206	2.23424e-34	2	LOC115212299
4.01406e-40	0.381037	0.341	0.144	7.20965e-36	2	LOC115218742
1.62921e-34	0.379183	0.571	0.33	2.92622e-30	2	LOC115215615
1.14009e-39	0.377221	0.555	0.304	2.04772e-35	2	LOC115212731
2.21044e-29	0.377173	0.556	0.343	3.97018e-25	2	LOC115216384
2.96536e-38	0.376155	0.504	0.265	5.32608e-34	2	LOC115213011
4.38565e-30	0.376095	0.892	0.798	7.87707e-26	2	LOC115220589
9.65673e-34	0.375801	0.469	0.253	1.73445e-29	2	LOC115222644
6.82081e-37	0.375736	0.459	0.232	1.22509e-32	2	LOC115209724
6.40031e-44	0.375419	0.341	0.14	1.14956e-39	2	LOC115209728
2.3672e-35	0.375173	0.466	0.24	4.25173e-31	2	LOC115220295
1.93855e-31	0.375018	0.371	0.184	3.48182e-27	2	LOC115212957
3.59556e-31	0.37429	0.503	0.289	6.45799e-27	2	LOC115217960
9.10259e-39	0.373005	0.366	0.165	1.63492e-34	2	LOC115224773
1.43316e-34	0.373003	0.655	0.423	2.5741e-30	2	LOC115223905
3.14886e-39	0.372744	0.882	0.757	5.65567e-35	2	LOC115221474
1.07505e-40	0.371592	0.402	0.183	1.93089e-36	2	LOC115223023
1.45502e-18	0.371266	0.528	0.372	2.61336e-14	2	LOC115211759
1.67778e-42	0.370823	0.718	0.451	3.01347e-38	2	LOC115220772
5.21766e-31	0.370472	0.729	0.516	9.37143e-27	2	LOC115217295
9.71208e-28	0.370452	0.497	0.291	1.74439e-23	2	LOC115229259
2.39841e-38	0.370259	0.318	0.133	4.30779e-34	2	LOC115226656
5.94254e-36	0.369823	0.871	0.718	1.06734e-31	2	LOC115212776
1.52863e-29	0.3697	0.545	0.332	2.74556e-25	2	LOC115218854
7.27141e-34	0.368954	0.472	0.252	1.30602e-29	2	LOC115227597
4.03021e-27	0.368486	0.866	0.786	7.23866e-23	2	LOC115210301
6.57648e-48	0.368061	0.415	0.18	1.1812e-43	2	LOC115213776
9.23267e-25	0.367775	0.57	0.355	1.65828e-20	2	LOC115222359
5.17296e-36	0.367642	0.877	0.708	9.29114e-32	2	LOC115211790
7.38831e-37	0.367367	0.861	0.718	1.32701e-32	2	LOC115215519
4.21089e-39	0.366847	0.334	0.143	7.56317e-35	2	LOC115222284
4.61672e-31	0.366619	0.733	0.535	8.2921e-27	2	LOC115209708
2.88518e-07	0.3666	0.57	0.511	0.00518207	2	LOC115217046
2.89092e-37	0.366578	0.575	0.33	5.19239e-33	2	LOC115209628
3.65694e-41	0.365291	0.445	0.213	6.56824e-37	2	LOC115223191
4.09177e-37	0.365172	0.358	0.162	7.34923e-33	2	LOC115232492
1.3464e-30	0.363951	0.699	0.482	2.41827e-26	2	LOC115223210
1.04067e-32	0.363896	0.432	0.224	1.86915e-28	2	LOC115224837
2.57385e-37	0.363558	0.429	0.212	4.62289e-33	2	LOC115217565
5.90227e-28	0.362537	0.81	0.635	1.06011e-23	2	LOC115214158
2.72641e-38	0.3621	0.558	0.314	4.89691e-34	2	LOC115209655
2.99631e-34	0.361504	0.476	0.259	5.38166e-30	2	LOC115224033
6.04338e-35	0.361504	0.407	0.199	1.08545e-30	2	LOC115218409
4.26727e-16	0.361358	0.743	0.6	7.66444e-12	2	LOC115232540
2.60911e-35	0.360587	0.884	0.704	4.68622e-31	2	LOC115215228
1.10112e-17	0.358863	0.844	0.763	1.97772e-13	2	LOC115222375
8.77204e-43	0.3586	0.407	0.181	1.57555e-38	2	LOC115221718
1.46211e-33	0.358345	0.85	0.706	2.6261e-29	2	LOC115222476
1.61983e-35	0.358146	0.368	0.172	2.90937e-31	2	LOC115217666
4.26142e-25	0.357844	0.743	0.563	7.65393e-21	2	LOC115222169
7.39911e-26	0.357693	0.608	0.413	1.32895e-21	2	LOC115211731
1.04024e-26	0.357108	0.699	0.497	1.86838e-22	2	LOC118761167
9.13185e-28	0.355621	0.508	0.296	1.64017e-23	2	LOC115211656
1.27623e-28	0.355484	0.677	0.471	2.29223e-24	2	LOC115226061
8.42517e-28	0.355201	0.509	0.305	1.51324e-23	2	LOC115210356
1.81547e-30	0.354859	0.459	0.252	3.26076e-26	2	LOC115216532
3.15434e-30	0.354765	0.331	0.159	5.6655e-26	2	LOC115210708
5.70299e-29	0.354413	0.388	0.203	1.02431e-24	2	LOC115217218
1.14689e-30	0.35385	0.592	0.368	2.05992e-26	2	LOC115210285
4.46395e-31	0.353795	0.439	0.236	8.0177e-27	2	LOC115229437
2.7996e-26	0.353367	0.373	0.199	5.02836e-22	2	LOC115212294
2.58962e-41	0.353183	0.397	0.178	4.65121e-37	2	LOC115224376
2.58011e-31	0.353067	0.402	0.206	4.63413e-27	2	LOC115209657
1.12907e-34	0.352943	0.758	0.544	2.02791e-30	2	LOC115215252
6.38304e-28	0.351177	0.625	0.411	1.14646e-23	2	LOC115211620
1.90055e-27	0.350712	0.415	0.224	3.41359e-23	2	LOC115222482
0.00103243	0.350537	0.353	0.31	1	2	LOC115214424
2.13395e-31	0.349668	0.395	0.199	3.83279e-27	2	LOC115218673
1.09813e-35	0.349466	0.484	0.255	1.97235e-31	2	LOC115214088
8.80814e-30	0.348395	0.346	0.169	1.58203e-25	2	LOC115223985
8.11529e-48	0.348373	0.346	0.135	1.45759e-43	2	LOC115214967
8.55454e-30	0.348073	0.274	0.118	1.53648e-25	2	LOC115209401
4.63648e-30	0.347791	0.553	0.324	8.32758e-26	2	LOC115210396
2.00265e-35	0.347392	0.375	0.175	3.59696e-31	2	LOC115222633
2.01146e-35	0.346556	0.366	0.171	3.61278e-31	2	LOC115215666
1.7596e-30	0.346078	0.378	0.192	3.16042e-26	2	LOC115217080
1.53719e-36	0.34573	0.266	0.103	2.76094e-32	2	LOC115210919
7.14021e-29	0.34536	0.445	0.241	1.28245e-24	2	LOC115209410
3.69277e-40	0.345197	0.318	0.13	6.63258e-36	2	LOC115232643
9.87175e-31	0.345188	0.445	0.233	1.77306e-26	2	LOC115232684
2.02165e-29	0.34516	0.454	0.251	3.63108e-25	2	LOC115224235
1.18581e-20	0.344634	0.509	0.33	2.12983e-16	2	LOC115231716
3.2624e-20	0.343919	0.583	0.411	5.85959e-16	2	LOC115211805
0.000131141	0.343713	0.333	0.267	1	2	LOC115217480
2.49982e-27	0.343601	0.613	0.394	4.48993e-23	2	LOC115210344
1.2476e-24	0.342507	0.563	0.365	2.24082e-20	2	LOC115220789
3.84671e-33	0.342418	0.292	0.126	6.90908e-29	2	LOC115224016
2.31889e-37	0.342286	0.388	0.18	4.16496e-33	2	LOC115232547
3.0185e-27	0.342049	0.588	0.373	5.42153e-23	2	LOC115220629
7.30843e-26	0.341429	0.494	0.293	1.31267e-21	2	LOC115217231
6.53221e-34	0.340592	0.496	0.267	1.17325e-29	2	LOC115210388
9.18818e-25	0.340207	0.482	0.291	1.65029e-20	2	LOC115225785
6.636e-28	0.339486	0.343	0.169	1.19189e-23	2	LOC115215087
1.02493e-27	0.339155	0.924	0.858	1.84088e-23	2	LOC115219354
1.7534e-28	0.338913	0.336	0.164	3.14927e-24	2	LOC115215062
5.53609e-35	0.338819	0.437	0.219	9.94338e-31	2	LOC115218411
1.04785e-30	0.338686	0.724	0.498	1.88205e-26	2	LOC115220544
2.77661e-31	0.338256	0.36	0.174	4.98708e-27	2	LOC115221508
1.08671e-24	0.338073	0.672	0.473	1.95185e-20	2	LOC115213943
2.34402e-27	0.338062	0.56	0.349	4.21009e-23	2	LOC115223435
3.41387e-31	0.337199	0.397	0.202	6.13164e-27	2	LOC115210677
1.88886e-27	0.33691	0.771	0.565	3.39259e-23	2	LOC115216676
6.01976e-28	0.336057	0.336	0.165	1.08121e-23	2	LOC115221530
2.02327e-30	0.335588	0.387	0.195	3.63399e-26	2	LOC115211654
3.70611e-31	0.335371	0.304	0.137	6.65655e-27	2	LOC115209831
8.5144e-31	0.334875	0.723	0.502	1.52927e-26	2	LOC115209907
7.77238e-28	0.334274	0.261	0.113	1.396e-23	2	LOC115209667
4.93993e-35	0.333634	0.297	0.126	8.87261e-31	2	LOC115223000
1.22978e-37	0.333402	0.494	0.255	2.20881e-33	2	LOC115212060
5.14234e-27	0.332713	0.714	0.488	9.23616e-23	2	LOC115212946
1.00689e-26	0.332682	0.743	0.549	1.80847e-22	2	LOC115229643
4.1068e-30	0.331852	0.929	0.863	7.37622e-26	2	LOC115227813
7.22589e-39	0.331459	0.341	0.146	1.29784e-34	2	LOC115225391
5.93979e-35	0.330799	0.368	0.171	1.06685e-30	2	LOC115222265
2.40546e-19	0.330246	0.523	0.353	4.32045e-15	2	LOC115213492
7.53708e-42	0.329692	0.908	0.736	1.35373e-37	2	LOC115232215
1.88909e-30	0.329258	0.807	0.615	3.393e-26	2	LOC115212075
6.78843e-33	0.32891	0.36	0.169	1.21927e-28	2	LOC115218536
1.44458e-23	0.328166	0.753	0.567	2.59461e-19	2	LOC115219830
4.66479e-24	0.327815	0.624	0.425	8.37844e-20	2	LOC115209565
2.40991e-07	0.327523	0.429	0.317	0.00432843	2	LOC115209753
2.46959e-28	0.326764	0.424	0.229	4.43563e-24	2	LOC115216377
1.227e-32	0.326724	0.427	0.219	2.20382e-28	2	LOC115230911
3.26186e-22	0.325959	0.35	0.191	5.85863e-18	2	LOC115212800
2.81431e-23	0.325195	0.583	0.383	5.05479e-19	2	LOC115216563
1.03353e-34	0.325134	0.548	0.307	1.85631e-30	2	LOC115216596
7.85203e-25	0.324162	0.392	0.213	1.4103e-20	2	LOC115219906
7.99264e-24	0.324097	0.566	0.369	1.43556e-19	2	LOC115227776
5.06345e-25	0.323723	0.447	0.257	9.09447e-21	2	LOC115222158
3.46149e-47	0.323652	0.76	0.469	6.21719e-43	2	LOC115224220
1.70106e-25	0.322962	0.624	0.416	3.05527e-21	2	LOC115222822
7.31981e-26	0.321449	0.331	0.166	1.31471e-21	2	LOC115218405
1.2182e-28	0.321432	0.309	0.144	2.188e-24	2	LOC115215447
4.88735e-20	0.320893	0.477	0.298	8.77817e-16	2	LOC115217041
9.07436e-23	0.320576	0.518	0.334	1.62985e-18	2	LOC115222467
1.24061e-23	0.320541	0.649	0.459	2.22825e-19	2	LOC115215652
6.52457e-26	0.320382	0.506	0.304	1.17188e-21	2	LOC115211643
3.14718e-25	0.320203	0.393	0.218	5.65265e-21	2	LOC115216408
1.01437e-22	0.319962	0.511	0.327	1.82191e-18	2	LOC115224907
4.13184e-32	0.319503	0.351	0.167	7.4212e-28	2	LOC115222835
4.32501e-41	0.319456	0.348	0.146	7.76815e-37	2	LOC115213295
8.01519e-15	0.31934	0.583	0.443	1.43961e-10	2	LOC115216353
1.32337e-33	0.319322	0.351	0.161	2.3769e-29	2	LOC115221461
4.12243e-25	0.31843	0.291	0.142	7.40429e-21	2	LOC115226659
1.10885e-24	0.318366	0.348	0.182	1.9916e-20	2	LOC115224797
1.06962e-12	0.318136	0.284	0.174	1.92115e-08	2	LOC115232510
1.77401e-30	0.318098	0.378	0.186	3.18629e-26	2	LOC115232326
2.01317e-46	0.317633	0.96	0.896	3.61586e-42	2	LOC115222519
1.15777e-27	0.31537	0.808	0.638	2.07947e-23	2	LOC115212803
3.75446e-29	0.31491	0.35	0.172	6.74339e-25	2	LOC115219715
1.12383e-37	0.314849	0.308	0.127	2.01852e-33	2	LOC115212744
2.24541e-40	0.314778	0.324	0.131	4.03299e-36	2	LOC115210735
8.22717e-17	0.3144	0.523	0.364	1.47768e-12	2	LOC115218818
2.11609e-31	0.314103	0.339	0.16	3.80072e-27	2	LOC115213500
2.08916e-30	0.313063	0.397	0.201	3.75234e-26	2	LOC115213152
2.79514e-23	0.313036	0.612	0.409	5.02034e-19	2	LOC115210605
4.65956e-25	0.312825	0.558	0.363	8.36903e-21	2	LOC115210394
1.87866e-29	0.312708	0.339	0.162	3.37427e-25	2	LOC115213811
1.04905e-26	0.312246	0.444	0.246	1.8842e-22	2	LOC115211791
3.2818e-29	0.312103	0.363	0.18	5.89445e-25	2	LOC115221695
1.7439e-27	0.311777	0.444	0.248	3.13222e-23	2	LOC115224666
4.16768e-22	0.311537	0.361	0.201	7.48556e-18	2	LOC115223187
4.31423e-31	0.311168	0.291	0.129	7.74879e-27	2	LOC115227933
6.23201e-24	0.310992	0.289	0.144	1.11933e-19	2	LOC115223290
1.2965e-21	0.310765	0.704	0.517	2.32864e-17	2	LOC115220691
5.02387e-22	0.310721	0.501	0.32	9.02337e-18	2	LOC115215187
3.39396e-30	0.31022	0.901	0.786	6.09588e-26	2	LOC115218466
5.90428e-25	0.30916	0.482	0.291	1.06047e-20	2	LOC115219108
9.05557e-28	0.309092	0.449	0.247	1.62647e-23	2	LOC115222535
3.1924e-25	0.308979	0.331	0.168	5.73386e-21	2	LOC115212961
9.90544e-27	0.307892	0.576	0.357	1.77912e-22	2	LOC115223521
7.74742e-26	0.307625	0.356	0.184	1.39151e-21	2	LOC115224328
3.897e-27	0.307119	0.454	0.253	6.9994e-23	2	LOC115222228
5.16816e-29	0.306527	0.301	0.138	9.28254e-25	2	LOC115222201
2.26396e-24	0.304789	0.388	0.215	4.0663e-20	2	LOC115222102
2.41505e-29	0.304457	0.318	0.148	4.33768e-25	2	LOC115210697
1.31763e-20	0.304343	0.629	0.44	2.3666e-16	2	LOC115221983
4.59634e-20	0.304015	0.432	0.26	8.25549e-16	2	LOC115232345
3.09102e-23	0.303636	0.402	0.227	5.55178e-19	2	LOC115219771
7.3367e-29	0.302561	0.413	0.217	1.31774e-24	2	LOC115223591
1.58528e-21	0.302492	0.252	0.122	2.84732e-17	2	LOC115220888
1.00457e-17	0.30143	0.687	0.516	1.80431e-13	2	LOC115213456
2.46318e-24	0.300958	0.597	0.379	4.42412e-20	2	LOC115217487
4.76856e-21	0.300863	0.563	0.374	8.56482e-17	2	LOC115211678
4.68334e-26	0.300746	0.452	0.252	8.41175e-22	2	LOC115210833
2.71721e-23	0.299723	0.776	0.62	4.88038e-19	2	LOC115224242
1.20555e-24	0.29931	0.413	0.232	2.16528e-20	2	LOC115218020
7.41725e-23	0.298617	0.825	0.69	1.33221e-18	2	LOC115215507
1.60756e-20	0.298523	0.624	0.431	2.88734e-16	2	LOC115212893
1.97821e-19	0.298477	0.728	0.554	3.55306e-15	2	LOC118764748
3.42995e-21	0.298458	0.595	0.399	6.16054e-17	2	LOC115222388
2.70278e-29	0.298338	0.282	0.125	4.85446e-25	2	LOC115230834
4.83816e-30	0.298181	0.427	0.223	8.68982e-26	2	LOC115211638
3.82656e-27	0.297786	0.363	0.188	6.87288e-23	2	LOC115222553
2.64928e-19	0.297533	0.314	0.172	4.75837e-15	2	LOC118768175
2.14813e-25	0.297486	0.501	0.294	3.85826e-21	2	LOC115212793
1.38673e-25	0.297486	0.361	0.188	2.49071e-21	2	LOC115210811
1.36024e-25	0.295907	0.432	0.245	2.44313e-21	2	LOC115219632
6.27714e-18	0.295819	0.607	0.432	1.12744e-13	2	LOC115224915
1.3974e-19	0.294859	0.595	0.412	2.50987e-15	2	LOC115229571
2.31233e-22	0.294805	0.649	0.45	4.15318e-18	2	LOC115209862
8.0001e-21	0.294792	0.763	0.614	1.4369e-16	2	LOC115219757
3.60291e-23	0.294147	0.407	0.231	6.47119e-19	2	LOC115223436
7.47153e-23	0.293698	0.387	0.216	1.34196e-18	2	LOC115218841
5.76034e-34	0.293625	0.296	0.126	1.03462e-29	2	LOC115220817
2.32888e-28	0.293006	0.294	0.135	4.1829e-24	2	LOC115213443
9.77578e-20	0.292739	0.434	0.265	1.75583e-15	2	LOC115210391
1.12403e-31	0.292686	0.284	0.122	2.01886e-27	2	LOC115210698
3.505e-26	0.29142	0.382	0.203	6.29533e-22	2	LOC115219766
1.00418e-25	0.291194	0.432	0.242	1.80361e-21	2	LOC115217428
1.41563e-22	0.291134	0.301	0.152	2.54261e-18	2	LOC115220850
3.30626e-23	0.290993	0.568	0.375	5.93838e-19	2	novelGene-69393
6.96964e-18	0.290723	0.637	0.463	1.25182e-13	2	LOC115211589
1.61881e-22	0.289689	0.724	0.536	2.90754e-18	2	LOC115209077
5.85941e-19	0.289112	0.775	0.617	1.05241e-14	2	LOC115209122
5.10151e-41	0.288214	0.985	0.96	9.16283e-37	2	LOC115221317
2.23447e-20	0.28795	0.65	0.469	4.01333e-16	2	LOC115210376
3.23339e-17	0.287771	0.649	0.49	5.80748e-13	2	LOC115212094
1.54447e-29	0.287137	0.331	0.158	2.77402e-25	2	LOC115210621
1.3421e-25	0.286945	0.289	0.137	2.41055e-21	2	LOC115222136
1.25216e-27	0.286809	0.42	0.225	2.249e-23	2	LOC115214056
2.94892e-23	0.286674	0.482	0.29	5.29655e-19	2	LOC115210998
1.78331e-11	0.284754	0.501	0.369	3.20301e-07	2	LOC115213957
1.37993e-16	0.284146	0.622	0.453	2.4785e-12	2	LOC115215573
5.11958e-15	0.283983	0.343	0.208	9.19528e-11	2	LOC115216781
5.94005e-23	0.283803	0.57	0.367	1.06689e-18	2	LOC115210400
5.10968e-21	0.283697	0.778	0.633	9.17749e-17	2	LOC115223169
1.40177e-26	0.283601	0.38	0.199	2.51773e-22	2	LOC115217330
5.11335e-34	0.283573	0.306	0.13	9.18409e-30	2	LOC115212966
9.98684e-29	0.283477	0.418	0.219	1.79374e-24	2	LOC115225846
5.04523e-08	0.283229	0.329	0.24	0.000906174	2	LOC118765616
1.17737e-28	0.282975	0.282	0.127	2.11468e-24	2	LOC115224421
8.15756e-27	0.28272	0.276	0.126	1.46518e-22	2	LOC115232363
3.25536e-21	0.282655	0.697	0.513	5.84695e-17	2	LOC115223442
6.26387e-09	0.282426	0.37	0.262	0.000112505	2	LOC118761918
2.92816e-21	0.282393	0.306	0.159	5.25928e-17	2	LOC115210281
2.15677e-23	0.280526	0.39	0.216	3.87377e-19	2	LOC115232072
1.1602e-27	0.279841	0.316	0.152	2.08384e-23	2	LOC115219916
2.32989e-14	0.279679	0.692	0.549	4.18471e-10	2	LOC115224451
8.79731e-22	0.279604	0.405	0.228	1.58008e-17	2	LOC115225843
3.53446e-31	0.279524	0.277	0.117	6.34824e-27	2	LOC115217316
7.38264e-28	0.279305	0.881	0.779	1.326e-23	2	LOC115230863
3.28661e-22	0.27922	0.397	0.226	5.90308e-18	2	novelGene-34187
1.4365e-18	0.27891	0.703	0.538	2.5801e-14	2	LOC115216544
3.45808e-21	0.278541	0.422	0.244	6.21105e-17	2	LOC115232509
7.60087e-19	0.278529	0.415	0.252	1.36519e-14	2	LOC115218962
4.50256e-15	0.278184	0.271	0.152	8.08705e-11	2	LOC118761322
3.18747e-21	0.277392	0.536	0.342	5.72501e-17	2	LOC115224013
7.80337e-17	0.277298	0.593	0.428	1.40156e-12	2	LOC115214507
3.29224e-24	0.276312	0.395	0.216	5.91318e-20	2	LOC115215155
3.22842e-21	0.276311	0.708	0.514	5.79856e-17	2	LOC118763816
1.54003e-15	0.27624	0.629	0.464	2.76605e-11	2	LOC115224213
8.73038e-05	0.275469	0.455	0.38	1	2	LOC115210831
1.74214e-05	0.275445	0.329	0.262	0.312905	2	LOC115232562
1.11804e-17	0.275369	0.627	0.452	2.00812e-13	2	LOC115232504
2.03832e-14	0.275293	0.313	0.187	3.66102e-10	2	LOC115218774
4.39055e-28	0.274548	0.392	0.201	7.88586e-24	2	LOC115217174
9.40076e-17	0.274236	0.555	0.373	1.68847e-12	2	LOC115215926
1.10369e-19	0.272098	0.795	0.687	1.98234e-15	2	LOC115211914
1.42274e-17	0.271594	0.736	0.581	2.55539e-13	2	LOC115215675
7.18821e-26	0.271498	0.314	0.155	1.29107e-21	2	LOC115213452
2.4504e-20	0.270977	0.252	0.123	4.40116e-16	2	LOC115218629
1.3584e-16	0.270947	0.921	0.784	2.43982e-12	2	LOC115216656
1.22382e-14	0.270922	0.509	0.352	2.1981e-10	2	LOC115209335
1.24416e-22	0.270543	0.568	0.362	2.23464e-18	2	LOC115225660
7.38068e-24	0.270265	0.299	0.146	1.32564e-19	2	LOC115215056
3.20346e-24	0.269912	0.461	0.267	5.75373e-20	2	LOC115214358
6.62836e-26	0.269868	0.271	0.123	1.19052e-21	2	LOC115209742
1.66682e-21	0.269689	0.548	0.358	2.99377e-17	2	LOC115215204
1.74813e-21	0.269627	0.655	0.464	3.13981e-17	2	LOC115211975
4.25265e-18	0.269431	0.462	0.3	7.63818e-14	2	LOC115211625
5.30219e-16	0.268963	0.79	0.662	9.52327e-12	2	LOC115222581
2.33377e-18	0.268467	0.454	0.284	4.19168e-14	2	LOC115209112
8.91125e-23	0.268457	0.425	0.24	1.60055e-18	2	LOC115212389
6.08884e-21	0.268398	0.447	0.27	1.09362e-16	2	LOC118767903
8.38005e-32	0.267363	0.274	0.114	1.50514e-27	2	LOC115213360
5.94858e-22	0.267189	0.303	0.154	1.06842e-17	2	LOC115222270
2.68552e-19	0.266994	0.763	0.595	4.82347e-15	2	LOC115211921
2.16915e-18	0.266723	0.503	0.328	3.89601e-14	2	LOC115219856
1.71526e-15	0.266628	0.313	0.183	3.08078e-11	2	LOC115225098
6.62604e-12	0.266508	0.546	0.401	1.1901e-07	2	LOC115223247
4.46127e-26	0.266409	0.326	0.161	8.01288e-22	2	LOC115217040
3.9212e-24	0.265951	0.392	0.213	7.04286e-20	2	LOC115210941
1.24053e-22	0.265924	0.306	0.155	2.22812e-18	2	LOC115223974
1.24658e-19	0.265483	0.533	0.356	2.23899e-15	2	LOC115227577
1.07511e-25	0.265188	0.333	0.165	1.931e-21	2	LOC115224829
1.26936e-19	0.263747	0.531	0.35	2.2799e-15	2	LOC115219225
1.97089e-21	0.263502	0.363	0.201	3.53992e-17	2	LOC115216637
4.15023e-15	0.26342	0.886	0.815	7.45423e-11	2	LOC115224767
6.27887e-19	0.263187	0.368	0.211	1.12775e-14	2	LOC115212231
1.83867e-16	0.263128	0.701	0.546	3.30243e-12	2	LOC115214078
5.17515e-18	0.262744	0.561	0.389	9.29509e-14	2	LOC115209106
2.19169e-14	0.26265	0.38	0.244	3.93649e-10	2	LOC115222165
3.93461e-17	0.262509	0.624	0.454	7.06694e-13	2	LOC115212955
2.83064e-17	0.262178	0.548	0.378	5.0841e-13	2	LOC115215257
8.56531e-21	0.262167	0.795	0.672	1.53841e-16	2	LOC115210287
1.19622e-18	0.261852	0.296	0.16	2.14854e-14	2	LOC115222902
2.81654e-18	0.26128	0.271	0.142	5.05879e-14	2	LOC115232627
3.48641e-23	0.260281	0.392	0.218	6.26194e-19	2	LOC115210619
5.59769e-19	0.259308	0.672	0.493	1.0054e-14	2	LOC115222846
1.71783e-24	0.259089	0.277	0.131	3.0854e-20	2	LOC115219883
1.11599e-20	0.258994	0.45	0.272	2.00443e-16	2	LOC115214181
1.37649e-36	0.258887	0.261	0.098	2.47231e-32	2	LOC115219123
4.89978e-24	0.25881	0.304	0.151	8.8005e-20	2	LOC115232665
1.07126e-23	0.258683	0.966	0.898	1.92409e-19	2	LOC115228524
5.31562e-18	0.25806	0.318	0.18	9.54739e-14	2	LOC115228157
7.33886e-15	0.257598	0.476	0.322	1.31813e-10	2	LOC115218768
5.60193e-30	0.257256	0.296	0.131	1.00616e-25	2	LOC115230430
1.53092e-20	0.256058	0.726	0.543	2.74969e-16	2	LOC115210836
6.56181e-17	0.255585	0.659	0.476	1.17857e-12	2	LOC115227423
7.18163e-18	0.255359	0.467	0.3	1.28989e-13	2	LOC115220256
1.09915e-21	0.255052	0.669	0.482	1.97419e-17	2	LOC115218863
2.09273e-10	0.254934	0.44	0.324	3.75875e-06	2	LOC115214120
1.51695e-24	0.254926	0.266	0.123	2.72459e-20	2	LOC115221488
7.11108e-08	0.25487	0.35	0.254	0.00127722	2	LOC118768038
3.57428e-17	0.254698	0.64	0.471	6.41977e-13	2	LOC115221536
2.85497e-20	0.254453	0.348	0.191	5.1278e-16	2	LOC115229162
1.40193e-19	0.254256	0.333	0.184	2.518e-15	2	LOC115218928
2.53974e-20	0.254154	0.583	0.385	4.56164e-16	2	LOC118765082
2.66293e-15	0.253896	0.835	0.717	4.78289e-11	2	LOC115232589
4.9934e-21	0.253569	0.382	0.218	8.96864e-17	2	LOC115216352
6.57053e-18	0.253216	0.326	0.184	1.18013e-13	2	LOC115211844
2.23657e-26	0.253042	0.252	0.111	4.0171e-22	2	LOC115215231
3.46971e-17	0.252588	0.346	0.199	6.23195e-13	2	LOC115230255
4.72617e-15	0.252534	0.499	0.336	8.48868e-11	2	LOC115221977
1.55777e-23	0.252482	0.284	0.136	2.7979e-19	2	novelGene-54225
5.1485e-16	0.251359	0.365	0.224	9.24721e-12	2	LOC115223486
1.37938e-17	0.251266	0.387	0.234	2.4775e-13	2	LOC115224470
6.01344e-17	0.250914	0.274	0.149	1.08007e-12	2	LOC115210838
1.15562e-17	0.250759	0.95	0.896	2.07561e-13	2	LOC115215662
0	2.45868	0.966	0.225	0	3	LOC115212205
0	2.33102	0.963	0.096	0	3	LOC118762455
0	2.29071	0.997	0.24	0	3	LOC115215438
0	2.0686	0.743	0.142	0	3	LOC115217522
0	1.92683	0.76	0.03	0	3	LOC118767670
0	1.86325	0.971	0.463	0	3	LOC115212179
0	1.82466	0.825	0.048	0	3	LOC115211924
0	1.52345	0.9	0.201	0	3	LOC115215522
0	1.47533	0.663	0.084	0	3	LOC115232578
1.45856e-292	1.45845	0.735	0.176	2.61973e-288	3	LOC115214217
0	1.45265	0.881	0.262	0	3	LOC115213920
0	1.43589	0.974	0.338	0	3	LOC115229657
1.81115e-305	1.4038	0.997	0.764	3.253e-301	3	LOC115223391
2.70799e-287	1.36721	0.986	0.436	4.86382e-283	3	LOC115215511
0	1.36315	0.667	0.077	0	3	LOC115212921
0	1.33269	0.903	0.235	0	3	LOC115213193
1.00883e-271	1.31733	0.981	0.631	1.81196e-267	3	LOC115220451
2.19752e-246	1.30567	0.905	0.445	3.94696e-242	3	LOC115218580
0	1.29157	0.689	0.084	0	3	LOC115224675
9.5021e-263	1.25778	0.985	0.618	1.70667e-258	3	LOC115218862
1.60579e-243	1.24648	0.923	0.399	2.88416e-239	3	LOC115211805
1.17691e-297	1.2212	0.997	0.832	2.11385e-293	3	LOC115222095
7.9615e-228	1.21355	0.893	0.386	1.42997e-223	3	LOC115212177
1.97486e-154	1.19118	0.976	0.86	3.54705e-150	3	LOC115213913
1.56557e-224	1.18609	0.925	0.447	2.81191e-220	3	LOC115213520
6.01533e-230	1.17047	0.981	0.7	1.08041e-225	3	LOC115213366
1.01886e-209	1.15821	0.93	0.443	1.82997e-205	3	LOC115213535
8.98248e-246	1.14638	0.832	0.252	1.61334e-241	3	LOC115209514
2.59669e-183	1.13614	0.685	0.208	4.66391e-179	3	LOC115214201
7.40086e-262	1.12085	0.689	0.167	1.32927e-257	3	LOC115232457
3.18245e-215	1.11256	0.901	0.376	5.716e-211	3	LOC118764192
7.27083e-190	1.08606	0.855	0.437	1.30591e-185	3	LOC118767175
1.07123e-204	1.06004	0.98	0.761	1.92404e-200	3	LOC115212354
2.30071e-233	1.05743	0.976	0.758	4.13231e-229	3	LOC115219128
7.48794e-182	1.05573	0.927	0.626	1.34491e-177	3	LOC115209741
3.21594e-163	1.04396	0.901	0.56	5.77616e-159	3	LOC115216676
9.44236e-232	1.04352	0.743	0.213	1.69594e-227	3	LOC115215464
1.38005e-189	1.04233	0.946	0.512	2.47871e-185	3	LOC115213995
1.59294e-222	1.03962	0.854	0.32	2.86108e-218	3	LOC115220963
0	1.03674	0.611	0.104	0	3	LOC115209434
5.51067e-191	1.03062	0.779	0.297	9.89771e-187	3	LOC115231120
5.43782e-151	1.02881	0.65	0.226	9.76687e-147	3	LOC118766014
5.23808e-216	1.02144	0.694	0.195	9.40811e-212	3	LOC118761426
1.00687e-127	1.02103	0.821	0.443	1.80844e-123	3	LOC115214894
8.2928e-303	1.02043	0.639	0.124	1.48947e-298	3	LOC118767927
1.28689e-162	1.01724	0.888	0.449	2.31138e-158	3	LOC115224553
5.88419e-143	1.01683	0.633	0.229	1.05686e-138	3	LOC115209340
7.13138e-188	1.0155	0.969	0.618	1.28087e-183	3	LOC115217234
1.01686e-304	1.00883	0.554	0.092	1.82638e-300	3	LOC118766581
0	0.997009	0.595	0.088	0	3	LOC115222274
2.80986e-166	0.97915	0.716	0.274	5.04679e-162	3	LOC115232463
1.90362e-162	0.966557	0.832	0.392	3.41908e-158	3	LOC118760911
1.09665e-164	0.956624	0.923	0.619	1.9697e-160	3	LOC115209287
3.11159e-128	0.950422	0.711	0.313	5.58873e-124	3	LOC115215802
2.56039e-212	0.946823	0.957	0.413	4.59871e-208	3	LOC115213528
6.34706e-130	0.93618	0.903	0.617	1.13999e-125	3	LOC115217389
3.86291e-122	0.925354	0.645	0.256	6.93817e-118	3	LOC115221265
2.859e-170	0.922024	0.77	0.3	5.13504e-166	3	LOC118762193
2.33247e-63	0.916885	0.66	0.36	4.18934e-59	3	LOC115212419
1.5854e-128	0.914708	0.844	0.476	2.84753e-124	3	LOC115223776
1.6604e-159	0.914004	0.667	0.228	2.98225e-155	3	LOC115211839
3.74652e-161	0.911251	0.956	0.755	6.72912e-157	3	LOC115218762
6.90815e-168	0.901794	0.684	0.241	1.24077e-163	3	LOC115210091
1.8755e-123	0.897978	0.753	0.367	3.36858e-119	3	LOC115224716
5.35951e-106	0.889348	0.844	0.483	9.62622e-102	3	LOC115212946
2.41323e-195	0.886359	0.764	0.248	4.33441e-191	3	LOC118762046
4.28879e-166	0.8688	0.639	0.221	7.7031e-162	3	LOC115224891
1.17288e-146	0.851031	0.774	0.334	2.10661e-142	3	LOC115217861
2.23333e-148	0.845974	0.923	0.622	4.01128e-144	3	LOC115210705
2.20303e-143	0.833579	0.81	0.353	3.95686e-139	3	LOC115215520
2.24952e-124	0.824527	0.633	0.264	4.04037e-120	3	LOC115215598
2.82305e-130	0.816094	0.935	0.602	5.07049e-126	3	LOC115227564
9.49553e-128	0.812234	0.721	0.302	1.70549e-123	3	LOC115214146
1.28472e-132	0.806268	0.912	0.613	2.30749e-128	3	LOC115209122
1.30825e-197	0.80341	0.456	0.088	2.34976e-193	3	LOC115219365
5.3107e-146	0.795395	0.932	0.648	9.53855e-142	3	LOC115215792
1.2269e-149	0.795172	0.956	0.686	2.20363e-145	3	LOC115231150
3.9968e-138	0.789075	0.959	0.627	7.17865e-134	3	LOC115223409
8.26751e-135	0.776811	0.99	0.781	1.48493e-130	3	LOC115216656
1.96116e-162	0.766169	0.906	0.403	3.52244e-158	3	LOC118760946
5.77557e-129	0.76561	0.59	0.212	1.03735e-124	3	LOC115232555
1.5966e-175	0.765019	0.99	0.899	2.86765e-171	3	LOC115219624
1.74781e-105	0.759951	0.849	0.508	3.13924e-101	3	LOC115217811
5.40622e-119	0.759566	0.929	0.647	9.71012e-115	3	LOC115210466
2.41965e-141	0.750449	0.991	0.783	4.34594e-137	3	LOC115216731
3.82501e-31	0.746871	0.556	0.391	6.8701e-27	3	LOC115213985
4.77017e-107	0.740405	0.801	0.425	8.5677e-103	3	LOC115221736
2.8983e-62	0.740047	0.65	0.404	5.20564e-58	3	LOC115232531
1.2603e-96	0.739293	0.876	0.573	2.26363e-92	3	LOC118767594
0	0.738644	0.391	0.031	0	3	LOC115218997
2.04046e-172	0.736866	0.99	0.867	3.66487e-168	3	LOC115214212
1.84382e-85	0.736865	0.723	0.412	3.31168e-81	3	LOC115222880
1.29359e-68	0.732913	0.469	0.194	2.32342e-64	3	LOC115231438
2.48425e-164	0.727792	0.981	0.715	4.46195e-160	3	LOC115218923
1.21225e-96	0.727103	0.927	0.667	2.17732e-92	3	LOC115210287
4.91549e-103	0.725175	0.582	0.24	8.82872e-99	3	LOC115221376
1.0595e-92	0.725055	0.592	0.259	1.90298e-88	3	LOC115211777
2.34395e-168	0.722174	0.993	0.877	4.20997e-164	3	LOC115219822
5.16331e-219	0.720355	0.48	0.085	9.27382e-215	3	LOC115220952
3.67364e-82	0.717783	0.714	0.428	6.59823e-78	3	LOC115215227
2.54328e-138	0.713538	0.818	0.339	4.56798e-134	3	LOC115216506
3.13437e-95	0.713339	0.793	0.473	5.62964e-91	3	LOC115212321
6.67566e-115	0.712291	0.952	0.734	1.19902e-110	3	LOC115218291
2.23184e-149	0.710795	0.98	0.809	4.00862e-145	3	LOC115215592
2.97841e-112	0.70506	0.888	0.551	5.34953e-108	3	LOC118767174
1.19519e-71	0.704999	0.59	0.273	2.14669e-67	3	LOC115210951
2.49258e-75	0.704572	0.641	0.35	4.47693e-71	3	LOC115215521
1.56648e-122	0.703734	0.585	0.206	2.81355e-118	3	LOC115222654
3.15969e-102	0.701455	0.874	0.606	5.67512e-98	3	LOC115218961
1.12905e-102	0.701352	0.526	0.191	2.02789e-98	3	LOC115227619
1.15271e-120	0.700018	0.956	0.605	2.07038e-116	3	LOC115214792
3.07422e-204	0.698151	1	0.974	5.52161e-200	3	LOC115214044
1.24617e-58	0.690161	0.692	0.449	2.23824e-54	3	LOC118764212
3.24646e-113	0.689619	0.969	0.824	5.83096e-109	3	LOC115210354
1.98052e-91	0.685302	0.546	0.227	3.55722e-87	3	LOC118767177
1.82582e-82	0.68502	0.617	0.298	3.27936e-78	3	LOC115215711
1.20785e-76	0.683123	0.629	0.329	2.16942e-72	3	LOC115218854
1.09225e-59	0.680521	0.781	0.548	1.96179e-55	3	LOC115209143
1.84859e-100	0.679933	0.859	0.462	3.32026e-96	3	LOC115216696
3.95182e-146	0.679862	0.98	0.825	7.09787e-142	3	LOC115209263
0	0.677049	0.294	0.017	0	3	LOC115221427
6.891e-177	0.671961	0.531	0.119	1.23769e-172	3	LOC115218238
1.44538e-103	0.669544	0.423	0.126	2.59605e-99	3	LOC115220479
4.88017e-101	0.667847	0.486	0.176	8.76527e-97	3	LOC115213846
1.32508e-103	0.667615	0.701	0.316	2.37998e-99	3	LOC118766887
9.94544e-87	0.660111	0.81	0.52	1.7863e-82	3	LOC115211601
1.70155e-167	0.657258	0.366	0.064	3.05616e-163	3	LOC115213843
7.06884e-108	0.656887	0.854	0.508	1.26963e-103	3	LOC115213916
2.2225e-87	0.655699	0.937	0.731	3.99183e-83	3	LOC115214943
1.99115e-98	0.648966	0.672	0.288	3.5763e-94	3	LOC115220538
1.21833e-117	0.646074	0.976	0.691	2.18824e-113	3	LOC115213213
7.3031e-192	0.640781	0.308	0.041	1.31171e-187	3	LOC118764175
4.94503e-125	0.640061	0.991	0.921	8.88177e-121	3	LOC115216522
2.33598e-89	0.639694	0.889	0.574	4.19565e-85	3	LOC115221336
6.35839e-113	0.636335	0.903	0.484	1.14203e-108	3	LOC118766496
1.70192e-58	0.634743	0.782	0.484	3.05682e-54	3	LOC115232632
1.82173e-82	0.634511	0.687	0.38	3.27201e-78	3	LOC115218888
3.04999e-63	0.629636	0.779	0.483	5.47808e-59	3	LOC115216616
8.899e-96	0.629246	0.895	0.633	1.59835e-91	3	LOC115218689
2.95029e-69	0.619648	0.515	0.241	5.29901e-65	3	LOC115209135
1.91389e-74	0.618933	0.808	0.553	3.43754e-70	3	LOC115217182
3.89753e-84	0.618333	0.423	0.148	7.00035e-80	3	LOC118764853
6.26959e-86	0.613857	0.406	0.132	1.12608e-81	3	LOC118762192
1.16002e-99	0.611884	0.908	0.639	2.08352e-95	3	LOC115213794
7.08516e-69	0.610948	0.704	0.414	1.27257e-64	3	LOC118763113
8.48024e-06	0.605362	0.262	0.213	0.152314	3	LOC115219216
1.19252e-81	0.60331	0.44	0.162	2.14189e-77	3	LOC118765576
1.46755e-35	0.599389	0.825	0.64	2.63586e-31	3	LOC115215374
2.63848e-87	0.597687	0.946	0.728	4.73898e-83	3	LOC115222562
3.92402e-85	0.596977	0.867	0.57	7.04793e-81	3	LOC115228444
2.42763e-94	0.596647	0.932	0.7	4.36027e-90	3	LOC115218978
1.42056e-52	0.595134	0.476	0.237	2.55147e-48	3	LOC115209092
7.72214e-84	0.591567	0.418	0.147	1.38697e-79	3	LOC115209792
2.93192e-104	0.590702	0.463	0.143	5.26601e-100	3	LOC115218019
8.20411e-77	0.590651	0.925	0.701	1.47354e-72	3	LOC115221420
5.08658e-119	0.585533	0.35	0.08	9.13601e-115	3	LOC115219274
7.10275e-67	0.583362	0.932	0.75	1.27573e-62	3	LOC115217874
7.4391e-54	0.582755	0.699	0.454	1.33614e-49	3	LOC118764259
2.2272e-72	0.576361	0.881	0.617	4.00027e-68	3	LOC115215887
9.13072e-74	0.576148	0.862	0.592	1.63997e-69	3	LOC115211921
2.34901e-70	0.57597	0.566	0.28	4.21905e-66	3	LOC115224886
1.99133e-08	0.575466	0.291	0.221	0.000357663	3	LOC115218746
1.1745e-27	0.572111	0.412	0.247	2.10952e-23	3	LOC115214762
1.98062e-47	0.569795	0.585	0.327	3.55739e-43	3	LOC115231716
6.53161e-74	0.566372	0.83	0.585	1.17314e-69	3	LOC115219553
7.82601e-60	0.565469	0.588	0.294	1.40563e-55	3	LOC115218042
1.52086e-72	0.56367	0.978	0.835	2.73162e-68	3	LOC115224195
2.77783e-116	0.562698	0.417	0.106	4.98927e-112	3	LOC118767210
2.4991e-90	0.555386	0.903	0.596	4.48863e-86	3	LOC118765984
2.28556e-66	0.555088	0.821	0.584	4.1051e-62	3	LOC115224708
1.20945e-70	0.553972	0.646	0.322	2.17229e-66	3	LOC115232160
9.21584e-65	0.553294	0.656	0.367	1.65526e-60	3	LOC118765841
3.22186e-49	0.550147	0.762	0.52	5.78679e-45	3	LOC115232661
4.99083e-58	0.546578	0.675	0.396	8.96403e-54	3	LOC115223247
4.56568e-77	0.546144	0.854	0.602	8.20043e-73	3	LOC115225199
2.80505e-51	0.542775	0.617	0.379	5.03816e-47	3	LOC115211631
4.93766e-74	0.542101	0.883	0.631	8.86854e-70	3	LOC115219254
3.33026e-45	0.538648	0.498	0.265	5.98149e-41	3	LOC115219631
7.91644e-104	0.536899	0.997	0.917	1.42187e-99	3	LOC115211043
1.39528e-89	0.534581	0.616	0.239	2.50607e-85	3	LOC115214417
5.26857e-110	0.534131	0.332	0.076	9.46288e-106	3	LOC115230611
2.46099e-86	0.533466	0.954	0.732	4.42018e-82	3	LOC115223135
0	0.523358	0.253	0.008	0	3	LOC115227335
8.25225e-62	0.522787	0.833	0.563	1.48219e-57	3	LOC115210368
1.34789e-55	0.522496	0.774	0.493	2.42095e-51	3	LOC115232518
1.18559e-61	0.521912	0.655	0.36	2.12944e-57	3	LOC115223833
1.17179e-53	0.521836	0.474	0.227	2.10466e-49	3	LOC115224689
5.45426e-80	0.521412	0.973	0.86	9.7964e-76	3	LOC115209264
1.63193e-82	0.521157	0.325	0.092	2.9311e-78	3	LOC115212851
1.31353e-58	0.52029	0.818	0.582	2.35923e-54	3	LOC115224225
7.5781e-87	0.519481	0.901	0.594	1.3611e-82	3	LOC115232540
1.94296e-56	0.519396	0.726	0.473	3.48976e-52	3	LOC115215841
3.75633e-105	0.517773	0.526	0.171	6.74675e-101	3	LOC115230644
2.48283e-71	0.517516	0.866	0.602	4.4594e-67	3	LOC115232614
3.47054e-43	0.513746	0.585	0.366	6.23344e-39	3	LOC115210400
1.08055e-75	0.513711	0.337	0.1	1.94078e-71	3	LOC115227071
4.60609e-46	0.512571	0.68	0.464	8.27299e-42	3	LOC115223157
4.18045e-78	0.512333	0.922	0.679	7.50851e-74	3	LOC115222827
1.54134e-47	0.511104	0.736	0.516	2.7684e-43	3	LOC115216482
2.72041e-63	0.511101	0.803	0.529	4.88613e-59	3	LOC115217128
2.09023e-66	0.509413	0.915	0.735	3.75426e-62	3	LOC115210716
4.03173e-133	0.50841	0.333	0.064	7.2414e-129	3	LOC115224841
2.98573e-90	0.50821	0.991	0.733	5.36268e-86	3	LOC115209225
3.42198e-75	0.507708	0.884	0.538	6.14623e-71	3	LOC115232411
8.62616e-70	0.503471	0.906	0.672	1.54934e-65	3	LOC115215059
3.29063e-48	0.502706	0.561	0.292	5.91031e-44	3	LOC115219206
1.51868e-52	0.501898	0.968	0.822	2.72769e-48	3	LOC115224688
8.44439e-50	0.501359	0.641	0.385	1.5167e-45	3	LOC115221645
5.58001e-37	0.500458	0.539	0.337	1.00222e-32	3	LOC115228533
8.28666e-54	0.500042	0.553	0.294	1.48837e-49	3	LOC115219184
6.55551e-43	0.497977	0.571	0.342	1.17744e-38	3	LOC115216384
1.53667e-83	0.497107	0.274	0.066	2.76002e-79	3	LOC118766013
6.44003e-64	0.4971	0.549	0.26	1.15669e-59	3	LOC115220978
1.52745e-23	0.496492	0.665	0.542	2.74345e-19	3	LOC115223496
8.98327e-103	0.495591	0.318	0.074	1.61349e-98	3	LOC115220530
4.87568e-60	0.493947	0.922	0.707	8.7572e-56	3	LOC115211790
4.32237e-46	0.492647	0.638	0.388	7.76342e-42	3	LOC115218955
6.95453e-48	0.492304	0.634	0.402	1.2491e-43	3	LOC115219750
2.39836e-50	0.489012	0.551	0.31	4.3077e-46	3	LOC115219709
3.47115e-62	0.486987	0.849	0.599	6.23454e-58	3	LOC115219086
2.27554e-95	0.486823	0.287	0.065	4.08709e-91	3	LOC115218574
6.66305e-69	0.483881	0.896	0.66	1.19675e-64	3	LOC118764867
3.76789e-51	0.482037	0.526	0.261	6.7675e-47	3	LOC115209377
7.73763e-52	0.481397	0.643	0.399	1.38976e-47	3	LOC115226343
5.1169e-48	0.473513	0.694	0.448	9.19046e-44	3	LOC118764358
1.79618e-50	0.47187	0.667	0.397	3.22611e-46	3	LOC115209420
4.36753e-65	0.470241	0.94	0.708	7.84452e-61	3	LOC118765457
2.10531e-34	0.46859	0.65	0.463	3.78134e-30	3	LOC115214175
3.56152e-62	0.468314	0.947	0.813	6.39685e-58	3	LOC115222505
1.55452e-52	0.468142	0.842	0.617	2.79207e-48	3	LOC115223383
5.14235e-41	0.464845	0.488	0.27	9.23618e-37	3	LOC115210738
1.95859e-80	0.464242	0.974	0.872	3.51782e-76	3	LOC115216411
1.0316e-62	0.463732	0.901	0.715	1.85286e-58	3	LOC115218076
2.01541e-41	0.463355	0.417	0.2	3.61988e-37	3	LOC115214199
5.60169e-54	0.463049	0.813	0.541	1.00612e-49	3	LOC118761378
3.36645e-140	0.459431	0.418	0.09	6.04648e-136	3	LOC115227676
1.28199e-51	0.459285	0.679	0.386	2.30258e-47	3	LOC115232673
5.71833e-77	0.45835	0.284	0.077	1.02707e-72	3	LOC115212748
1.37366e-51	0.4583	0.323	0.124	2.46723e-47	3	LOC115213819
1.05773e-80	0.458282	0.974	0.718	1.89979e-76	3	LOC115215131
4.83863e-38	0.457944	0.371	0.18	8.69065e-34	3	LOC115216466
2.29183e-61	0.456912	0.315	0.105	4.11635e-57	3	LOC115218838
6.25919e-70	0.456686	0.917	0.644	1.12421e-65	3	LOC115209142
1.10375e-46	0.455141	0.393	0.181	1.98244e-42	3	LOC115211695
7.85767e-63	0.455014	0.318	0.103	1.41132e-58	3	LOC115231240
7.01818e-95	0.451111	0.995	0.908	1.26054e-90	3	LOC115211116
8.13435e-73	0.450471	0.993	0.884	1.46101e-68	3	LOC115210643
5.34755e-42	0.445654	0.517	0.275	9.60474e-38	3	LOC118764193
4.051e-39	0.444008	0.544	0.313	7.27601e-35	3	LOC115209218
3.31404e-44	0.44312	0.721	0.489	5.95235e-40	3	LOC115224274
4.21106e-52	0.441207	0.463	0.216	7.56349e-48	3	LOC118764534
1.8043e-37	0.440165	0.592	0.377	3.24071e-33	3	LOC115219289
1.18923e-57	0.439595	0.871	0.599	2.13598e-53	3	LOC115209909
2.39665e-72	0.437666	0.893	0.541	4.30463e-68	3	LOC115231992
4.64046e-56	0.437454	0.889	0.632	8.33474e-52	3	LOC115214158
1.29663e-40	0.436232	0.526	0.304	2.32887e-36	3	LOC115212467
9.59613e-40	0.433752	0.736	0.539	1.72356e-35	3	LOC115231083
1.58267e-48	0.433397	0.808	0.621	2.84264e-44	3	LOC115209932
4.3121e-52	0.432836	0.803	0.548	7.74496e-48	3	LOC115217057
2.7572e-42	0.432636	0.338	0.141	4.95221e-38	3	LOC115223785
5.0042e-77	0.428632	0.973	0.719	8.98805e-73	3	LOC115223449
3.97227e-46	0.428333	0.43	0.204	7.13459e-42	3	LOC115220303
7.99498e-47	0.427003	0.852	0.675	1.43598e-42	3	LOC115222478
7.29784e-43	0.425575	0.379	0.175	1.31076e-38	3	LOC115211580
8.64933e-37	0.425328	0.328	0.143	1.55351e-32	3	LOC118767940
2.50378e-19	0.424967	0.573	0.447	4.49703e-15	3	LOC115213544
4.73858e-45	0.424882	0.641	0.406	8.51097e-41	3	LOC115216157
1.22118e-77	0.423747	0.981	0.831	2.19336e-73	3	LOC115220621
2.94766e-39	0.423215	0.833	0.617	5.29429e-35	3	LOC115223393
1.27412e-48	0.42297	0.81	0.568	2.28846e-44	3	LOC115209962
3.87038e-115	0.422895	0.255	0.044	6.95158e-111	3	LOC115230059
3.37716e-61	0.42102	0.971	0.76	6.06571e-57	3	LOC115213932
4.55142e-37	0.420645	0.747	0.533	8.17481e-33	3	LOC115211097
4.61213e-52	0.42009	0.849	0.572	8.28384e-48	3	LOC115213114
2.31542e-57	0.418704	0.726	0.426	4.15872e-53	3	LOC115211002
1.08367e-34	0.415276	0.259	0.105	1.94637e-30	3	LOC115209625
2.01735e-53	0.414904	0.935	0.777	3.62337e-49	3	LOC115230863
7.61633e-50	0.414831	0.784	0.494	1.36797e-45	3	LOC115221505
9.41937e-95	0.414377	0.447	0.131	1.69181e-90	3	LOC115218993
2.55488e-30	0.413911	0.505	0.319	4.58881e-26	3	LOC115214133
5.53904e-13	0.411819	0.631	0.572	9.94867e-09	3	LOC115222586
8.91185e-32	0.411111	0.378	0.204	1.60066e-27	3	LOC115215616
2.40764e-42	0.410871	0.782	0.567	4.32436e-38	3	LOC115221021
9.15431e-31	0.410802	0.787	0.629	1.64421e-26	3	LOC115212783
5.15739e-43	0.410348	0.301	0.122	9.26318e-39	3	LOC118765926
7.38637e-34	0.408524	0.253	0.102	1.32667e-29	3	LOC115229088
7.60365e-74	0.407588	0.991	0.902	1.36569e-69	3	LOC115222461
4.66409e-39	0.407425	0.806	0.619	8.37718e-35	3	LOC115220420
7.3196e-44	0.405633	0.791	0.547	1.31467e-39	3	LOC115215738
8.96055e-44	0.402968	0.859	0.672	1.6094e-39	3	LOC115211582
1.87847e-38	0.401306	0.641	0.401	3.37392e-34	3	LOC115213987
5.36361e-35	0.4006	0.429	0.237	9.63359e-31	3	LOC115229437
5.06738e-46	0.399827	0.891	0.598	9.10153e-42	3	LOC115213862
1.70625e-33	0.39717	0.612	0.399	3.0646e-29	3	LOC115224894
3.26659e-57	0.397109	0.988	0.794	5.86713e-53	3	LOC115218233
2.78101e-06	0.396713	0.486	0.483	0.0499497	3	LOC118767298
9.79574e-44	0.395903	0.757	0.48	1.75941e-39	3	LOC115211970
4.25294e-76	0.394806	0.34	0.097	7.63871e-72	3	LOC115231184
3.43717e-35	0.393108	0.844	0.66	6.1735e-31	3	LOC115211596
9.46888e-18	0.391925	0.333	0.2	1.70071e-13	3	LOC115210375
4.06455e-26	0.389208	0.532	0.361	7.30035e-22	3	LOC115212733
2.68619e-23	0.38787	0.43	0.27	4.82467e-19	3	LOC115222915
8.2321e-29	0.38499	0.446	0.265	1.47857e-24	3	LOC115222307
7.75418e-36	0.384161	0.738	0.545	1.39273e-31	3	LOC115214078
4.39826e-32	0.378875	0.707	0.514	7.89972e-28	3	LOC118763816
1.17569e-62	0.3786	0.906	0.686	2.11166e-58	3	LOC115210626
4.87362e-37	0.373181	0.752	0.537	8.7535e-33	3	LOC115232434
3.24589e-65	0.37271	0.884	0.508	5.82994e-61	3	LOC115210886
2.78379e-32	0.372021	0.59	0.386	4.99996e-28	3	LOC118765194
3.6378e-30	0.371472	0.452	0.266	6.53385e-26	3	LOC115222280
1.33721e-40	0.370367	0.932	0.705	2.40177e-36	3	LOC115214029
7.19565e-24	0.370352	0.316	0.173	1.29241e-19	3	LOC115211609
7.04903e-23	0.370099	0.546	0.397	1.26608e-18	3	LOC115218357
6.54274e-38	0.368069	0.859	0.674	1.17514e-33	3	LOC115216300
6.31153e-35	0.368005	0.767	0.583	1.13361e-30	3	LOC115218551
1.70956e-28	0.367292	0.352	0.189	3.07054e-24	3	LOC115232140
2.35658e-33	0.366329	0.796	0.657	4.23266e-29	3	LOC115224314
1.17187e-34	0.365723	0.862	0.682	2.1048e-30	3	LOC115217011
2.27809e-25	0.363345	0.413	0.251	4.09167e-21	3	LOC118767003
1.52536e-52	0.363256	0.959	0.75	2.73971e-48	3	LOC115219147
7.41652e-30	0.361888	0.362	0.193	1.33208e-25	3	LOC115217450
2.1331e-64	0.361134	0.988	0.845	3.83127e-60	3	LOC115210824
1.06023e-64	0.360998	0.991	0.887	1.90428e-60	3	LOC115216372
4.19641e-30	0.360376	0.255	0.111	7.53717e-26	3	LOC115213806
8.08142e-35	0.358862	0.845	0.649	1.4515e-30	3	LOC115223009
1.30965e-54	0.358712	0.98	0.872	2.35226e-50	3	LOC115220246
1.25542e-53	0.35799	0.827	0.515	2.25487e-49	3	LOC115211044
1.24607e-23	0.357868	0.531	0.365	2.23808e-19	3	LOC115213036
3.09996e-27	0.356331	0.418	0.244	5.56784e-23	3	LOC115218900
2.34768e-81	0.353742	0.99	0.924	4.21667e-77	3	LOC115214302
3.03163e-34	0.353283	0.281	0.118	5.44511e-30	3	LOC115223995
1.03728e-33	0.352099	0.662	0.417	1.86305e-29	3	LOC118763414
8.08274e-41	0.349906	0.874	0.606	1.45174e-36	3	LOC115224337
4.32947e-35	0.348743	0.548	0.331	7.77615e-31	3	LOC115219744
1.09437e-32	0.348719	0.871	0.661	1.9656e-28	3	LOC115224232
3.22907e-53	0.347429	0.252	0.077	5.79973e-49	3	LOC118762498
4.50695e-27	0.347361	0.468	0.29	8.09494e-23	3	LOC115222763
1.69873e-35	0.346492	0.864	0.68	3.0511e-31	3	LOC115217804
6.5537e-44	0.345686	0.974	0.839	1.17711e-39	3	LOC115219521
3.88836e-32	0.34555	0.636	0.394	6.98388e-28	3	LOC115213483
2.08833e-19	0.345389	0.551	0.403	3.75085e-15	3	LOC115218200
6.13666e-35	0.343445	0.724	0.473	1.1022e-30	3	LOC115220353
1.45352e-21	0.340557	0.41	0.254	2.61066e-17	3	LOC118763109
4.0238e-32	0.339829	0.83	0.663	7.22714e-28	3	LOC115216962
7.12148e-40	0.339792	0.354	0.154	1.27909e-35	3	LOC118765617
1.10496e-40	0.338993	0.714	0.487	1.98461e-36	3	LOC115219141
6.1577e-87	0.338647	1	0.99	1.10599e-82	3	LOC115232609
9.00939e-22	0.338434	0.658	0.515	1.61818e-17	3	LOC118762189
1.7812e-39	0.337877	0.932	0.798	3.19922e-35	3	LOC115213110
3.82939e-27	0.337289	0.811	0.668	6.87797e-23	3	LOC115229146
5.3781e-24	0.335635	0.282	0.142	9.65961e-20	3	LOC115223267
7.10931e-17	0.335618	0.338	0.217	1.2769e-12	3	LOC115227439
4.63126e-31	0.33557	0.84	0.679	8.31821e-27	3	LOC115218558
5.31338e-30	0.335222	0.772	0.613	9.54337e-26	3	LOC115220501
1.67679e-30	0.335109	0.862	0.716	3.01167e-26	3	LOC115232589
6.74262e-39	0.334968	0.939	0.796	1.21104e-34	3	LOC115224741
2.58931e-28	0.33351	0.808	0.659	4.65067e-24	3	LOC115223900
3.55352e-28	0.332623	0.634	0.462	6.38247e-24	3	LOC115209656
1.01298e-28	0.332088	0.308	0.148	1.81941e-24	3	LOC118761328
2.34302e-33	0.331628	0.767	0.553	4.2083e-29	3	LOC118764748
1.61942e-28	0.331003	0.776	0.586	2.90864e-24	3	LOC115224503
3.36314e-28	0.329739	0.344	0.175	6.04054e-24	3	LOC115231993
4.37758e-23	0.329047	0.721	0.566	7.86257e-19	3	LOC118767611
2.50946e-29	0.327976	0.651	0.426	4.50724e-25	3	LOC115232462
3.35919e-19	0.327892	0.376	0.238	6.03344e-15	3	LOC115210793
3.45551e-25	0.325523	0.529	0.342	6.20645e-21	3	LOC115211053
1.99618e-38	0.32546	0.622	0.36	3.58534e-34	3	LOC115219988
2.3748e-19	0.325363	0.493	0.353	4.26538e-15	3	LOC115221401
4.25583e-22	0.325363	0.327	0.185	7.64389e-18	3	LOC115210227
1.56854e-20	0.325016	0.541	0.383	2.81726e-16	3	LOC115209643
6.95407e-25	0.32477	0.707	0.527	1.24902e-20	3	LOC118765381
1.445e-35	0.324672	0.871	0.62	2.59536e-31	3	LOC115210231
2.16057e-48	0.324549	0.985	0.896	3.8806e-44	3	LOC115222519
8.23069e-27	0.324533	0.679	0.496	1.47831e-22	3	LOC115215476
4.95045e-26	0.324496	0.558	0.387	8.8915e-22	3	LOC115209743
1.23729e-29	0.324101	0.901	0.781	2.2223e-25	3	LOC115224846
2.1817e-24	0.323932	0.711	0.566	3.91854e-20	3	LOC115229588
1.22394e-40	0.321607	0.405	0.186	2.19832e-36	3	LOC115214822
1.60057e-32	0.318535	0.578	0.358	2.87479e-28	3	LOC118762919
1.57815e-47	0.316114	0.985	0.9	2.83451e-43	3	LOC115221492
1.93181e-24	0.315814	0.692	0.518	3.46972e-20	3	LOC118764256
1.29757e-22	0.315548	0.43	0.271	2.33057e-18	3	LOC115223450
1.31197e-23	0.315319	0.34	0.181	2.35643e-19	3	LOC115223702
3.82058e-30	0.315074	0.638	0.426	6.86215e-26	3	LOC115214507
3.86954e-28	0.314631	0.578	0.379	6.95007e-24	3	LOC115209056
3.9977e-22	0.314529	0.527	0.369	7.18026e-18	3	LOC115216375
5.37821e-26	0.313716	0.274	0.132	9.6598e-22	3	LOC115217326
5.67424e-20	0.313704	0.566	0.411	1.01915e-15	3	LOC115222480
2.784e-22	0.313581	0.532	0.373	5.00034e-18	3	LOC115220491
4.81174e-19	0.3126	0.264	0.143	8.64237e-15	3	LOC115215624
7.67288e-20	0.311991	0.478	0.329	1.37813e-15	3	LOC115219856
1.11345e-30	0.311299	0.913	0.772	1.99987e-26	3	LOC115216500
5.83607e-30	0.310141	0.272	0.121	1.04822e-25	3	LOC118767856
2.20604e-27	0.309793	0.772	0.577	3.96227e-23	3	LOC115215414
8.87942e-24	0.309198	0.643	0.465	1.59483e-19	3	LOC115218661
3.82246e-22	0.307795	0.347	0.195	6.86552e-18	3	LOC115212881
8.58343e-34	0.307244	0.694	0.446	1.54167e-29	3	LOC115212956
1.53359e-22	0.306704	0.82	0.669	2.75448e-18	3	LOC115210882
1.42061e-27	0.306637	0.702	0.479	2.55156e-23	3	LOC115219240
6.66748e-17	0.30622	0.33	0.204	1.19755e-12	3	LOC115219752
0.000188927	0.305939	0.44	0.411	1	3	LOC115211607
2.01551e-53	0.30493	0.985	0.83	3.62007e-49	3	LOC115224251
6.82767e-37	0.304819	0.93	0.8	1.22632e-32	3	LOC115217577
1.70027e-22	0.303863	0.532	0.362	3.05386e-18	3	LOC115230602
1.3746e-22	0.303417	0.781	0.639	2.46892e-18	3	LOC115212803
1.3542e-49	0.303291	0.741	0.402	2.43228e-45	3	LOC115215914
2.46426e-87	0.303182	0.988	0.835	4.42605e-83	3	LOC115223847
5.86533e-22	0.303063	0.561	0.401	1.05347e-17	3	LOC115222388
3.40355e-39	0.302194	0.913	0.643	6.11311e-35	3	LOC115215768
4.96849e-31	0.301239	0.837	0.641	8.92391e-27	3	LOC115209262
3.56147e-28	0.301072	0.813	0.585	6.39675e-24	3	LOC115212805
5.15698e-26	0.300628	0.602	0.403	9.26246e-22	3	LOC115220399
1.83389e-18	0.300607	0.616	0.477	3.29384e-14	3	LOC115224238
3.63998e-18	0.300301	0.544	0.392	6.53776e-14	3	LOC118768448
8.69616e-15	0.299014	0.573	0.456	1.56192e-10	3	LOC115209555
9.57639e-24	0.297974	0.784	0.603	1.72002e-19	3	LOC115219923
4.23527e-19	0.29753	0.383	0.241	7.60697e-15	3	LOC115217167
3.04883e-21	0.297406	0.294	0.156	5.47601e-17	3	LOC115209887
1.40884e-25	0.296594	0.582	0.374	2.53041e-21	3	LOC115213085
1.16035e-42	0.296551	0.466	0.221	2.0841e-38	3	LOC115209145
4.05598e-19	0.296425	0.473	0.334	7.28495e-15	3	LOC115211619
7.07797e-15	0.296412	0.478	0.354	1.27127e-10	3	LOC115209335
1.71886e-24	0.295988	0.587	0.392	3.08725e-20	3	LOC115222477
2.83709e-17	0.295783	0.42	0.282	5.09569e-13	3	LOC115217930
4.00218e-18	0.295086	0.486	0.346	7.18831e-14	3	LOC115214165
6.30081e-18	0.293088	0.361	0.227	1.13169e-13	3	LOC115221539
1.01382e-26	0.292896	0.673	0.484	1.82093e-22	3	LOC115211934
1.53175e-32	0.29222	0.689	0.466	2.75117e-28	3	LOC115212924
3.12444e-25	0.291425	0.798	0.644	5.61181e-21	3	LOC115209283
5.79334e-16	0.291162	0.561	0.433	1.04054e-11	3	LOC115212893
5.77106e-16	0.291063	0.383	0.259	1.03654e-11	3	LOC118768026
5.75656e-33	0.290917	0.884	0.658	1.03394e-28	3	LOC115222479
3.55492e-20	0.29085	0.442	0.288	6.385e-16	3	LOC115221283
5.03993e-14	0.289881	0.328	0.217	9.05223e-10	3	LOC115224791
1.78072e-18	0.289379	0.527	0.376	3.19835e-14	3	LOC118767315
3.79637e-23	0.288885	0.872	0.766	6.81866e-19	3	LOC115219179
5.26862e-40	0.288596	0.94	0.738	9.46297e-36	3	LOC115209404
3.10988e-23	0.286942	0.731	0.574	5.58566e-19	3	LOC115224309
3.49609e-23	0.285025	0.558	0.369	6.27932e-19	3	LOC115211980
9.27888e-23	0.284029	0.724	0.584	1.66658e-18	3	LOC115215987
3.04084e-23	0.282962	0.554	0.358	5.46166e-19	3	LOC118764865
8.55282e-27	0.282891	0.67	0.445	1.53617e-22	3	LOC115209393
3.38216e-26	0.282812	0.803	0.594	6.07469e-22	3	LOC115222291
3.0016e-20	0.282719	0.687	0.522	5.39118e-16	3	LOC115214928
8.40581e-51	0.28241	0.997	0.961	1.50977e-46	3	LOC115210389
6.97694e-38	0.281777	0.929	0.684	1.25313e-33	3	LOC115228888
4.07674e-12	0.281614	0.393	0.287	7.32224e-08	3	LOC115211669
6.30453e-21	0.280847	0.531	0.368	1.13236e-16	3	LOC115213542
1.31114e-19	0.280631	0.282	0.154	2.35494e-15	3	LOC115219052
1.03915e-18	0.280407	0.638	0.477	1.86641e-14	3	LOC115210261
1.22925e-20	0.280372	0.493	0.333	2.20785e-16	3	LOC118767202
8.17065e-16	0.279435	0.435	0.303	1.46753e-11	3	LOC115230297
1.83001e-14	0.278563	0.269	0.164	3.28688e-10	3	LOC115208949
3.3285e-17	0.278495	0.607	0.471	5.97832e-13	3	LOC115222456
7.93555e-16	0.278488	0.468	0.337	1.42531e-11	3	LOC115229080
2.01578e-12	0.277176	0.413	0.305	3.62054e-08	3	LOC115215103
1.07984e-21	0.275341	0.707	0.564	1.93949e-17	3	LOC115221116
7.19534e-21	0.275012	0.607	0.445	1.29236e-16	3	LOC115212769
9.46673e-19	0.273902	0.464	0.322	1.70032e-14	3	LOC115218119
2.36023e-26	0.273785	0.699	0.503	4.23921e-22	3	LOC115225727
6.28857e-25	0.273395	0.612	0.416	1.12949e-20	3	LOC115225830
1.01055e-17	0.272891	0.359	0.223	1.81504e-13	3	LOC115214296
2.06965e-16	0.272733	0.425	0.291	3.7173e-12	3	LOC115215190
3.14355e-15	0.272721	0.43	0.301	5.64613e-11	3	LOC115222207
1.14154e-30	0.272504	0.774	0.527	2.05032e-26	3	LOC115209139
8.31368e-30	0.271871	0.821	0.62	1.49322e-25	3	LOC115219720
2.45859e-18	0.271768	0.507	0.36	4.41587e-14	3	LOC115223521
2.53513e-43	0.270083	0.998	0.965	4.55335e-39	3	LOC115215217
3.64027e-11	0.268921	0.442	0.337	6.53829e-07	3	LOC115212055
8.5128e-25	0.266919	0.886	0.684	1.52898e-20	3	LOC115211914
1.84627e-15	0.266915	0.34	0.222	3.31609e-11	3	LOC115225846
2.22303e-10	0.266906	0.362	0.268	3.99278e-06	3	LOC115218415
1.32588e-16	0.266203	0.629	0.492	2.38141e-12	3	LOC115213379
2.23643e-14	0.265616	0.313	0.196	4.01685e-10	3	LOC115224710
2.63808e-26	0.265523	0.803	0.579	4.73825e-22	3	LOC115209752
8.8707e-18	0.265278	0.371	0.237	1.59327e-13	3	LOC115223780
2.67783e-15	0.265214	0.398	0.273	4.80966e-11	3	LOC115229960
2.95e-14	0.264694	0.517	0.376	5.29849e-10	3	LOC115218036
1.19113e-17	0.263619	0.668	0.518	2.13939e-13	3	LOC115214160
5.89602e-25	0.263328	0.728	0.503	1.05898e-20	3	LOC115213993
2.9151e-17	0.263095	0.602	0.47	5.23581e-13	3	LOC115223113
1.76012e-16	0.262363	0.264	0.15	3.16134e-12	3	LOC115216284
1.87153e-21	0.262198	0.495	0.324	3.36145e-17	3	LOC115215661
1.2954e-26	0.261904	0.684	0.455	2.32666e-22	3	LOC115219023
2.62876e-32	0.261216	0.663	0.425	4.72152e-28	3	LOC115221191
3.75778e-37	0.26064	0.595	0.339	6.74935e-33	3	LOC115209444
2.66722e-29	0.260533	0.587	0.374	4.79059e-25	3	LOC115217870
2.6237e-15	0.260294	0.42	0.293	4.71243e-11	3	LOC115212375
1.46916e-23	0.259149	0.667	0.469	2.63876e-19	3	LOC115218101
3.11335e-21	0.25825	0.784	0.625	5.59189e-17	3	LOC118761050
5.11816e-12	0.258048	0.537	0.428	9.19272e-08	3	LOC115209565
8.03247e-29	0.257807	0.767	0.525	1.44271e-24	3	LOC115211938
5.52134e-27	0.257805	0.633	0.417	9.91688e-23	3	LOC115217538
1.23652e-17	0.257509	0.58	0.421	2.22091e-13	3	LOC115215636
2.46989e-26	0.256726	0.728	0.487	4.43617e-22	3	LOC115224832
1.27725e-17	0.255525	0.543	0.382	2.29407e-13	3	LOC115210773
5.93705e-23	0.254988	0.612	0.416	1.06635e-18	3	LOC115212514
1.04642e-11	0.252907	0.381	0.276	1.87948e-07	3	LOC115219797
4.01617e-19	0.252757	0.595	0.419	7.21345e-15	3	LOC115230731
3.18752e-13	0.25259	0.366	0.255	5.72511e-09	3	LOC115210676
1.22593e-14	0.251228	0.512	0.374	2.2019e-10	3	LOC115216524
2.51415e-29	0.250385	0.949	0.84	4.51567e-25	3	LOC115210958
8.57381e-15	0.250236	0.274	0.161	1.53994e-10	3	LOC115218904
0	3.44147	0.914	0.1	0	4	LOC115219764
0	2.94561	0.637	0.014	0	4	LOC115219011
0	2.84472	0.963	0.121	0	4	LOC115223421
0	2.76417	0.858	0.1	0	4	LOC115214113
0	2.67986	0.832	0.05	0	4	LOC115230720
0	2.63766	0.862	0.075	0	4	LOC115228392
0	2.5438	0.978	0.497	0	4	LOC115220766
0	2.48576	0.86	0.187	0	4	LOC115232460
0	2.4359	0.886	0.079	0	4	LOC115213887
6.15529e-186	2.43216	0.885	0.606	1.10555e-181	4	LOC115216632
3.92704e-171	2.42445	0.726	0.328	7.05336e-167	4	LOC115218530
0	2.40075	0.67	0.043	0	4	LOC115217435
0	2.40063	0.866	0.159	0	4	LOC115222952
0	2.3955	0.723	0.029	0	4	LOC115232521
0	2.39258	0.661	0.125	0	4	LOC115215364
0	2.3693	0.806	0.067	0	4	LOC115231104
0	2.33341	0.726	0.039	0	4	LOC115213538
0	2.31121	0.777	0.026	0	4	LOC115230663
0	2.29816	0.898	0.133	0	4	LOC115216690
6.03536e-251	2.26451	0.816	0.301	1.08401e-246	4	LOC115214146
0	2.25853	0.706	0.043	0	4	LOC115213120
1.61958e-169	2.23604	0.775	0.403	2.90893e-165	4	LOC118762678
5.39397e-273	2.22753	0.678	0.163	9.68811e-269	4	LOC115231105
0	2.19276	0.804	0.041	0	4	LOC115223363
7.27488e-307	2.1701	0.626	0.12	1.30664e-302	4	LOC115219967
0	2.16331	0.486	0.037	0	4	LOC115219198
0	2.12791	0.79	0.122	0	4	LOC115223163
0	2.10985	0.745	0.045	0	4	LOC115222592
0	2.09382	0.844	0.084	0	4	LOC115217838
0	2.07745	0.633	0.082	0	4	LOC115222946
0	2.06802	0.702	0.031	0	4	LOC115218929
2.08228e-198	2.05567	0.739	0.291	3.73998e-194	4	LOC115209421
4.16473e-285	2.04431	0.98	0.638	7.48028e-281	4	LOC115214900
0	2.03532	0.803	0.056	0	4	LOC115222834
0	1.99318	0.754	0.05	0	4	LOC115212084
0	1.97559	0.682	0.055	0	4	LOC115215064
0	1.95962	0.473	0.015	0	4	LOC115222009
0	1.94558	0.78	0.128	0	4	LOC115210840
0	1.94137	0.752	0.08	0	4	LOC115227676
0	1.94037	0.572	0.029	0	4	LOC115211946
0	1.88957	0.68	0.041	0	4	LOC115209608
2.81317e-247	1.88276	0.927	0.465	5.05273e-243	4	LOC115217982
0	1.87185	0.676	0.085	0	4	LOC115231765
9.01736e-106	1.86165	0.84	0.722	1.61961e-101	4	LOC115215203
0	1.84878	0.669	0.027	0	4	LOC115219541
0	1.84377	0.715	0.1	0	4	LOC115214230
0	1.82288	0.689	0.052	0	4	LOC115224427
0	1.8079	0.626	0.042	0	4	LOC115213040
0	1.80318	0.678	0.039	0	4	LOC115224295
0	1.79931	0.648	0.062	0	4	LOC115219640
6.69284e-175	1.77048	0.581	0.168	1.2021e-170	4	LOC115222226
0	1.76154	0.86	0.235	0	4	LOC115218249
1.05161e-237	1.74537	0.894	0.446	1.8888e-233	4	LOC115210633
0	1.73187	0.639	0.068	0	4	LOC115209193
0	1.7209	0.493	0.031	0	4	LOC118763579
9.6087e-241	1.71844	0.911	0.487	1.72582e-236	4	LOC115221519
0	1.70857	0.665	0.031	0	4	LOC115217548
0	1.70249	0.508	0.032	0	4	LOC118762302
1.89046e-301	1.65981	0.737	0.182	3.39545e-297	4	LOC115217990
0	1.60519	0.648	0.048	0	4	LOC115212284
1.07346e-195	1.60019	0.345	0.049	1.92803e-191	4	LOC115221400
4.65556e-259	1.56798	0.676	0.167	8.36185e-255	4	LOC115224244
0	1.5659	0.598	0.035	0	4	LOC115228175
0	1.56358	0.298	0.012	0	4	LOC115209666
2.22372e-224	1.55917	0.577	0.129	3.99403e-220	4	LOC115215568
1.23497e-162	1.55903	0.864	0.606	2.21813e-158	4	LOC115209891
1.09781e-115	1.5327	0.67	0.353	1.97178e-111	4	LOC115222632
7.56912e-165	1.52918	0.736	0.314	1.35949e-160	4	LOC115211339
0	1.50971	0.361	0.03	0	4	LOC115221654
3.14792e-214	1.50496	0.719	0.23	5.65398e-210	4	LOC115209092
2.04303e-252	1.49511	0.635	0.148	3.66948e-248	4	LOC115210713
0	1.48706	0.417	0.029	0	4	LOC115224271
0	1.48555	0.501	0.029	0	4	LOC115232357
0	1.45126	0.415	0.024	0	4	LOC115229675
1.95617e-202	1.45052	0.952	0.707	3.51347e-198	4	LOC115210255
0	1.44937	0.467	0.012	0	4	LOC115219798
7.19952e-226	1.44871	0.466	0.079	1.2931e-221	4	LOC115232192
0	1.44042	0.419	0.024	0	4	LOC115216709
4.94838e-253	1.42714	0.574	0.113	8.88779e-249	4	LOC115209166
0	1.42103	0.521	0.033	0	4	LOC115210256
6.63788e-141	1.40717	0.642	0.244	1.19223e-136	4	LOC115222850
3.91248e-248	1.40673	0.473	0.076	7.0272e-244	4	LOC115210918
0	1.40511	0.521	0.026	0	4	LOC115228799
0	1.39953	0.577	0.085	0	4	LOC115224727
0	1.39365	0.41	0.006	0	4	LOC115219014
0	1.39267	0.451	0.031	0	4	LOC115218406
0	1.39245	0.488	0.024	0	4	LOC115223291
0	1.37967	0.501	0.03	0	4	LOC115212913
7.87994e-187	1.37835	0.717	0.256	1.41532e-182	4	LOC115220978
0	1.36876	0.48	0.03	0	4	LOC115215832
9.64706e-62	1.36662	0.659	0.452	1.73271e-57	4	LOC115223448
7.7439e-53	1.34764	0.633	0.477	1.39088e-48	4	LOC115215841
4.2425e-274	1.33868	0.458	0.064	7.61996e-270	4	LOC115216662
9.44759e-121	1.33177	0.587	0.233	1.69688e-116	4	LOC115232577
0	1.32345	0.456	0.021	0	4	LOC115219231
0	1.32209	0.486	0.027	0	4	LOC115212302
8.04751e-172	1.32065	0.438	0.09	1.44541e-167	4	LOC115216275
0	1.31739	0.505	0.059	0	4	LOC115232570
2.23031e-164	1.31165	0.829	0.46	4.00586e-160	4	LOC115223159
0	1.30977	0.436	0.029	0	4	LOC115225896
6.49951e-172	1.30925	0.797	0.393	1.16738e-167	4	LOC115209094
0	1.30662	0.425	0.014	0	4	LOC115210948
0	1.30652	0.419	0.026	0	4	LOC115219125
0	1.30648	0.454	0.024	0	4	LOC115216747
3.74008e-160	1.30641	0.376	0.07	6.71757e-156	4	LOC115212092
1.58942e-126	1.30264	0.466	0.136	2.85475e-122	4	LOC115230435
0	1.30056	0.508	0.034	0	4	LOC115213855
2.16621e-170	1.29718	0.281	0.037	3.89073e-166	4	LOC115218623
0	1.2911	0.445	0.049	0	4	LOC115216329
1.96719e-116	1.28552	0.819	0.61	3.53327e-112	4	LOC115217963
6.45014e-50	1.28366	0.458	0.237	1.15851e-45	4	LOC115220349
1.75117e-119	1.27943	0.819	0.582	3.14528e-115	4	LOC115210869
0	1.27227	0.441	0.012	0	4	LOC115212856
5.44386e-165	1.26743	0.842	0.492	9.77771e-161	4	LOC115232352
0	1.26402	0.432	0.027	0	4	LOC115224863
2.55142e-168	1.2621	0.922	0.644	4.5826e-164	4	LOC115209142
0	1.26182	0.417	0.035	0	4	LOC115209256
1.5534e-168	1.2515	0.512	0.127	2.79005e-164	4	LOC115210280
0	1.25075	0.454	0.019	0	4	LOC118764597
5.17909e-307	1.24598	0.52	0.074	9.30217e-303	4	LOC115216317
7.70658e-157	1.23875	0.883	0.647	1.38418e-152	4	LOC115214905
9.24014e-304	1.2344	0.391	0.04	1.65962e-299	4	LOC115218845
6.91827e-138	1.23432	0.391	0.085	1.24259e-133	4	LOC115212746
6.2103e-106	1.2323	0.76	0.499	1.11543e-101	4	LOC115215546
2.34351e-124	1.23147	0.412	0.103	4.20918e-120	4	LOC115232228
9.53283e-41	1.22778	0.326	0.141	1.71219e-36	4	LOC115223710
2.86862e-190	1.22733	0.264	0.029	5.15232e-186	4	LOC115215216
2.28012e-138	1.2173	0.624	0.238	4.09533e-134	4	LOC115211931
1.19511e-305	1.21726	0.46	0.056	2.14653e-301	4	LOC115210681
1.47371e-184	1.21227	0.439	0.087	2.64694e-180	4	LOC115215394
3.74104e-153	1.20956	0.503	0.136	6.71929e-149	4	LOC115216892
1.35654e-189	1.20199	0.527	0.122	2.43649e-185	4	LOC115218922
1.05203e-155	1.20176	0.555	0.162	1.88955e-151	4	LOC115218412
1.15265e-124	1.20022	0.52	0.173	2.07028e-120	4	LOC115213787
1.00067e-256	1.19216	0.412	0.053	1.79731e-252	4	LOC115218362
1.13013e-193	1.18056	0.482	0.098	2.02982e-189	4	LOC115212091
0	1.17476	0.462	0.055	0	4	LOC115229692
5.53608e-244	1.1714	0.371	0.044	9.94336e-240	4	LOC115232489
0	1.16584	0.419	0.026	0	4	LOC115211591
1.39142e-119	1.16111	0.711	0.371	2.49912e-115	4	LOC115217870
3.5372e-115	1.15946	0.702	0.376	6.35316e-111	4	LOC115224228
1.97228e-119	1.15668	0.562	0.212	3.54242e-115	4	LOC118762652
0	1.15242	0.33	0.02	0	4	LOC115232487
0	1.15215	0.307	0.006	0	4	LOC115222957
0	1.14886	0.385	0.015	0	4	LOC115210950
2.5073e-55	1.13768	0.49	0.253	4.50336e-51	4	LOC115218432
1.49743e-120	1.13492	0.844	0.604	2.68954e-116	4	LOC115217047
1.30455e-27	1.13168	0.318	0.172	2.34309e-23	4	LOC115219642
1.30331e-151	1.1298	0.516	0.141	2.34088e-147	4	LOC115215195
1.84687e-113	1.12646	0.78	0.479	3.31716e-109	4	LOC115212855
0	1.12213	0.376	0.023	0	4	LOC115227964
0	1.12046	0.395	0.038	0	4	LOC115221594
3.97528e-170	1.11289	0.49	0.117	7.14001e-166	4	LOC115211803
4.81738e-275	1.10707	0.339	0.032	8.6525e-271	4	LOC115223468
2.95833e-57	1.1038	0.607	0.388	5.31345e-53	4	LOC115218493
0	1.0979	0.382	0.023	0	4	LOC115219741
1.398e-62	1.09715	0.527	0.294	2.51095e-58	4	LOC118762845
1.82431e-113	1.09517	0.441	0.131	3.27664e-109	4	LOC115215714
0	1.09203	0.315	0.023	0	4	LOC115211302
9.53847e-58	1.09069	0.484	0.256	1.7132e-53	4	LOC115212837
7.69521e-112	1.08518	0.696	0.339	1.38214e-107	4	LOC115219335
5.56779e-48	1.08434	0.331	0.138	1.00003e-43	4	LOC115217087
2.97042e-92	1.07863	0.572	0.261	5.33517e-88	4	LOC118768003
2.96936e-116	1.07829	0.888	0.708	5.33327e-112	4	LOC115210860
0	1.07408	0.359	0.022	0	4	LOC115215139
1.20946e-78	1.07141	0.557	0.26	2.17231e-74	4	LOC115215098
0	1.06895	0.361	0.012	0	4	LOC115219182
2.29376e-289	1.06636	0.27	0.018	4.11982e-285	4	LOC115211627
1.19824e-105	1.06491	0.695	0.361	2.15216e-101	4	LOC115218241
1.70675e-134	1.06311	0.896	0.706	3.06549e-130	4	LOC115209615
2.78418e-306	1.05695	0.359	0.032	5.00067e-302	4	LOC115215786
1.49751e-90	1.05485	0.765	0.471	2.68967e-86	4	LOC115222367
1.93313e-141	1.04384	0.369	0.073	3.47209e-137	4	LOC115215198
6.45999e-80	1.04213	0.536	0.24	1.16028e-75	4	LOC115211517
8.13962e-176	1.03795	0.434	0.086	1.46196e-171	4	LOC115221566
0	1.03794	0.296	0.014	0	4	LOC115210908
4.75141e-202	1.03727	0.3	0.034	8.53402e-198	4	LOC115214963
9.15702e-129	1.03156	0.883	0.694	1.64469e-124	4	LOC115224221
0	1.02835	0.285	0.009	0	4	LOC115227805
2.53772e-103	1.02779	0.324	0.075	4.55799e-99	4	LOC115220878
1.90056e-75	1.02692	0.419	0.159	3.4136e-71	4	LOC115214493
0	1.01808	0.374	0.031	0	4	LOC115211030
1.25602e-80	1.01689	0.497	0.202	2.25593e-76	4	LOC115210341
0	1.01674	0.272	0.009	0	4	LOC118764191
2.80072e-147	1.01565	0.466	0.113	5.03038e-143	4	LOC115216328
1.0504e-91	1.01303	0.691	0.405	1.88663e-87	4	LOC115216157
3.474e-193	1.01275	0.264	0.028	6.23966e-189	4	LOC115214941
0	1.00463	0.32	0.012	0	4	LOC115216277
4.3354e-115	1.00295	0.836	0.566	7.78681e-111	4	LOC115222994
1.62408e-230	1.00045	0.358	0.044	2.917e-226	4	LOC115215037
4.30214e-103	0.995376	0.276	0.056	7.72707e-99	4	LOC115209341
7.54559e-72	0.995138	0.484	0.214	1.35526e-67	4	LOC115210215
0	0.993639	0.274	0.011	0	4	LOC115218529
3.23407e-257	0.989652	0.331	0.033	5.80871e-253	4	LOC115215040
5.29767e-105	0.981257	0.531	0.195	9.51514e-101	4	LOC115216751
0	0.97633	0.298	0.011	0	4	LOC115231386
4.26228e-220	0.975538	0.376	0.051	7.65548e-216	4	LOC115220447
1.18572e-109	0.975284	0.86	0.683	2.12967e-105	4	LOC115210952
0	0.974712	0.261	0.005	0	4	LOC115218492
2.40368e-73	0.973696	0.618	0.349	4.31725e-69	4	LOC115212896
1.90266e-69	0.971186	0.499	0.232	3.41736e-65	4	LOC115224794
8.14197e-81	0.966524	0.78	0.636	1.46238e-76	4	LOC115217115
9.52716e-29	0.966206	0.555	0.436	1.71117e-24	4	LOC115222221
4.13872e-139	0.965854	0.315	0.055	7.43356e-135	4	LOC115229967
2.1305e-17	0.961957	0.52	0.443	3.82659e-13	4	LOC115212320
1.4225e-292	0.956949	0.333	0.029	2.55494e-288	4	LOC115223481
1.45555e-85	0.95054	0.471	0.181	2.61431e-81	4	LOC115227479
0	0.948433	0.291	0.017	0	4	LOC115214248
0	0.948309	0.343	0.027	0	4	LOC115216398
3.36167e-107	0.947299	0.38	0.101	6.0379e-103	4	LOC115215161
1.22953e-189	0.944896	0.287	0.034	2.20835e-185	4	LOC115219536
1.54124e-70	0.936169	0.555	0.286	2.76822e-66	4	LOC115217499
2.41054e-68	0.924463	0.616	0.38	4.32957e-64	4	LOC115225295
4.5441e-48	0.922888	0.603	0.424	8.16167e-44	4	LOC115211787
2.64112e-255	0.918873	0.291	0.025	4.74372e-251	4	LOC115224784
8.55915e-83	0.916725	0.626	0.31	1.53731e-78	4	LOC115216655
3.2291e-104	0.911836	0.855	0.662	5.79978e-100	4	LOC115212854
1.34732e-227	0.907927	0.27	0.024	2.41993e-223	4	LOC115212007
1.06851e-59	0.906096	0.639	0.407	1.91914e-55	4	LOC115220440
2.31542e-227	0.905851	0.33	0.037	4.15872e-223	4	LOC115216712
5.6782e-95	0.904989	0.529	0.194	1.01986e-90	4	LOC115210375
1.48367e-55	0.904831	0.585	0.358	2.66482e-51	4	LOC115217984
1.68952e-33	0.904814	0.568	0.428	3.03454e-29	4	LOC115223367
1.14353e-73	0.904257	0.557	0.276	2.05389e-69	4	LOC115217030
2.2623e-194	0.903199	0.283	0.032	4.06332e-190	4	LOC115218133
8.32588e-65	0.900803	0.6	0.341	1.49541e-60	4	LOC115213094
2.20372e-90	0.8977	0.348	0.096	3.9581e-86	4	LOC118765764
3.43075e-48	0.892096	0.384	0.176	6.16197e-44	4	LOC115231770
1.19684e-53	0.891601	0.518	0.3	2.14965e-49	4	LOC115217014
0	0.889846	0.3	0.02	0	4	LOC115214228
1.97268e-36	0.888947	0.285	0.122	3.54313e-32	4	LOC115230835
9.99051e-153	0.888548	0.296	0.045	1.7944e-148	4	LOC115218386
2.19258e-130	0.887725	0.322	0.061	3.9381e-126	4	LOC115215581
1.82104e-58	0.885199	0.546	0.298	3.27077e-54	4	LOC115210248
8.40059e-268	0.88465	0.274	0.02	1.50883e-263	4	LOC115227542
6.70361e-44	0.881787	0.687	0.551	1.20404e-39	4	LOC115209143
1.11886e-84	0.874802	0.466	0.172	2.00958e-80	4	LOC115213419
3.25278e-71	0.871994	0.283	0.079	5.84231e-67	4	LOC115209378
5.35454e-32	0.871787	0.601	0.485	9.61729e-28	4	LOC115218863
1.30883e-32	0.870008	0.549	0.41	2.35079e-28	4	LOC115211592
1.21836e-66	0.868669	0.529	0.262	2.1883e-62	4	LOC115211777
3.19003e-105	0.864451	0.92	0.723	5.7296e-101	4	LOC115219900
7.00343e-110	0.86438	0.451	0.127	1.25789e-105	4	LOC118760920
2.01056e-62	0.861136	0.605	0.363	3.61117e-58	4	LOC115224576
8.31168e-48	0.861084	0.486	0.265	1.49286e-43	4	LOC115213074
3.27731e-44	0.860595	0.372	0.174	5.88638e-40	4	LOC115232456
1.75305e-82	0.85983	0.345	0.1	3.14865e-78	4	LOC118767350
3.90674e-118	0.859694	0.333	0.068	7.01689e-114	4	LOC115210541
1.11407e-92	0.855334	0.86	0.719	2.00098e-88	4	LOC115220273
1.4267e-82	0.85488	0.402	0.133	2.5625e-78	4	LOC115223479
4.81862e-308	0.85153	0.272	0.017	8.65472e-304	4	LOC115216703
7.36807e-62	0.846694	0.345	0.122	1.32338e-57	4	LOC115212831
1.35962e-54	0.845953	0.417	0.194	2.44201e-50	4	LOC115227615
6.80365e-142	0.843747	0.272	0.04	1.222e-137	4	LOC115215929
1.01473e-41	0.842395	0.756	0.73	1.82255e-37	4	LOC115222684
3.30933e-59	0.83894	0.52	0.265	5.94388e-55	4	LOC115219631
7.02658e-46	0.835078	0.657	0.466	1.26204e-41	4	LOC115222529
2.68655e-69	0.832779	0.778	0.568	4.8253e-65	4	LOC115220823
1.36613e-69	0.831734	0.339	0.112	2.45371e-65	4	LOC115223492
1.63599e-68	0.831726	0.756	0.568	2.9384e-64	4	LOC115221021
2.36932e-88	0.829745	0.372	0.109	4.25554e-84	4	LOC115216613
0	0.82881	0.266	0.008	0	4	LOC115231081
1.94349e-53	0.823234	0.449	0.22	3.4907e-49	4	LOC115222398
2.8897e-22	0.822178	0.51	0.374	5.19019e-18	4	LOC115211759
1.82752e-49	0.817589	0.613	0.427	3.28241e-45	4	LOC115219479
1.28591e-94	0.814451	0.389	0.114	2.30961e-90	4	LOC115211775
1.31613e-56	0.814131	0.559	0.32	2.3639e-52	4	LOC118761713
3.57306e-53	0.812198	0.331	0.128	6.41757e-49	4	LOC115214054
4.53749e-55	0.810552	0.642	0.442	8.14978e-51	4	LOC115215244
7.60666e-44	0.808351	0.428	0.224	1.36623e-39	4	LOC115224192
1.76777e-30	0.808201	0.48	0.313	3.1751e-26	4	LOC115210448
5.29686e-212	0.805176	0.317	0.036	9.51369e-208	4	LOC118760889
7.29739e-37	0.804001	0.436	0.252	1.31068e-32	4	LOC115226690
2.44026e-50	0.802268	0.372	0.161	4.38296e-46	4	LOC115224864
1.9048e-288	0.802153	0.294	0.022	3.4212e-284	4	LOC115221405
2.3818e-58	0.799774	0.516	0.269	4.27795e-54	4	LOC115231934
1.2538e-63	0.799338	0.737	0.566	2.25195e-59	4	LOC115215250
7.15348e-70	0.79865	0.428	0.168	1.28484e-65	4	LOC115224206
3.35403e-119	0.79705	0.639	0.226	6.02417e-115	4	LOC115218654
9.90688e-47	0.795643	0.397	0.187	1.77938e-42	4	LOC115217495
4.83894e-103	0.783044	0.916	0.799	8.69121e-99	4	LOC115213110
5.28964e-60	0.781734	0.723	0.519	9.50073e-56	4	LOC115214490
3.34771e-39	0.78094	0.518	0.318	6.01283e-35	4	LOC115217511
1.24022e-129	0.780611	0.304	0.054	2.22756e-125	4	LOC115229230
2.49276e-20	0.780414	0.501	0.403	4.47725e-16	4	LOC115223247
5.65536e-61	0.779992	0.782	0.6	1.01576e-56	4	LOC115232418
3.98091e-76	0.779616	0.322	0.093	7.15011e-72	4	LOC115222062
0.000387061	0.778357	0.605	0.633	1	4	LOC115223434
3.76647e-249	0.773562	0.27	0.022	6.76497e-245	4	LOC115219528
3.38774e-145	0.772441	0.264	0.037	6.08472e-141	4	LOC115223536
1.05627e-60	0.768896	0.732	0.564	1.89718e-56	4	LOC115223573
1.81132e-67	0.765917	0.277	0.079	3.25331e-63	4	LOC115222566
1.83697e-20	0.764661	0.726	0.779	3.29939e-16	4	LOC115214261
1.79563e-35	0.762282	0.495	0.314	3.22514e-31	4	LOC118766558
1.86132e-65	0.761723	0.816	0.69	3.34312e-61	4	LOC115226299
6.21791e-29	0.758488	0.587	0.479	1.1168e-24	4	LOC115217527
1.23059e-104	0.757633	0.279	0.056	2.21027e-100	4	LOC115218350
1.57502e-71	0.757319	0.814	0.621	2.8289e-67	4	LOC115217389
5.96816e-43	0.754753	0.654	0.507	1.07194e-38	4	LOC115217572
2.55634e-42	0.75165	0.588	0.402	4.59144e-38	4	LOC118764353
1.03149e-77	0.749282	0.387	0.122	1.85266e-73	4	LOC115221503
6.16855e-46	0.748773	0.359	0.158	1.10793e-41	4	LOC115217981
7.4949e-45	0.746667	0.65	0.475	1.34616e-40	4	LOC115211685
1.35883e-37	0.743835	0.65	0.52	2.44059e-33	4	LOC115217991
1.3303e-42	0.741197	0.672	0.528	2.38934e-38	4	LOC115214902
4.19629e-39	0.738349	0.304	0.127	7.53696e-35	4	LOC115218050
3.25221e-66	0.733101	0.251	0.066	5.8413e-62	4	LOC118762680
1.33119e-55	0.72798	0.704	0.507	2.39095e-51	4	LOC115217859
9.1452e-130	0.727101	0.268	0.042	1.64257e-125	4	LOC115209696
1.06443e-37	0.726849	0.644	0.494	1.91182e-33	4	LOC115224701
1.27521e-39	0.725839	0.557	0.368	2.2904e-35	4	LOC115213792
1.73369e-37	0.724474	0.777	0.743	3.11388e-33	4	LOC115209509
1.03389e-230	0.717677	0.251	0.02	1.85698e-226	4	LOC115215157
3.7104e-32	0.717062	0.326	0.155	6.66425e-28	4	LOC115209887
9.68129e-37	0.716318	0.7	0.533	1.73886e-32	4	LOC115220974
9.483e-29	0.71584	0.473	0.321	1.70324e-24	4	LOC115224428
6.18093e-55	0.715119	0.78	0.675	1.11016e-50	4	LOC115211614
1.04901e-64	0.714863	0.814	0.683	1.88412e-60	4	LOC115223482
4.97598e-36	0.714321	0.588	0.426	8.93735e-32	4	LOC115216434
2.3874e-95	0.7141	0.912	0.843	4.28801e-91	4	LOC115222631
3.55904e-36	0.713316	0.348	0.169	6.3924e-32	4	LOC115216388
7.20176e-78	0.712865	0.305	0.082	1.29351e-73	4	LOC115223960
7.60069e-25	0.710972	0.43	0.286	1.36516e-20	4	LOC115219911
3.33247e-18	0.707975	0.561	0.495	5.98545e-14	4	LOC115222972
1.20673e-57	0.707112	0.747	0.558	2.1674e-53	4	LOC115224085
4.93411e-35	0.705119	0.443	0.259	8.86216e-31	4	LOC115221363
1.50371e-91	0.701344	0.296	0.07	2.70082e-87	4	LOC115225815
1.39621e-31	0.698265	0.421	0.249	2.50774e-27	4	LOC115219481
2.24218e-20	0.697836	0.507	0.406	4.02719e-16	4	LOC115209071
2.99568e-41	0.693239	0.423	0.213	5.38055e-37	4	LOC115216791
1.77342e-34	0.692682	0.354	0.176	3.18524e-30	4	LOC115216543
9.19817e-113	0.690016	0.38	0.093	1.65208e-108	4	LOC115209845
1.27172e-34	0.683997	0.642	0.531	2.28414e-30	4	LOC115210876
5.41361e-37	0.682406	0.551	0.381	9.72339e-33	4	LOC115222368
4.68497e-36	0.681294	0.374	0.19	8.41467e-32	4	LOC115232078
4.40686e-62	0.679369	0.281	0.085	7.91517e-58	4	LOC115218429
2.70886e-22	0.677658	0.402	0.243	4.86539e-18	4	LOC115209714
1.1279e-33	0.676572	0.505	0.332	2.02582e-29	4	LOC115225885
1.04537e-46	0.676491	0.404	0.18	1.87759e-42	4	LOC115230021
5.03586e-71	0.675948	0.879	0.77	9.0449e-67	4	LOC115232477
2.61716e-24	0.675688	0.51	0.391	4.70068e-20	4	LOC115229953
7.13333e-41	0.672812	0.583	0.379	1.28122e-36	4	LOC115209056
7.21454e-42	0.671152	0.454	0.252	1.2958e-37	4	LOC115212897
5.82398e-83	0.666121	0.268	0.062	1.04604e-78	4	LOC115214896
1.34362e-41	0.664817	0.311	0.131	2.41328e-37	4	LOC115217081
4.20423e-42	0.663006	0.298	0.12	7.55122e-38	4	LOC115210417
1.02746e-37	0.662526	0.331	0.15	1.84542e-33	4	LOC115224298
3.10546e-50	0.661086	0.739	0.57	5.57771e-46	4	LOC115222912
1.1688e-28	0.66087	0.525	0.373	2.09929e-24	4	LOC115222053
9.55962e-105	0.660848	0.985	0.96	1.717e-100	4	LOC115221317
1.64352e-24	0.660276	0.736	0.687	2.95192e-20	4	LOC115216595
6.63896e-39	0.656073	0.68	0.534	1.19242e-34	4	LOC115217128
7.92346e-51	0.655232	0.76	0.628	1.42313e-46	4	LOC115215232
3.03134e-48	0.654605	0.767	0.566	5.44458e-44	4	LOC115210368
6.40179e-28	0.654095	0.603	0.493	1.14982e-23	4	LOC115213379
5.40493e-156	0.651694	0.272	0.036	9.70779e-152	4	LOC115214950
5.94059e-61	0.650101	0.87	0.787	1.06699e-56	4	LOC115210955
9.9633e-29	0.643217	0.466	0.307	1.78951e-24	4	LOC115223141
6.61856e-40	0.642629	0.696	0.539	1.18876e-35	4	LOC115210865
6.07484e-32	0.640091	0.588	0.43	1.0911e-27	4	LOC115213034
6.70764e-83	0.639469	0.264	0.06	1.20476e-78	4	LOC118761813
1.40818e-10	0.638086	0.443	0.396	2.52924e-06	4	LOC115214268
6.05775e-83	0.636882	0.277	0.064	1.08803e-78	4	LOC115215835
5.30903e-72	0.634434	0.912	0.837	9.53556e-68	4	LOC115221117
7.2013e-25	0.633335	0.475	0.338	1.29343e-20	4	LOC115229080
7.29294e-24	0.630154	0.343	0.191	1.30988e-19	4	LOC115224317
2.5419e-19	0.625565	0.335	0.208	4.5655e-15	4	LOC115216437
1.05952e-52	0.624975	0.831	0.742	1.90301e-48	4	LOC115211684
3.16799e-28	0.624524	0.575	0.438	5.69004e-24	4	LOC115216687
1.32104e-32	0.622162	0.302	0.139	2.37273e-28	4	LOC115232467
7.02776e-53	0.621727	0.836	0.723	1.26226e-48	4	LOC118767059
3.5755e-32	0.621507	0.348	0.163	6.42195e-28	4	LOC115232623
2.43643e-23	0.621498	0.685	0.588	4.37607e-19	4	LOC118766889
4.04563e-64	0.620624	0.587	0.274	7.26635e-60	4	LOC115213920
1.60816e-23	0.619415	0.531	0.374	2.88841e-19	4	LOC115210326
6.41554e-31	0.619185	0.322	0.154	1.15229e-26	4	LOC115217868
1.80083e-39	0.616882	0.276	0.108	3.23446e-35	4	LOC115211811
2.02102e-21	0.615295	0.449	0.316	3.62996e-17	4	LOC115224813
4.3825e-33	0.614719	0.557	0.392	7.8714e-29	4	LOC115210806
6.8603e-54	0.614431	0.287	0.095	1.23218e-49	4	LOC115209279
8.80494e-65	0.60965	0.875	0.802	1.58146e-60	4	LOC115210252
3.05559e-36	0.604773	0.721	0.639	5.48814e-32	4	LOC115214904
1.06563e-34	0.60149	0.287	0.125	1.91398e-30	4	LOC115227227
2.46858e-14	0.600295	0.581	0.524	4.43382e-10	4	LOC115217933
3.47564e-27	0.599704	0.479	0.292	6.2426e-23	4	LOC115209487
7.05443e-34	0.599658	0.421	0.225	1.26705e-29	4	LOC115231965
7.37844e-50	0.598553	0.823	0.737	1.32524e-45	4	LOC115209076
4.06045e-23	0.597294	0.313	0.172	7.29298e-19	4	LOC115209131
8.04353e-19	0.595608	0.257	0.138	1.4447e-14	4	LOC115215550
3.42203e-31	0.591231	0.266	0.117	6.14631e-27	4	LOC115230888
9.38566e-55	0.586283	0.268	0.084	1.68576e-50	4	LOC115215539
1.92911e-15	0.584582	0.408	0.305	3.46487e-11	4	LOC115215103
1.44858e-35	0.584043	0.391	0.196	2.60179e-31	4	LOC115209649
1.77036e-26	0.581452	0.421	0.258	3.17975e-22	4	LOC115224507
5.22916e-33	0.580411	0.68	0.578	9.39209e-29	4	LOC115222214
3.35641e-20	0.578092	0.475	0.358	6.02844e-16	4	LOC115220838
2.99272e-34	0.574357	0.76	0.682	5.37522e-30	4	LOC115224197
7.81868e-09	0.573709	0.516	0.502	0.000140431	4	LOC115215476
3.90582e-47	0.572967	0.775	0.637	7.01524e-43	4	LOC115212017
2.55298e-15	0.571371	0.527	0.457	4.58541e-11	4	LOC115214159
6.58553e-28	0.569736	0.309	0.155	1.18283e-23	4	LOC115209769
4.13152e-22	0.568705	0.35	0.21	7.42062e-18	4	LOC115220790
3.52382e-19	0.568554	0.339	0.217	6.32914e-15	4	LOC115228362
8.95775e-33	0.568368	0.361	0.186	1.6089e-28	4	LOC115227248
3.6398e-30	0.568124	0.253	0.108	6.53745e-26	4	LOC115220293
2.50912e-24	0.567554	0.38	0.225	4.50663e-20	4	LOC115215162
3.81998e-17	0.567157	0.436	0.323	6.86107e-13	4	LOC115211930
5.99688e-19	0.564459	0.451	0.323	1.0771e-14	4	LOC115217254
8.73074e-19	0.5608	0.378	0.248	1.56813e-14	4	LOC115222094
5.8112e-23	0.560573	0.467	0.333	1.04375e-18	4	LOC115224373
6.67587e-49	0.557635	0.965	0.975	1.19905e-44	4	LOC115214044
1.94998e-19	0.556482	0.495	0.387	3.50236e-15	4	LOC115224737
9.54678e-09	0.5515	0.352	0.285	0.00017147	4	LOC115217930
1.41734e-27	0.547903	0.646	0.529	2.54568e-23	4	LOC115213881
2.42952e-34	0.547659	0.324	0.147	4.36367e-30	4	LOC115224753
3.92674e-16	0.545483	0.391	0.275	7.05281e-12	4	LOC115216707
1.3526e-21	0.542714	0.7	0.679	2.42941e-17	4	LOC115216424
5.2115e-45	0.54223	0.261	0.088	9.36038e-41	4	LOC115212426
4.17611e-22	0.540289	0.374	0.234	7.50071e-18	4	LOC115223491
8.01441e-18	0.53983	0.423	0.299	1.43947e-13	4	LOC115222572
2.34093e-30	0.537256	0.723	0.636	4.20455e-26	4	LOC115223375
2.0626e-23	0.535808	0.257	0.128	3.70464e-19	4	LOC115225857
1.15598e-17	0.533335	0.302	0.181	2.07626e-13	4	LOC115223617
1.34037e-19	0.532556	0.454	0.333	2.40744e-15	4	LOC115220276
3.61475e-20	0.531608	0.291	0.165	6.49245e-16	4	LOC115225312
5.06503e-65	0.528592	0.909	0.848	9.0973e-61	4	LOC115212311
5.2861e-25	0.52421	0.672	0.599	9.49436e-21	4	LOC115209531
2.47209e-39	0.521258	0.641	0.429	4.44011e-35	4	LOC115211002
1.38557e-18	0.518293	0.613	0.552	2.48863e-14	4	LOC115209302
1.58441e-48	0.516578	0.851	0.808	2.84576e-44	4	LOC115222966
0.00606053	0.51623	0.415	0.444	1	4	LOC115232591
1.1696e-31	0.515743	0.825	0.781	2.10071e-27	4	LOC115230863
9.44994e-16	0.514084	0.479	0.384	1.6973e-11	4	LOC115215117
4.60482e-16	0.512706	0.412	0.298	8.27071e-12	4	LOC115232653
4.00362e-42	0.509311	0.801	0.712	7.1909e-38	4	LOC115222845
2.4302e-19	0.509104	0.54	0.447	4.36489e-15	4	LOC115229173
6.17134e-14	0.508886	0.389	0.289	1.10844e-09	4	LOC118767039
1.38815e-19	0.507744	0.553	0.443	2.49326e-15	4	LOC115212798
2.86582e-17	0.507566	0.447	0.335	5.1473e-13	4	LOC115215739
1.79733e-38	0.50647	0.851	0.796	3.22818e-34	4	LOC115209221
6.213e-15	0.506188	0.402	0.301	1.11592e-10	4	LOC115213407
1.67989e-17	0.504647	0.322	0.205	3.01724e-13	4	LOC115221986
1.26086e-20	0.502355	0.549	0.435	2.26463e-16	4	LOC115224915
0.000540542	0.498392	0.333	0.301	1	4	LOC115219206
1.27715e-37	0.497897	0.838	0.792	2.29389e-33	4	LOC115215034
5.03166e-08	0.491994	0.385	0.325	0.000903736	4	LOC115222647
4.86333e-08	0.49011	0.322	0.25	0.000873503	4	LOC115214762
7.63859e-15	0.488774	0.574	0.518	1.37197e-10	4	LOC115221390
1.1185e-16	0.485991	0.553	0.465	2.00894e-12	4	LOC115211637
1.22694e-21	0.485985	0.695	0.632	2.2037e-17	4	LOC115216438
5.61648e-07	0.482971	0.378	0.337	0.0100878	4	LOC115217390
9.77e-18	0.480429	0.264	0.147	1.75479e-13	4	LOC115212790
1.52695e-23	0.478139	0.551	0.389	2.74255e-19	4	LOC118764192
4.11478e-17	0.476871	0.419	0.297	7.39056e-13	4	LOC115226339
2.54053e-14	0.47542	0.333	0.227	4.56304e-10	4	LOC115211051
1.17024e-13	0.473797	0.547	0.478	2.10187e-09	4	LOC115217012
5.73894e-19	0.472731	0.266	0.145	1.03077e-14	4	LOC115218879
6.83908e-17	0.472096	0.27	0.155	1.22837e-12	4	LOC115223618
8.85726e-18	0.470869	0.57	0.488	1.59085e-13	4	LOC115211934
6.48835e-42	0.470759	0.847	0.694	1.16537e-37	4	LOC115210669
2.83743e-14	0.469257	0.385	0.281	5.09631e-10	4	LOC115222587
3.096e-14	0.468038	0.331	0.224	5.56072e-10	4	LOC115214296
4.28706e-19	0.463383	0.283	0.159	7.69999e-15	4	LOC115224493
1.37187e-12	0.46222	0.43	0.339	2.46401e-08	4	LOC115217025
4.77568e-24	0.46104	0.354	0.197	8.5776e-20	4	LOC115212415
7.21393e-38	0.460462	0.775	0.595	1.29569e-33	4	LOC115230192
3.20174e-11	0.458597	0.616	0.59	5.75064e-07	4	LOC115223552
6.93989e-13	0.458341	0.402	0.31	1.24647e-08	4	LOC115211160
1.69249e-12	0.45677	0.294	0.195	3.03989e-08	4	LOC115215369
1.80549e-28	0.455986	0.827	0.771	3.24284e-24	4	LOC115232556
5.63551e-37	0.45581	0.872	0.843	1.01219e-32	4	LOC115219521
1.57304e-20	0.455751	0.512	0.354	2.82534e-16	4	LOC115215564
7.73759e-09	0.45573	0.486	0.442	0.000138975	4	LOC115224129
3.66971e-19	0.455283	0.65	0.569	6.59116e-15	4	LOC115229588
3.87971e-36	0.454125	0.87	0.808	6.96834e-32	4	LOC115221195
9.64869e-09	0.45001	0.309	0.236	0.0001733	4	LOC115210758
1.29918e-11	0.448204	0.333	0.244	2.33346e-07	4	LOC115218871
1.21994e-24	0.447737	0.732	0.655	2.19113e-20	4	LOC115210466
7.7992e-16	0.447031	0.588	0.484	1.40081e-11	4	LOC115212289
2.49705e-08	0.445182	0.384	0.323	0.000448495	4	LOC115220347
2.17836e-33	0.444523	0.87	0.711	3.91255e-29	4	LOC115220811
4.4884e-10	0.44437	0.451	0.391	8.06162e-06	4	LOC115222864
5.52145e-24	0.438945	0.734	0.681	9.91707e-20	4	LOC115219322
3.38222e-13	0.437349	0.343	0.235	6.07481e-09	4	LOC115217235
3.70768e-11	0.436763	0.371	0.288	6.65936e-07	4	LOC115219836
6.01137e-14	0.436271	0.324	0.219	1.0797e-09	4	LOC115215514
3.04404e-12	0.435551	0.546	0.495	5.4674e-08	4	LOC115224274
8.00404e-18	0.430704	0.268	0.151	1.4376e-13	4	LOC115217274
5.60714e-20	0.430019	0.879	0.871	1.0071e-15	4	LOC115214212
1.60793e-13	0.429295	0.6	0.558	2.888e-09	4	LOC115215248
1.19217e-47	0.42864	0.94	0.906	2.14126e-43	4	LOC115223870
1.41919e-12	0.42758	0.419	0.323	2.54901e-08	4	LOC115222869
2.46961e-17	0.426397	0.259	0.145	4.43567e-13	4	LOC115232569
1.7128e-08	0.425919	0.406	0.35	0.000307635	4	LOC115217975
1.379e-08	0.42506	0.261	0.184	0.000247681	4	LOC115210817
2.33852e-21	0.424968	0.739	0.719	4.20022e-17	4	LOC115217847
5.95036e-29	0.42261	0.834	0.775	1.06874e-24	4	LOC115211100
5.70699e-06	0.420668	0.266	0.21	0.102503	4	LOC115216410
6.56978e-09	0.416041	0.493	0.457	0.000118	4	LOC115216422
4.14786e-13	0.415458	0.54	0.479	7.44996e-09	4	LOC115213880
4.47682e-05	0.415372	0.268	0.222	0.804081	4	LOC115212984
1.17953e-11	0.414408	0.469	0.405	2.11856e-07	4	LOC115210295
2.13171e-07	0.413622	0.421	0.371	0.00382877	4	LOC115209239
3.05556e-09	0.41345	0.374	0.3	5.4881e-05	4	LOC115210271
1.37634e-09	0.412801	0.451	0.394	2.47204e-05	4	LOC115222316
9.15534e-10	0.411392	0.663	0.647	1.64439e-05	4	LOC115209262
3.09265e-26	0.409831	0.788	0.726	5.55471e-22	4	LOC115222389
1.63798e-13	0.409732	0.309	0.2	2.94198e-09	4	LOC115209524
8.75621e-16	0.409402	0.799	0.825	1.5727e-11	4	LOC115232686
3.3276e-20	0.409118	0.804	0.805	5.97669e-16	4	LOC115210374
5.88648e-09	0.40722	0.557	0.52	0.000105727	4	LOC115216357
9.52973e-38	0.406822	0.948	0.866	1.71163e-33	4	LOC115219277
2.51543e-28	0.404619	0.844	0.8	4.51797e-24	4	LOC115220589
9.63885e-10	0.40097	0.305	0.218	1.73123e-05	4	LOC115218916
4.51579e-15	0.400225	0.784	0.756	8.11082e-11	4	LOC115217874
1.21973e-06	0.400123	0.406	0.347	0.0219075	4	LOC115217861
3.9612e-09	0.400081	0.296	0.218	7.1147e-05	4	LOC115213837
2.08571e-10	0.398889	0.421	0.341	3.74614e-06	4	LOC115229726
4.81956e-09	0.398466	0.287	0.208	8.65642e-05	4	LOC118765169
2.39011e-35	0.39753	0.89	0.858	4.29287e-31	4	LOC115220700
5.80502e-08	0.396097	0.449	0.407	0.00104264	4	LOC115221981
8.28098e-13	0.395939	0.527	0.454	1.48735e-08	4	LOC118764358
1.69986e-10	0.394254	0.322	0.231	3.05311e-06	4	LOC115221972
7.05513e-11	0.393596	0.276	0.186	1.26717e-06	4	LOC115210395
4.12637e-10	0.393035	0.315	0.226	7.41138e-06	4	LOC115224459
4.67195e-14	0.392604	0.659	0.607	8.39129e-10	4	LOC115224044
1.47982e-05	0.39241	0.304	0.258	0.26579	4	LOC115212936
6.74439e-11	0.392162	0.555	0.494	1.21136e-06	4	LOC115222534
7.64606e-16	0.391659	0.546	0.417	1.37331e-11	4	LOC115228388
6.63162e-08	0.391245	0.359	0.286	0.0011911	4	LOC115232317
8.51276e-05	0.390255	0.356	0.318	1	4	LOC115211639
1.53146e-08	0.389209	0.568	0.545	0.000275065	4	LOC115215524
2.56904e-05	0.389053	0.276	0.222	0.461425	4	LOC115216282
7.71324e-06	0.386195	0.559	0.574	0.138537	4	LOC115215503
0.000913891	0.384348	0.337	0.326	1	4	LOC115218119
2.13943e-09	0.383215	0.305	0.223	3.84263e-05	4	LOC118762130
6.05451e-06	0.383101	0.32	0.273	0.108745	4	LOC115210762
1.34634e-06	0.38109	0.298	0.237	0.0241816	4	LOC115220360
7.99075e-17	0.380639	0.706	0.654	1.43522e-12	4	LOC115214498
0.000161153	0.379542	0.412	0.394	1	4	LOC115216322
2.11911e-10	0.378639	0.428	0.345	3.80614e-06	4	LOC118765629
2.32515e-07	0.376634	0.507	0.47	0.00417621	4	LOC115209881
5.69633e-13	0.375944	0.687	0.654	1.02312e-08	4	LOC115223009
7.34713e-07	0.374809	0.324	0.259	0.0131962	4	LOC115211745
2.49797e-08	0.374749	0.49	0.446	0.000448661	4	LOC115212762
4.44041e-09	0.374032	0.495	0.433	7.97542e-05	4	LOC115211130
0.000702784	0.369811	0.374	0.349	1	4	LOC115210585
5.636e-13	0.368996	0.708	0.701	1.01228e-08	4	LOC115224396
1.05301e-12	0.368139	0.413	0.308	1.89131e-08	4	LOC118765160
1.67094e-06	0.367645	0.389	0.347	0.0300118	4	LOC115213484
7.74481e-11	0.367412	0.682	0.672	1.39105e-06	4	LOC115229146
3.72925e-07	0.366612	0.264	0.199	0.0066981	4	LOC115216994
7.81412e-10	0.364635	0.749	0.808	1.40349e-05	4	LOC115210418
0.0028829	0.364038	0.302	0.288	1	4	LOC115223298
4.51365e-08	0.359941	0.702	0.731	0.000810697	4	LOC115213367
5.07192e-07	0.359189	0.371	0.313	0.00910967	4	LOC115230122
7.97356e-13	0.357956	0.641	0.6	1.43213e-08	4	LOC115208818
2.11482e-17	0.357939	0.791	0.734	3.79843e-13	4	LOC115222562
0.000140129	0.356365	0.326	0.287	1	4	LOC115218040
6.51669e-07	0.356221	0.352	0.291	0.0117046	4	LOC115217315
7.32839e-06	0.35549	0.378	0.329	0.131625	4	LOC115229911
0.00928723	0.353199	0.276	0.262	1	4	LOC118768026
4.01021e-09	0.351625	0.557	0.519	7.20274e-05	4	LOC115219634
1.26074e-05	0.347353	0.43	0.391	0.226442	4	LOC115218761
0.000943784	0.346761	0.264	0.23	1	4	LOC115215510
1.31373e-07	0.345736	0.255	0.184	0.0023596	4	LOC115209398
4.94968e-13	0.344661	0.637	0.601	8.89013e-09	4	LOC115218926
6.19967e-07	0.343525	0.642	0.664	0.0111352	4	LOC115223900
9.12959e-09	0.3432	0.516	0.444	0.000163977	4	LOC115218760
1.10828e-05	0.34274	0.274	0.218	0.199059	4	LOC115217823
0.000626898	0.342479	0.361	0.34	1	4	LOC115221517
3.43804e-12	0.34209	0.615	0.578	6.17506e-08	4	LOC115210975
2.70289e-06	0.342049	0.473	0.448	0.0485466	4	LOC115232530
8.13826e-07	0.341532	0.501	0.462	0.0146171	4	LOC115222469
0.00233668	0.341416	0.335	0.317	1	4	LOC115216413
7.79333e-08	0.340219	0.639	0.629	0.00139976	4	LOC115214895
5.36199e-11	0.338241	0.659	0.644	9.63066e-07	4	LOC115212780
[truncated: 26,591 more rows]

## Sheet: stable clusters
p_val	avg_logFC	pct.1	pct.2	p_val_adj	cluster	gene
2.38195e-66	3.77676	0.675	0.16	4.27823e-62	ACH1	LOC115210635
1.46438e-148	2.98248	0.838	0.112	2.63018e-144	ACH1	LOC115213432
5.60599e-70	2.94393	0.923	0.382	1.00689e-65	ACH1	LOC115231102
2.54001e-87	2.86638	0.94	0.28	4.56212e-83	ACH1	LOC115213473
2.27292e-48	2.65551	0.795	0.305	4.0824e-44	ACH1	LOC115214031
1.27912e-26	2.58585	0.701	0.358	2.29743e-22	ACH1	LOC115220921
6.08563e-42	2.48519	0.786	0.347	1.09304e-37	ACH1	LOC115231298
3.53679e-28	2.40628	0.547	0.204	6.35242e-24	ACH1	LOC115218758
5.58375e-28	2.27556	0.726	0.376	1.0029e-23	ACH1	LOC118768477
2.88037e-50	2.14242	0.923	0.48	5.17344e-46	ACH1	LOC115210261
4.61285e-61	2.11163	1	0.695	8.28514e-57	ACH1	LOC115209821
2.63644e-46	1.98282	0.855	0.38	4.73531e-42	ACH1	LOC115210831
2.42643e-57	1.82342	0.838	0.266	4.35812e-53	ACH1	LOC115221265
1.04608e-47	1.81792	0.607	0.164	1.87887e-43	ACH1	LOC115223041
5.73806e-106	1.77896	0.436	0.039	1.03061e-101	ACH1	LOC118763285
4.19532e-30	1.77717	0.393	0.093	7.53521e-26	ACH1	LOC115216603
1.28179e-46	1.77146	0.838	0.347	2.30222e-42	ACH1	LOC115214750
5.22943e-60	1.7708	0.991	0.898	9.39259e-56	ACH1	LOC115212906
3.77856e-71	1.74526	0.624	0.117	6.78667e-67	ACH1	LOC115219682
6.3491e-53	1.73064	0.778	0.239	1.14036e-48	ACH1	LOC115211839
8.99036e-67	1.7156	0.863	0.24	1.61476e-62	ACH1	LOC115211073
4.55264e-54	1.66314	0.735	0.202	8.177e-50	ACH1	LOC115218487
1.54342e-60	1.6453	0.846	0.245	2.77213e-56	ACH1	LOC115217979
6.85437e-47	1.56795	0.949	0.416	1.23111e-42	ACH1	LOC115211031
4.62026e-48	1.55417	0.872	0.304	8.29845e-44	ACH1	LOC115209684
0	1.54447	0.308	0.005	0	ACH1	LOC115218099
1.39142e-30	1.53717	0.684	0.286	2.49913e-26	ACH1	LOC115224660
1.36172e-10	1.51744	0.581	0.373	2.44579e-06	ACH1	LOC115217894
6.56704e-31	1.51393	0.607	0.221	1.17951e-26	ACH1	LOC118761555
6.64229e-26	1.46272	0.906	0.741	1.19302e-21	ACH1	LOC115209225
1.3135e-35	1.45092	0.949	0.586	2.35917e-31	ACH1	LOC115232597
8.37646e-35	1.44397	0.983	0.603	1.5045e-30	ACH1	LOC118762564
1.01511e-40	1.43467	0.65	0.204	1.82323e-36	ACH1	LOC115220835
4.25894e-38	1.40528	0.991	0.667	7.64949e-34	ACH1	LOC115212029
1.75587e-17	1.38026	0.778	0.457	3.15371e-13	ACH1	LOC115213535
5.36514e-44	1.37991	0.812	0.283	9.63634e-40	ACH1	LOC115212373
1.15721e-35	1.37212	0.974	0.849	2.07846e-31	ACH1	LOC115210824
9.18657e-37	1.37136	0.701	0.254	1.65e-32	ACH1	LOC115224903
1.73035e-39	1.359	0.872	0.356	3.10787e-35	ACH1	LOC115229657
4.43567e-26	1.35332	0.795	0.406	7.9669e-22	ACH1	LOC115211068
3.68248e-11	1.29502	0.581	0.362	6.61411e-07	ACH1	LOC115221467
9.73757e-21	1.27688	0.838	0.518	1.74896e-16	ACH1	LOC115232534
7.17939e-26	1.25952	0.632	0.259	1.28949e-21	ACH1	LOC118765678
7.17432e-30	1.2399	0.949	0.736	1.28858e-25	ACH1	LOC115214943
1.24575e-16	1.23266	0.641	0.338	2.23749e-12	ACH1	LOC115212055
1.15967e-25	1.22984	0.718	0.338	2.08289e-21	ACH1	LOC118762222
1.03358e-28	1.2263	0.897	0.553	1.85641e-24	ACH1	LOC115209276
5.89293e-37	1.22074	0.547	0.151	1.05843e-32	ACH1	LOC118767411
1.31163e-24	1.21919	0.94	0.738	2.35582e-20	ACH1	LOC115218437
4.08762e-30	1.20657	0.949	0.708	7.34177e-26	ACH1	LOC115218245
1.62204e-28	1.20525	0.795	0.372	2.91334e-24	ACH1	LOC115222032
1.02396e-24	1.19714	0.624	0.257	1.83914e-20	ACH1	LOC115216657
2.90149e-21	1.18248	0.607	0.264	5.21137e-17	ACH1	LOC118762046
4.51157e-30	1.17219	0.88	0.44	8.10323e-26	ACH1	LOC118766536
1.58315e-26	1.16353	1	0.928	2.84349e-22	ACH1	LOC115219879
5.67463e-21	1.16	0.385	0.116	1.01922e-16	ACH1	LOC115220016
1.02483e-23	1.15946	0.761	0.41	1.84069e-19	ACH1	LOC115224692
3.78699e-26	1.15248	0.803	0.352	6.80181e-22	ACH1	LOC115216506
1.19233e-21	1.14838	0.761	0.473	2.14154e-17	ACH1	LOC115216674
1.16015e-26	1.14052	0.838	0.446	2.08375e-22	ACH1	LOC115216353
8.61284e-33	1.13687	0.556	0.163	1.54695e-28	ACH1	LOC115228472
5.24502e-21	1.12818	0.795	0.493	9.42058e-17	ACH1	LOC115212946
2.77981e-22	1.1271	0.957	0.768	4.99282e-18	ACH1	LOC115219179
2.52192e-24	1.1242	0.821	0.456	4.52961e-20	ACH1	LOC115210856
2.18113e-23	1.10695	0.692	0.297	3.91753e-19	ACH1	LOC115231007
3.93959e-44	1.09332	0.393	0.068	7.07589e-40	ACH1	LOC115219345
3.80809e-17	1.08991	0.538	0.246	6.8397e-13	ACH1	LOC115214118
1.18651e-24	1.08813	0.735	0.333	2.13109e-20	ACH1	LOC118762444
4.80994e-22	1.08673	0.556	0.215	8.63913e-18	ACH1	LOC115224021
1.00584e-21	1.08369	0.889	0.656	1.80659e-17	ACH1	LOC115217854
3.89494e-18	1.0774	0.88	0.572	6.9957e-14	ACH1	LOC115232533
8.92226e-15	1.0685	0.521	0.236	1.60253e-10	ACH1	LOC118767753
7.39968e-12	1.06288	0.607	0.383	1.32906e-07	ACH1	LOC115219289
4.94282e-22	1.04778	0.632	0.263	8.87779e-18	ACH1	LOC115216392
2.18357e-38	1.03594	0.427	0.091	3.92191e-34	ACH1	LOC115210810
4.35092e-12	1.02401	0.59	0.334	7.81469e-08	ACH1	LOC115231716
2.95002e-20	1.01907	0.632	0.281	5.29854e-16	ACH1	LOC115217941
2.81068e-24	1.00726	0.829	0.427	5.04826e-20	ACH1	LOC115223138
2.93048e-25	1.003	0.581	0.202	5.26344e-21	ACH1	LOC115210375
4.08045e-20	1.00126	0.752	0.38	7.32889e-16	ACH1	LOC118763602
1.55056e-24	0.998199	0.932	0.684	2.78495e-20	ACH1	LOC115220806
8.01306e-13	0.992591	0.863	0.628	1.43923e-08	ACH1	LOC115228662
2.03672e-20	0.982941	0.795	0.476	3.65815e-16	ACH1	LOC115226061
2.42969e-26	0.978802	0.615	0.209	4.36396e-22	ACH1	LOC118761426
1.34135e-24	0.977054	0.487	0.156	2.40919e-20	ACH1	LOC115222759
3.3135e-13	0.970153	0.667	0.405	5.95138e-09	ACH1	LOC115209420
9.85789e-19	0.960657	0.974	0.818	1.77057e-14	ACH1	LOC115211602
1.83037e-13	0.959143	0.453	0.202	3.28753e-09	ACH1	LOC118766763
9.46289e-12	0.952418	0.769	0.533	1.69963e-07	ACH1	LOC115214515
4.24206e-20	0.950447	0.598	0.25	7.61916e-16	ACH1	LOC118766324
8.45141e-15	0.941382	0.701	0.41	1.51796e-10	ACH1	LOC115211607
1.10394e-25	0.941102	0.385	0.099	1.98278e-21	ACH1	LOC118764598
1.27932e-15	0.94097	0.744	0.461	2.2978e-11	ACH1	LOC115213520
6.72332e-14	0.940431	0.906	0.684	1.20757e-09	ACH1	LOC115221703
1.43523e-15	0.936601	0.564	0.282	2.57782e-11	ACH1	LOC115217440
8.86065e-15	0.931452	0.538	0.259	1.59146e-10	ACH1	LOC115220834
2.24467e-16	0.929559	0.821	0.642	4.03164e-12	ACH1	LOC115212803
1.21599e-21	0.926002	0.915	0.686	2.18404e-17	ACH1	LOC115223482
4.74911e-21	0.919544	0.94	0.819	8.52988e-17	ACH1	LOC115222187
5.25517e-14	0.918541	0.598	0.326	9.43882e-10	ACH1	LOC115216681
1.42408e-15	0.913152	0.641	0.362	2.5578e-11	ACH1	LOC115215114
3.6228e-21	0.908701	0.915	0.495	6.50692e-17	ACH1	LOC118763604
1.18747e-20	0.905977	0.983	0.893	2.13281e-16	ACH1	LOC115218659
6.22369e-16	0.905197	0.598	0.292	1.11784e-11	ACH1	LOC115232464
4.13094e-20	0.900727	0.915	0.654	7.41958e-16	ACH1	LOC115212932
3.96839e-15	0.897008	0.88	0.617	7.12762e-11	ACH1	LOC115209078
3.18674e-23	0.893806	0.393	0.109	5.7237e-19	ACH1	LOC118763603
7.2688e-17	0.892598	0.376	0.129	1.30555e-12	ACH1	LOC115222609
9.93817e-15	0.890685	0.769	0.461	1.785e-10	ACH1	LOC118764259
2.37336e-20	0.888897	0.41	0.125	4.26279e-16	ACH1	LOC115218419
2.74488e-17	0.888826	0.838	0.562	4.93007e-13	ACH1	LOC115213099
1.44689e-16	0.885772	0.932	0.734	2.59877e-12	ACH1	LOC115222562
4.464e-13	0.879557	0.752	0.492	8.01779e-09	ACH1	LOC115232632
0.00113434	0.876164	0.564	0.473	1	ACH1	LOC115216496
2.84999e-16	0.871509	0.94	0.767	5.11887e-12	ACH1	LOC115212354
3.80272e-17	0.870473	0.701	0.371	6.83006e-13	ACH1	LOC115213957
6.55843e-18	0.870178	0.573	0.247	1.17796e-13	ACH1	LOC115218900
1.7859e-13	0.861982	0.838	0.659	3.20766e-09	ACH1	LOC115220833
6.64128e-12	0.860939	0.504	0.257	1.19284e-07	ACH1	LOC118765864
8.3878e-25	0.85668	0.487	0.148	1.50653e-20	ACH1	LOC115218988
1.49729e-15	0.855422	0.855	0.706	2.68928e-11	ACH1	LOC115223839
4.13973e-15	0.853316	0.94	0.839	7.43537e-11	ACH1	LOC115224195
2.21418e-06	0.852672	0.316	0.166	0.0397689	ACH1	LOC115232532
4.685e-09	0.850773	0.632	0.418	8.41474e-05	ACH1	LOC115209818
3.75363e-22	0.842553	0.957	0.632	6.7419e-18	ACH1	LOC115218477
1.54992e-13	0.841765	0.957	0.719	2.78381e-09	ACH1	LOC115211016
4.03417e-10	0.834166	0.726	0.506	7.24578e-06	ACH1	LOC115219997
2.00977e-14	0.829736	0.735	0.503	3.60975e-10	ACH1	LOC115211779
4.55548e-12	0.82687	0.641	0.357	8.18209e-08	ACH1	LOC115209079
2.4934e-12	0.825743	0.752	0.554	4.4784e-08	ACH1	LOC115227000
1.84503e-13	0.822511	0.846	0.523	3.31386e-09	ACH1	LOC115217933
4.77678e-14	0.821814	0.744	0.485	8.57957e-10	ACH1	LOC115216666
1.42711e-12	0.820702	0.444	0.199	2.56323e-08	ACH1	LOC115212881
1.45486e-08	0.820643	0.675	0.499	0.000261307	ACH1	LOC115210896
3.13021e-20	0.809638	0.932	0.825	5.62217e-16	ACH1	LOC115209066
1.95311e-12	0.809234	0.752	0.496	3.50799e-08	ACH1	LOC115214215
9.90812e-10	0.800118	0.453	0.241	1.7796e-05	ACH1	LOC115218947
8.46061e-16	0.79541	0.718	0.374	1.51961e-11	ACH1	LOC115216719
7.57886e-08	0.794442	0.692	0.488	0.00136124	ACH1	LOC115223776
1.18435e-16	0.793689	0.496	0.202	2.1272e-12	ACH1	LOC115230255
1.69404e-13	0.786922	0.564	0.297	3.04267e-09	ACH1	LOC115223594
4.68141e-15	0.785015	0.607	0.321	8.40829e-11	ACH1	LOC115214677
2.27515e-12	0.783537	0.709	0.461	4.08639e-08	ACH1	LOC115219023
4.99441e-16	0.780863	0.641	0.324	8.97046e-12	ACH1	LOC115232356
5.2719e-16	0.77983	0.53	0.241	9.46886e-12	ACH1	LOC115223994
2.98306e-12	0.77794	0.821	0.67	5.35787e-08	ACH1	LOC115213813
6.37454e-17	0.775334	0.607	0.267	1.14493e-12	ACH1	LOC115210664
4.29503e-10	0.773449	0.624	0.399	7.71431e-06	ACH1	LOC115219799
5.98071e-17	0.769263	0.957	0.693	1.07419e-12	ACH1	LOC115220521
3.25802e-16	0.76724	0.658	0.328	5.85174e-12	ACH1	LOC115222588
3.0272e-14	0.767073	0.496	0.229	5.43715e-10	ACH1	LOC115215077
4.13774e-11	0.764934	0.47	0.241	7.4318e-07	ACH1	LOC115220504
4.40712e-12	0.76489	0.65	0.402	7.91563e-08	ACH1	LOC115222872
1.35422e-14	0.764769	0.863	0.601	2.43231e-10	ACH1	LOC118764770
4.84295e-08	0.762089	0.393	0.205	0.000869843	ACH1	LOC115230175
6.32356e-10	0.760396	0.368	0.16	1.13577e-05	ACH1	LOC118765782
2.13987e-11	0.76018	0.752	0.54	3.84342e-07	ACH1	LOC115209708
1.04425e-10	0.756664	0.778	0.585	1.87559e-06	ACH1	LOC115215584
8.37897e-10	0.755286	0.556	0.312	1.50495e-05	ACH1	LOC115214562
2.19103e-12	0.754348	0.684	0.439	3.9353e-08	ACH1	LOC115229962
2.29022e-23	0.750178	0.991	0.966	4.11346e-19	ACH1	LOC115215217
1.96302e-12	0.744457	0.872	0.687	3.52577e-08	ACH1	LOC115216595
2.46081e-10	0.740744	0.453	0.242	4.41987e-06	ACH1	LOC115229437
7.93162e-16	0.740183	0.35	0.117	1.4246e-11	ACH1	LOC115219887
1.5066e-13	0.739918	0.88	0.729	2.706e-09	ACH1	LOC115225449
2.07918e-12	0.737038	0.556	0.292	3.73441e-08	ACH1	LOC115223427
6.29438e-11	0.736945	0.718	0.447	1.13053e-06	ACH1	LOC115210808
2.08977e-09	0.732474	0.333	0.141	3.75343e-05	ACH1	LOC115210725
7.52395e-17	0.726928	0.479	0.183	1.35138e-12	ACH1	LOC115232457
2.64848e-12	0.725397	0.778	0.584	4.75694e-08	ACH1	LOC115221336
8.10883e-10	0.723654	0.726	0.509	1.45643e-05	ACH1	LOC115213993
3.38165e-21	0.722609	0.376	0.107	6.07378e-17	ACH1	LOC115221115
7.81386e-09	0.722126	0.675	0.497	0.000140345	ACH1	LOC115210687
4.39883e-10	0.722104	0.402	0.194	7.90073e-06	ACH1	LOC115232140
1.42667e-08	0.720991	0.769	0.633	0.000256244	ACH1	LOC115212783
1.32947e-11	0.717608	0.949	0.877	2.38785e-07	ACH1	LOC115209172
3.51361e-07	0.716347	0.547	0.373	0.0063108	ACH1	LOC115213792
7.00428e-09	0.716238	0.513	0.309	0.000125804	ACH1	LOC115211004
3.52319e-10	0.713683	0.983	0.833	6.328e-06	ACH1	LOC115222488
5.12946e-15	0.712251	0.667	0.355	9.21303e-11	ACH1	LOC115214068
8.69345e-12	0.709434	0.316	0.114	1.56143e-07	ACH1	LOC118761477
3.70346e-10	0.70743	0.709	0.488	6.65178e-06	ACH1	LOC115211970
2.35127e-12	0.70538	0.658	0.374	4.22312e-08	ACH1	LOC115219769
3.37857e-13	0.70376	0.658	0.379	6.06826e-09	ACH1	LOC115213085
6.27188e-10	0.697197	0.718	0.493	1.12649e-05	ACH1	LOC115210704
1.92427e-11	0.696079	0.701	0.434	3.45618e-07	ACH1	LOC115211002
6.40487e-10	0.695249	0.718	0.494	1.15038e-05	ACH1	LOC115224832
2.77835e-11	0.692686	0.744	0.5	4.99019e-07	ACH1	LOC115224300
6.40022e-11	0.692472	0.821	0.571	1.14954e-06	ACH1	LOC115210368
4.60951e-08	0.691501	0.624	0.44	0.000827914	ACH1	LOC115210714
1.0358e-13	0.690419	0.923	0.799	1.86039e-09	ACH1	LOC118767322
1.32216e-08	0.690294	0.598	0.381	0.000237473	ACH1	LOC115211667
1.68108e-10	0.690067	0.684	0.436	3.01938e-06	ACH1	LOC115221736
7.26467e-16	0.685078	0.282	0.081	1.30481e-11	ACH1	LOC115228168
3.38072e-17	0.684594	0.923	0.714	6.07211e-13	ACH1	LOC115222845
9.50251e-18	0.684304	0.983	0.788	1.70675e-13	ACH1	LOC115210301
6.33085e-09	0.683664	0.453	0.232	0.000113708	ACH1	LOC118763571
1.27035e-14	0.681001	0.658	0.358	2.28167e-10	ACH1	LOC115217590
1.10767e-09	0.674933	0.556	0.335	1.98949e-05	ACH1	LOC115215001
3.44956e-12	0.671676	0.855	0.65	6.19576e-08	ACH1	LOC115217845
5.50272e-08	0.670598	0.538	0.332	0.000988344	ACH1	LOC115216820
2.28396e-11	0.670258	0.632	0.379	4.10221e-07	ACH1	LOC115219770
2.07976e-12	0.668565	0.479	0.222	3.73546e-08	ACH1	LOC115223591
1.25794e-12	0.667764	0.897	0.756	2.25938e-08	ACH1	LOC115219147
2.21457e-09	0.665384	0.538	0.303	3.97758e-05	ACH1	LOC115222207
2.99983e-08	0.662495	0.573	0.38	0.000538799	ACH1	LOC115218036
2.30862e-09	0.661653	0.641	0.408	4.1465e-05	ACH1	LOC115220399
9.99966e-09	0.660506	0.291	0.119	0.000179604	ACH1	LOC115216988
3.59049e-12	0.658956	0.915	0.74	6.44887e-08	ACH1	LOC115218757
1.60062e-07	0.656814	0.658	0.46	0.00287488	ACH1	LOC115211642
1.04552e-09	0.655936	0.675	0.451	1.87787e-05	ACH1	LOC115218066
2.1319e-09	0.654644	0.632	0.399	3.82911e-05	ACH1	LOC115214339
4.61946e-10	0.654227	0.812	0.623	8.29701e-06	ACH1	LOC115223393
1.95422e-17	0.650927	0.265	0.068	3.50998e-13	ACH1	LOC118763350
5.95708e-08	0.650018	0.53	0.328	0.00106995	ACH1	LOC115215661
2.46956e-08	0.649754	0.65	0.46	0.000443558	ACH1	LOC115212784
4.93061e-14	0.647444	0.889	0.544	8.85587e-10	ACH1	LOC118762850
5.05503e-12	0.64719	0.795	0.534	9.07934e-08	ACH1	LOC115209139
1.35538e-09	0.644496	0.65	0.432	2.43439e-05	ACH1	LOC115216355
2.8238e-09	0.644347	0.256	0.098	5.07182e-05	ACH1	LOC115212141
1.21735e-08	0.642896	0.641	0.451	0.000218649	ACH1	LOC115209393
1.09729e-15	0.64269	0.282	0.083	1.97085e-11	ACH1	LOC115230946
6.01316e-09	0.641977	0.53	0.311	0.000108002	ACH1	LOC115212731
1.79563e-11	0.637655	0.624	0.332	3.22513e-07	ACH1	LOC115209755
4.84515e-10	0.637581	0.761	0.534	8.70237e-06	ACH1	LOC115220020
2.13426e-08	0.637171	0.564	0.35	0.000383334	ACH1	LOC115219144
1.85472e-08	0.63214	0.53	0.321	0.000333127	ACH1	novelGene-64696
1.17877e-09	0.631256	0.667	0.457	2.11719e-05	ACH1	LOC115223448
4.45536e-12	0.630896	0.778	0.48	8.00228e-08	ACH1	LOC115227423
2.78823e-12	0.627575	0.701	0.413	5.00795e-08	ACH1	LOC115230248
2.83379e-09	0.624688	0.564	0.322	5.08978e-05	ACH1	LOC115216701
8.74434e-08	0.620154	0.453	0.246	0.00157057	ACH1	LOC118765937
6.36072e-08	0.618428	0.59	0.389	0.00114245	ACH1	LOC115211961
2.85577e-10	0.614855	0.479	0.23	5.12925e-06	ACH1	LOC115231965
5.34695e-09	0.613721	0.573	0.357	9.60367e-05	ACH1	LOC115227523
8.81027e-09	0.612726	0.35	0.166	0.000158241	ACH1	LOC115224438
2.54496e-10	0.61242	1	0.903	4.571e-06	ACH1	LOC115214995
1.39188e-07	0.611543	0.47	0.271	0.00249995	ACH1	LOC115211577
3.32149e-05	0.611287	0.359	0.22	0.596573	ACH1	LOC115220774
2.24583e-07	0.61093	0.709	0.532	0.00403373	ACH1	LOC115211938
1.21335e-07	0.610825	0.744	0.551	0.0021793	ACH1	LOC115232535
2.02967e-09	0.606091	0.709	0.516	3.64548e-05	ACH1	LOC115212095
1.09518e-07	0.604953	0.402	0.218	0.00196705	ACH1	LOC115213817
9.22405e-11	0.603824	0.744	0.504	1.65673e-06	ACH1	LOC115220544
1.94943e-10	0.602541	0.564	0.308	3.50137e-06	ACH1	LOC118763104
5.29141e-18	0.602401	1	0.995	9.5039e-14	ACH1	LOC115227587
4.42691e-05	0.601748	0.385	0.249	0.795118	ACH1	LOC115210803
4.81923e-10	0.60124	0.709	0.47	8.65582e-06	ACH1	LOC118762161
0.000148892	0.601166	0.615	0.492	1	ACH1	LOC115216616
0.000721701	0.600009	0.359	0.234	1	ACH1	LOC115219542
2.43737e-09	0.599607	0.812	0.629	4.37775e-05	ACH1	LOC118761050
3.13872e-09	0.599162	0.402	0.19	5.63746e-05	ACH1	LOC118765338
1.39382e-17	0.599155	0.256	0.063	2.50344e-13	ACH1	LOC118765006
2.28763e-07	0.59789	0.632	0.423	0.00410881	ACH1	LOC115217538
4.51236e-10	0.597718	0.573	0.303	8.10466e-06	ACH1	LOC115210949
1.04578e-09	0.594455	0.667	0.438	1.87832e-05	ACH1	LOC115226562
1.31202e-10	0.594302	0.402	0.186	2.35653e-06	ACH1	LOC115213776
5.31159e-10	0.59227	0.41	0.197	9.54015e-06	ACH1	LOC115217080
1.1339e-09	0.591147	0.821	0.612	2.0366e-05	ACH1	LOC115227564
8.21751e-09	0.590033	0.846	0.666	0.000147595	ACH1	LOC115209330
9.00704e-10	0.589668	0.47	0.238	1.61775e-05	ACH1	LOC115209724
5.863e-08	0.588332	0.735	0.558	0.00105305	ACH1	LOC115220417
2.77528e-08	0.58791	0.829	0.657	0.000498468	ACH1	LOC115223193
1.00106e-07	0.586616	0.538	0.342	0.001798	ACH1	LOC115217024
1.47048e-06	0.586053	0.521	0.337	0.0264113	ACH1	LOC115211137
4.42931e-09	0.584374	0.88	0.8	7.95548e-05	ACH1	LOC115218233
3.27324e-07	0.583588	0.581	0.385	0.00587907	ACH1	LOC118768040
2.21707e-10	0.5834	0.256	0.091	3.98208e-06	ACH1	LOC118764042
1.64332e-07	0.582898	0.615	0.424	0.00295157	ACH1	LOC115230731
1.88282e-08	0.580976	0.581	0.379	0.000338173	ACH1	LOC115211678
2.26679e-05	0.577862	0.675	0.527	0.407139	ACH1	LOC115232661
2.47931e-08	0.575026	0.615	0.406	0.00044531	ACH1	LOC115212976
8.81018e-07	0.574035	0.573	0.388	0.015824	ACH1	LOC115209294
8.24654e-09	0.572848	0.47	0.257	0.000148116	ACH1	LOC115210676
9.17246e-09	0.572845	0.658	0.453	0.000164747	ACH1	LOC115212956
7.24513e-10	0.572776	0.274	0.106	1.3013e-05	ACH1	LOC115217543
4.65765e-08	0.572739	0.607	0.401	0.00083656	ACH1	LOC115223207
5.16238e-15	0.57265	1	0.962	9.27215e-11	ACH1	mt-ATP6
1.90677e-10	0.568345	0.368	0.152	3.42474e-06	ACH1	LOC115213422
7.92592e-08	0.566522	0.564	0.356	0.00142358	ACH1	LOC115222582
1.11142e-08	0.565582	0.444	0.225	0.000199623	ACH1	LOC115216420
1.21792e-06	0.565272	0.444	0.267	0.021875	ACH1	LOC115209855
3.34093e-07	0.56503	0.675	0.494	0.00600064	ACH1	LOC115213972
5.45641e-07	0.564982	0.838	0.676	0.00980027	ACH1	LOC115219721
4.77847e-09	0.56406	0.966	0.842	8.58262e-05	ACH1	LOC118762928
3.15616e-07	0.56182	0.761	0.543	0.00566878	ACH1	LOC115210865
6.15191e-08	0.561811	0.453	0.243	0.00110494	ACH1	LOC118765453
3.32587e-07	0.559839	0.615	0.396	0.0059736	ACH1	LOC118763099
2.35162e-11	0.558789	0.487	0.238	4.22375e-07	ACH1	LOC115218398
1.25821e-09	0.556648	0.496	0.262	2.25987e-05	ACH1	LOC115214088
9.10036e-08	0.556495	0.667	0.474	0.00163452	ACH1	LOC115218101
1.03915e-07	0.556378	0.479	0.286	0.00186642	ACH1	LOC118767544
8.59215e-09	0.556172	0.769	0.589	0.000154324	ACH1	LOC115224225
8.64127e-09	0.555085	0.615	0.393	0.000155206	ACH1	LOC115216322
7.40334e-09	0.55482	0.436	0.228	0.000132971	ACH1	LOC115222292
1.85664e-06	0.554095	0.615	0.452	0.0333471	ACH1	LOC115211072
4.03921e-18	0.553419	0.256	0.062	7.25483e-14	ACH1	LOC115223969
3.06793e-14	0.552574	0.991	0.895	5.5103e-10	ACH1	LOC115230030
2.23833e-06	0.549518	0.573	0.386	0.0402026	ACH1	LOC115210773
1.97433e-08	0.548732	0.521	0.306	0.000354609	ACH1	LOC115210796
3.01958e-07	0.548187	0.761	0.622	0.00542347	ACH1	LOC115209122
2.46562e-07	0.546246	0.581	0.382	0.0044285	ACH1	LOC115212959
9.72103e-08	0.545848	0.419	0.232	0.00174599	ACH1	LOC115219771
3e-13	0.544782	0.342	0.125	5.38829e-09	ACH1	LOC115219487
2.15568e-05	0.543311	0.547	0.397	0.387182	ACH1	LOC115222477
4.25863e-07	0.542979	0.427	0.245	0.00764893	ACH1	LOC115217167
3.19294e-07	0.541577	0.547	0.343	0.00573484	ACH1	LOC115221095
6.15335e-16	0.541031	0.299	0.089	1.1052e-11	ACH1	LOC115209214
6.97684e-07	0.540715	0.359	0.189	0.0125311	ACH1	LOC115213388
4.63227e-07	0.540148	0.47	0.286	0.00832002	ACH1	LOC115217340
3.88026e-08	0.537796	0.692	0.488	0.000696933	ACH1	LOC115211824
3.16533e-06	0.536745	0.692	0.503	0.0568525	ACH1	LOC115221505
3.74697e-08	0.535413	0.59	0.379	0.000672994	ACH1	LOC115210293
4.25018e-09	0.533215	0.444	0.231	7.63375e-05	ACH1	LOC115217842
5.81002e-08	0.527127	0.684	0.48	0.00104354	ACH1	LOC115220353
9.6559e-12	0.526546	0.342	0.125	1.7343e-07	ACH1	LOC118762156
0.000152105	0.525738	0.564	0.422	1	ACH1	LOC115225830
0.000161336	0.524907	0.41	0.27	1	ACH1	LOC118768003
1.75331e-09	0.523413	0.385	0.179	3.14911e-05	ACH1	LOC115225807
1.67242e-07	0.522749	0.573	0.367	0.00300384	ACH1	LOC115223535
2.88207e-08	0.522676	0.624	0.405	0.000517648	ACH1	LOC115216574
6.97099e-08	0.52041	0.598	0.384	0.00125206	ACH1	LOC115209056
3.86219e-07	0.519208	0.709	0.515	0.00693688	ACH1	LOC115224335
5.45176e-08	0.518986	0.573	0.368	0.000979191	ACH1	LOC115212849
3.08316e-05	0.518628	0.299	0.162	0.553767	ACH1	LOC115217253
9.69116e-08	0.516126	0.778	0.567	0.00174063	ACH1	LOC115222169
1.99063e-09	0.515849	0.47	0.242	3.57538e-05	ACH1	LOC115223002
2.72706e-07	0.515578	0.521	0.322	0.00489807	ACH1	LOC115220358
6.87488e-06	0.514719	0.607	0.446	0.12348	ACH1	LOC115216619
3.69339e-12	0.51414	0.983	0.885	6.63371e-08	ACH1	LOC115215016
4.71766e-09	0.513088	0.812	0.553	8.47339e-05	ACH1	LOC115218045
3.7581e-07	0.511342	0.325	0.163	0.00674993	ACH1	LOC115209473
5.27084e-07	0.51134	0.573	0.363	0.00946696	ACH1	LOC118764865
2.36606e-05	0.511169	0.35	0.205	0.424968	ACH1	LOC115218409
1.67254e-06	0.510631	0.513	0.336	0.0300404	ACH1	LOC115211037
2.70749e-12	0.51012	0.915	0.634	4.86293e-08	ACH1	LOC115209741
1.46736e-06	0.510096	0.462	0.288	0.0263553	ACH1	LOC115224886
1.98354e-06	0.510013	0.487	0.307	0.0356264	ACH1	LOC115218366
1.78011e-07	0.507938	0.803	0.628	0.00319725	ACH1	LOC115210231
2.65189e-07	0.507557	0.282	0.131	0.00476306	ACH1	LOC115224421
2.04847e-07	0.507248	0.291	0.135	0.00367927	ACH1	LOC115232643
3.65448e-08	0.504992	0.855	0.666	0.000656382	ACH1	LOC115222581
2.99683e-07	0.504574	0.308	0.147	0.00538262	ACH1	LOC115215640
1.36646e-07	0.502512	0.624	0.407	0.00245429	ACH1	LOC115220375
5.78986e-08	0.501529	0.812	0.584	0.00103992	ACH1	LOC115218631
3.55955e-05	0.499754	0.487	0.331	0.63933	ACH1	LOC115222538
1.59294e-05	0.498633	0.453	0.296	0.286109	ACH1	LOC115226569
8.30472e-09	0.498571	0.735	0.485	0.000149161	ACH1	LOC115219240
3.03679e-07	0.498557	0.291	0.133	0.00545438	ACH1	LOC115227933
6.26951e-05	0.498486	0.444	0.306	1	ACH1	LOC115219982
1.34221e-10	0.497681	0.889	0.628	2.41074e-06	ACH1	LOC115209287
7.82655e-09	0.497139	0.778	0.572	0.000140573	ACH1	LOC115215503
2.04756e-08	0.496457	0.803	0.588	0.000367763	ACH1	LOC115210869
3.35386e-06	0.495143	0.427	0.255	0.0602387	ACH1	LOC115210707
2.52628e-05	0.494522	0.538	0.381	0.453744	ACH1	LOC115218007
1.50074e-06	0.494324	0.675	0.461	0.0269548	ACH1	LOC115217176
9.32829e-08	0.493881	0.624	0.399	0.00167545	ACH1	LOC115217406
3.61237e-18	0.489014	1	0.991	6.48818e-14	ACH1	LOC115223188
0.000246936	0.488959	0.632	0.507	1	ACH1	LOC115219778
2.6178e-07	0.488083	0.624	0.401	0.00470184	ACH1	LOC115213483
7.74487e-07	0.487412	0.829	0.687	0.0139106	ACH1	LOC115223390
1.43947e-06	0.487277	0.479	0.297	0.0258543	ACH1	LOC115214250
0.000126289	0.486924	0.368	0.23	1	ACH1	LOC115224837
5.17553e-08	0.486799	0.684	0.469	0.000929577	ACH1	LOC115211975
6.7917e-12	0.486602	1	0.926	1.21986e-07	ACH1	LOC115214302
5.66796e-07	0.481948	0.308	0.148	0.0101802	ACH1	LOC115215447
1.77167e-08	0.47959	0.949	0.849	0.00031821	ACH1	LOC115211112
2.05295e-07	0.479042	0.632	0.418	0.00368731	ACH1	LOC115212922
1.27797e-07	0.478133	0.821	0.651	0.00229536	ACH1	LOC115215768
2.91072e-07	0.477317	0.624	0.403	0.00522795	ACH1	LOC115213971
4.04999e-06	0.477183	0.573	0.39	0.0727418	ACH1	LOC115215132
4.0904e-05	0.476673	0.59	0.443	0.734678	ACH1	LOC115217843
3.89798e-07	0.475214	0.385	0.203	0.00700115	ACH1	LOC118762055
5.74132e-12	0.472598	0.735	0.445	1.0312e-07	ACH1	LOC115224771
7.12192e-08	0.472574	0.838	0.665	0.00127917	ACH1	LOC115222479
5.60865e-06	0.471762	0.581	0.405	0.100737	ACH1	LOC115222388
1.37699e-05	0.470348	0.846	0.762	0.247321	ACH1	LOC115215943
3.82367e-06	0.470211	0.761	0.614	0.0686769	ACH1	LOC115210412
4.65167e-06	0.468282	0.744	0.571	0.0835486	ACH1	LOC115216676
1.67396e-07	0.468181	0.778	0.58	0.0030066	ACH1	LOC115213114
6.55726e-06	0.467931	0.547	0.381	0.117775	ACH1	novelGene-69393
1.58071e-09	0.46733	0.838	0.589	2.83911e-05	ACH1	LOC115223552
2.16101e-07	0.467278	0.462	0.264	0.00388139	ACH1	LOC115232345
1.37387e-06	0.465416	0.726	0.53	0.0246761	ACH1	LOC115212385
0.00770399	0.464417	0.906	0.788	1	ACH1	LOC115216656
4.60238e-07	0.462702	0.752	0.523	0.00826633	ACH1	LOC118764256
8.3052e-06	0.462396	0.513	0.333	0.14917	ACH1	LOC115219856
0.000346143	0.46219	0.41	0.277	1	ACH1	LOC115222523
3.73047e-07	0.461525	0.333	0.16	0.0067003	ACH1	LOC115223272
4.37906e-07	0.459842	0.47	0.273	0.00786522	ACH1	LOC115223319
1.03469e-12	0.455224	1	0.973	1.85841e-08	ACH1	LOC115216989
0.000519083	0.455208	0.453	0.33	1	ACH1	LOC115213779
0.000823144	0.453758	0.316	0.204	1	ACH1	LOC115212294
0.00291327	0.453441	0.436	0.316	1	ACH1	LOC115217082
8.78493e-06	0.453245	0.752	0.58	0.157786	ACH1	LOC115210290
1.04946e-05	0.452956	0.564	0.38	0.188493	ACH1	LOC118767315
1.78889e-07	0.452172	0.795	0.616	0.00321303	ACH1	LOC115211125
7.88092e-06	0.452041	0.581	0.41	0.141549	ACH1	LOC115219037
5.95002e-06	0.451333	0.487	0.301	0.106868	ACH1	LOC115215211
4.33235e-09	0.450998	0.872	0.662	7.78133e-05	ACH1	LOC115223900
1.93929e-05	0.450676	0.496	0.333	0.348316	ACH1	LOC115211647
6.90739e-05	0.450031	0.462	0.307	1	ACH1	LOC115215103
3.71518e-06	0.449463	0.556	0.369	0.0667283	ACH1	LOC115223833
1.03412e-05	0.447822	0.496	0.319	0.185739	ACH1	LOC115210314
0.00100221	0.447611	0.444	0.317	1	ACH1	LOC115210448
1.8509e-05	0.447031	0.821	0.645	0.33244	ACH1	LOC115215078
4.88783e-06	0.446974	0.752	0.625	0.0877904	ACH1	LOC115215887
4.78228e-06	0.445293	0.615	0.433	0.0858945	ACH1	LOC115232462
7.68689e-05	0.444045	0.547	0.414	1	ACH1	LOC115218108
1.55019e-08	0.44246	0.966	0.816	0.00027843	ACH1	LOC115222505
9.80325e-06	0.441585	0.393	0.231	0.176076	ACH1	novelGene-34187
2.35335e-06	0.440944	0.709	0.559	0.0422686	ACH1	LOC118764748
2.7556e-07	0.440717	0.308	0.146	0.00494934	ACH1	LOC115209728
6.16683e-05	0.43946	0.41	0.253	1	ACH1	LOC115220490
0.000528918	0.439003	0.453	0.327	1	ACH1	LOC115217227
0.000133226	0.438996	0.333	0.204	1	ACH1	LOC118767144
1.34898e-06	0.436332	0.667	0.456	0.0242291	ACH1	LOC115216422
5.38983e-06	0.43611	0.718	0.55	0.0968067	ACH1	LOC115217707
0.00201237	0.436052	0.35	0.239	1	ACH1	LOC115224194
1.48197e-06	0.43347	0.342	0.177	0.0266176	ACH1	LOC115210406
5.07418e-06	0.432779	0.299	0.151	0.0911374	ACH1	LOC115225391
1.66507e-09	0.432454	0.333	0.141	2.99063e-05	ACH1	LOC115209831
0.000142884	0.432386	0.803	0.677	1	ACH1	LOC115218866
5.27671e-07	0.432057	0.889	0.694	0.0094775	ACH1	LOC115231150
2.02558e-05	0.432045	0.256	0.131	0.363815	ACH1	LOC115218504
1.11079e-05	0.431437	0.265	0.131	0.199509	ACH1	LOC115220817
0.000232775	0.430265	0.427	0.285	1	ACH1	LOC115211770
6.68339e-06	0.429369	0.316	0.168	0.12004	ACH1	LOC115213811
2.2064e-06	0.428291	0.556	0.356	0.0396292	ACH1	novelGene-68301
1.14657e-06	0.427707	0.385	0.209	0.0205935	ACH1	LOC115219056
7.53488e-05	0.42673	0.427	0.288	1	ACH1	LOC115220302
0.000278503	0.426172	0.299	0.175	1	ACH1	LOC115218578
7.52929e-07	0.425582	0.855	0.709	0.0135234	ACH1	LOC115215228
4.24011e-05	0.425353	0.504	0.345	0.761566	ACH1	LOC115220781
7.39396e-07	0.425115	0.41	0.226	0.0132803	ACH1	LOC115218411
5.94061e-06	0.424685	0.718	0.535	0.106699	ACH1	LOC115215693
3.31345e-05	0.424637	0.615	0.446	0.595128	ACH1	LOC115212798
0.000439064	0.423932	0.726	0.59	1	ACH1	LOC115223415
2.01517e-05	0.422752	0.547	0.364	0.361945	ACH1	LOC118762919
0.00548314	0.422137	0.538	0.45	1	ACH1	LOC115210780
9.40278e-09	0.421174	0.932	0.865	0.000168883	ACH1	LOC115227813
9.02894e-06	0.420424	0.675	0.479	0.162169	ACH1	LOC115228179
0.00011336	0.420214	0.342	0.205	1	ACH1	LOC115216637
0.000100018	0.419577	0.41	0.263	1	ACH1	LOC115209367
7.70188e-10	0.418733	1	0.991	1.38333e-05	ACH1	LOC115232609
5.40231e-05	0.417394	0.427	0.275	0.970309	ACH1	LOC118767903
4.00831e-05	0.416845	0.436	0.276	0.719933	ACH1	LOC115229960
0.000166501	0.416252	0.573	0.415	1	ACH1	LOC115216369
0.00103627	0.415164	0.274	0.164	1	ACH1	LOC115219189
4.11657e-05	0.41452	0.316	0.168	0.739378	ACH1	LOC118765779
4.89563e-05	0.413326	0.547	0.394	0.879304	ACH1	LOC115221391
0.000425738	0.412696	0.487	0.346	1	ACH1	LOC118765629
2.82654e-06	0.412347	0.701	0.502	0.0507675	ACH1	LOC115218880
6.69871e-05	0.411959	0.615	0.458	1	ACH1	LOC115210723
9.64336e-05	0.411138	0.564	0.396	1	ACH1	LOC118768448
1.27423e-11	0.410722	0.308	0.107	2.28865e-07	ACH1	LOC115227071
1.08751e-05	0.410566	0.513	0.332	0.195327	ACH1	LOC115223398
0.000159587	0.410276	0.359	0.225	1	ACH1	LOC115224256
4.27362e-06	0.409796	0.419	0.242	0.0767585	ACH1	LOC115210793
1.32611e-05	0.409007	0.359	0.204	0.238183	ACH1	LOC115223223
3.31814e-05	0.40895	0.581	0.422	0.595971	ACH1	LOC115212514
4.87512e-05	0.40865	0.462	0.305	0.875621	ACH1	LOC115211683
2.51915e-06	0.407982	0.436	0.251	0.0452465	ACH1	LOC115223336
1.57028e-05	0.406654	0.402	0.241	0.282038	ACH1	LOC115211764
9.78618e-07	0.406275	0.795	0.614	0.017577	ACH1	LOC115224337
0.000401942	0.406009	0.342	0.211	1	ACH1	LOC115220303
4.40619e-06	0.403984	0.504	0.322	0.0791395	ACH1	LOC115214749
0.000497919	0.403549	0.47	0.337	1	ACH1	LOC115210678
3.49736e-06	0.402341	0.675	0.47	0.062816	ACH1	LOC115209713
6.89671e-05	0.402133	0.393	0.247	1	ACH1	LOC115220295
0.000112908	0.401572	0.778	0.627	1	ACH1	LOC115226075
9.05252e-05	0.401293	0.632	0.471	1	ACH1	LOC115217214
0.000261943	0.401178	0.479	0.327	1	ACH1	LOC115226630
1.38629e-07	0.400846	0.496	0.271	0.00248991	ACH1	LOC118762449
0.00031445	0.399815	0.709	0.632	1	ACH1	LOC115232506
6.62053e-07	0.399633	0.265	0.119	0.0118911	ACH1	LOC115217131
0.000186338	0.397779	0.316	0.189	1	ACH1	LOC115216083
6.39836e-06	0.397618	0.752	0.579	0.114921	ACH1	LOC115228444
7.57206e-06	0.397612	0.521	0.333	0.136002	ACH1	LOC115215779
2.18043e-05	0.39751	0.556	0.38	0.391627	ACH1	LOC115219854
1.91188e-05	0.397303	0.41	0.247	0.343392	ACH1	LOC115218470
0.000620766	0.396926	0.333	0.212	1	ACH1	LOC115220855
1.86615e-06	0.394649	0.658	0.454	0.0335179	ACH1	LOC115217092
0.000282911	0.394629	0.274	0.157	1	ACH1	LOC115229772
0.00024803	0.394612	0.556	0.414	1	ACH1	LOC115213140
1.80299e-05	0.394482	0.402	0.238	0.323836	ACH1	LOC115224234
1.46706e-11	0.394117	0.761	0.477	2.63498e-07	ACH1	LOC115224220
2.72899e-06	0.393741	0.53	0.337	0.0490155	ACH1	LOC118763592
4.08523e-06	0.392847	0.821	0.71	0.0733748	ACH1	LOC115222476
8.34938e-06	0.391783	0.444	0.273	0.149963	ACH1	LOC115213011
5.40524e-05	0.391501	0.581	0.399	0.970836	ACH1	LOC115223142
1.37941e-06	0.391461	0.462	0.265	0.0247756	ACH1	LOC115222164
5.96169e-07	0.391191	0.274	0.123	0.0107078	ACH1	LOC115220551
1.29521e-06	0.391052	0.65	0.429	0.0232632	ACH1	LOC115223905
2.11436e-05	0.391008	0.385	0.224	0.379761	ACH1	LOC118761085
1.15609e-05	0.390674	0.778	0.667	0.207646	ACH1	LOC115224232
6.57081e-06	0.390225	0.547	0.37	0.118018	ACH1	LOC115220789
0.000119919	0.389815	0.504	0.356	1	ACH1	LOC115220431
0.00530862	0.38973	0.427	0.335	1	ACH1	LOC115218416
0.000680622	0.387394	0.667	0.586	1	ACH1	LOC115209752
1.14553e-05	0.386636	0.274	0.138	0.205749	ACH1	LOC115210673
0.000112266	0.386586	0.35	0.218	1	ACH1	LOC115221991
2.93624e-07	0.385756	0.496	0.283	0.00527378	ACH1	LOC115218373
0.00108944	0.385317	0.308	0.201	1	ACH1	LOC115211654
0.000159	0.383691	0.658	0.502	1	ACH1	LOC115224233
0.00168428	0.383107	0.316	0.213	1	ACH1	LOC118762897
1.07836e-05	0.382744	0.385	0.222	0.193683	ACH1	LOC115221676
1.6617e-05	0.382695	0.402	0.241	0.298459	ACH1	LOC115217270
0.0042412	0.382386	0.786	0.69	1	ACH1	LOC115213797
8.03418e-06	0.382195	0.479	0.3	0.144302	ACH1	LOC115212793
0.000169827	0.381497	0.256	0.14	1	ACH1	LOC115221389
7.40834e-05	0.38136	0.821	0.703	1	ACH1	LOC118760835
2.48505e-07	0.381193	0.932	0.797	0.0044634	ACH1	LOC115212964
3.13243e-06	0.381191	0.615	0.423	0.0562615	ACH1	LOC115225287
7.1108e-06	0.381023	0.769	0.569	0.127717	ACH1	LOC118762160
4.03577e-06	0.38024	0.573	0.372	0.0724865	ACH1	LOC115225212
4.20488e-05	0.378995	0.47	0.305	0.755239	ACH1	LOC115210248
0.000199203	0.378938	0.376	0.244	1	ACH1	LOC115210899
0.000269399	0.37868	0.436	0.284	1	ACH1	LOC115228923
3.69851e-06	0.376224	0.581	0.383	0.066429	ACH1	LOC115220875
4.04753e-05	0.374939	0.333	0.19	0.726978	ACH1	LOC115219807
8.63057e-07	0.374284	0.932	0.782	0.0155014	ACH1	LOC115230863
5.06871e-05	0.373743	0.513	0.357	0.910391	ACH1	LOC115209335
9.36213e-05	0.37325	0.624	0.449	1	ACH1	LOC115212769
5.91566e-05	0.373154	0.641	0.491	1	ACH1	LOC115231432
2.17645e-07	0.37272	0.376	0.189	0.00390912	ACH1	LOC115212957
1.1507e-06	0.372501	0.675	0.499	0.0206677	ACH1	LOC115221519
7.06602e-06	0.372216	0.829	0.687	0.126913	ACH1	LOC115217011
0.00033654	0.371518	0.487	0.339	1	ACH1	LOC115211828
0.000222765	0.371485	0.761	0.628	1	ACH1	LOC115228412
0.000380863	0.369731	0.368	0.24	1	ACH1	LOC115232561
0.00179102	0.369536	0.838	0.7	1	ACH1	LOC115215499
2.05743e-05	0.369013	0.376	0.22	0.369534	ACH1	LOC115227439
2.79091e-06	0.36899	0.274	0.129	0.0501276	ACH1	LOC115227227
2.32915e-05	0.368046	0.496	0.316	0.418339	ACH1	LOC118765459
0.000139862	0.366566	0.684	0.529	1	ACH1	LOC115211601
0.000317937	0.366382	0.316	0.187	1	ACH1	LOC115224797
0.00200645	0.366077	0.282	0.181	1	ACH1	LOC118765939
0.000722295	0.365893	0.504	0.369	1	ACH1	LOC115210394
0.000394199	0.365871	0.641	0.523	1	ACH1	LOC115220691
5.7344e-05	0.36584	0.564	0.413	1	ACH1	LOC115217518
0.000163329	0.365517	0.564	0.406	1	ACH1	LOC118760911
0.000107986	0.365171	0.462	0.302	1	ACH1	LOC115223478
8.80614e-07	0.364774	0.299	0.142	0.0158167	ACH1	LOC115222201
0.00383608	0.364415	0.726	0.617	1	ACH1	LOC115211645
0.0002058	0.364331	0.385	0.242	1	ACH1	LOC115210645
6.80147e-05	0.364146	0.53	0.367	1	ACH1	LOC115213013
0.00457572	0.361852	0.521	0.417	1	ACH1	LOC118767478
2.29441e-05	0.361517	0.632	0.457	0.412099	ACH1	LOC115210387
0.00025647	0.359916	0.496	0.354	1	ACH1	LOC115226244
5.60676e-06	0.359629	0.427	0.256	0.100703	ACH1	LOC118767003
4.47556e-05	0.356584	0.915	0.831	0.803855	ACH1	LOC115222483
1.1431e-05	0.356274	0.838	0.712	0.205312	ACH1	LOC115214029
6.36172e-05	0.355039	0.291	0.16	1	ACH1	LOC115217070
0.00119602	0.354517	0.547	0.415	1	ACH1	LOC115210605
3.19801e-05	0.353674	0.462	0.296	0.574395	ACH1	LOC115217995
0.00041264	0.353368	0.889	0.763	1	ACH1	LOC115222253
3.221e-06	0.352903	0.479	0.283	0.0578524	ACH1	LOC118767183
0.00066902	0.352875	0.462	0.339	1	ACH1	LOC115221367
8.37289e-07	0.352812	0.521	0.313	0.0150385	ACH1	LOC115231060
1.31401e-05	0.351613	0.393	0.23	0.23601	ACH1	LOC115214056
0.000959737	0.35161	0.479	0.352	1	ACH1	LOC115214000
0.000918013	0.350569	0.59	0.47	1	ACH1	LOC115218661
2.76932e-06	0.350479	0.35	0.184	0.0497398	ACH1	LOC115212948
4.03418e-06	0.349873	0.462	0.275	0.0724579	ACH1	LOC115223450
0.000586609	0.349596	0.487	0.347	1	ACH1	LOC115211053
0.000357808	0.349292	0.786	0.676	1	ACH1	LOC115213543
0.000433447	0.348481	0.402	0.264	1	ACH1	LOC115211648
0.00741066	0.347544	0.274	0.186	1	ACH1	LOC115219814
0.000451501	0.347225	0.59	0.431	1	ACH1	LOC118762162
0.000447973	0.346135	0.513	0.369	1	ACH1	LOC118767787
0.000131753	0.345402	0.385	0.243	1	ACH1	LOC115209216
5.95757e-05	0.34422	0.547	0.358	1	ACH1	LOC115215564
0.000123064	0.343245	0.487	0.331	1	ACH1	LOC115210396
0.000128258	0.343234	0.444	0.299	1	ACH1	LOC115221330
0.000106552	0.342915	0.393	0.247	1	ACH1	LOC115230756
0.000645102	0.342846	0.556	0.422	1	ACH1	LOC115221315
2.44326e-05	0.34149	0.342	0.197	0.438833	ACH1	LOC115223880
0.00249058	0.341231	0.47	0.349	1	ACH1	LOC115212367
2.36234e-05	0.341	0.35	0.2	0.4243	ACH1	LOC115214628
1.52425e-06	0.340483	0.607	0.373	0.0273771	ACH1	LOC115224258
0.00293762	0.34019	0.282	0.185	1	ACH1	LOC115224376
0.00173269	0.339256	0.299	0.188	1	ACH1	LOC115224196
4.1653e-05	0.339047	0.359	0.212	0.748129	ACH1	LOC115212299
0.00243395	0.338458	0.667	0.564	1	ACH1	LOC115211761
4.92493e-05	0.338232	0.35	0.201	0.884567	ACH1	LOC115212899
2.65992e-05	0.337957	0.838	0.694	0.477749	ACH1	LOC115220709
0.000172575	0.337765	0.427	0.27	1	ACH1	LOC115222307
0.000453627	0.33735	0.641	0.475	1	ACH1	LOC115222456
1.63816e-05	0.337302	0.709	0.502	0.294231	ACH1	LOC115226965
4.46955e-05	0.336254	0.496	0.329	0.802776	ACH1	LOC115228978
0.000187635	0.336086	0.444	0.296	1	ACH1	LOC115217960
2.66753e-05	0.335853	0.658	0.481	0.479115	ACH1	LOC115224238
2.99965e-05	0.335372	0.462	0.295	0.538767	ACH1	LOC115215190
0.000676305	0.335327	0.282	0.166	1	ACH1	LOC115214110
0.00294249	0.33494	0.573	0.458	1	ACH1	LOC115232504
0.00764463	0.334716	0.479	0.393	1	ACH1	LOC115221645
9.59021e-05	0.334644	0.393	0.245	1	ACH1	LOC115212389
0.000382626	0.333896	0.513	0.379	1	ACH1	LOC115220629
1.17797e-05	0.332426	0.274	0.135	0.211575	ACH1	LOC115212966
0.000222733	0.331142	0.932	0.825	1	ACH1	LOC115217557
0.000244585	0.331028	0.359	0.223	1	ACH1	LOC115216408
0.000369995	0.33059	0.504	0.371	1	ACH1	LOC115209374
0.00463622	0.330522	0.607	0.478	1	ACH1	LOC115212791
0.00217485	0.330234	0.47	0.352	1	ACH1	LOC115210823
8.34106e-05	0.327557	0.957	0.887	1	ACH1	LOC115210643
0.000791559	0.32735	0.538	0.394	1	ACH1	LOC115209106
4.68844e-05	0.326791	0.325	0.182	0.84209	ACH1	LOC115224724
0.000162906	0.325959	0.53	0.378	1	ACH1	LOC115222874
0.000135677	0.325371	0.744	0.591	1	ACH1	LOC115212805
0.000327974	0.324747	0.256	0.147	1	ACH1	LOC115219213
5.58159e-05	0.324221	0.402	0.252	1	ACH1	LOC115211791
0.00044843	0.324038	0.436	0.293	1	ACH1	LOC115212022
0.000202416	0.323516	0.299	0.175	1	ACH1	LOC115218924
0.000863901	0.323382	0.419	0.279	1	ACH1	LOC115217586
0.000198453	0.323292	0.504	0.338	1	ACH1	LOC118767202
0.000738311	0.322122	0.308	0.188	1	ACH1	LOC115221718
0.00458476	0.31998	0.265	0.175	1	ACH1	LOC115218536
6.99804e-05	0.317795	0.419	0.267	1	ACH1	LOC115221393
1.48945e-06	0.317575	0.368	0.188	0.0267519	ACH1	LOC115210227
0.00033424	0.317328	0.667	0.551	1	ACH1	LOC115215252
0.000583105	0.317266	0.291	0.174	1	ACH1	LOC115223985
3.05399e-05	0.317112	0.778	0.621	0.548527	ACH1	LOC115212075
0.000136764	0.317017	0.675	0.522	1	ACH1	LOC115214160
4.61221e-05	0.315971	0.316	0.176	0.8284	ACH1	LOC115216505
0.000521377	0.315639	0.718	0.597	1	ACH1	LOC115219864
0.00562109	0.313695	0.274	0.182	1	ACH1	LOC115222633
0.000136143	0.313355	0.897	0.773	1	ACH1	LOC115228877
0.00503454	0.313197	0.35	0.249	1	ACH1	LOC115209867
0.00216947	0.313138	0.385	0.273	1	ACH1	LOC115212898
0.00013906	0.31236	0.615	0.459	1	ACH1	LOC115220772
0.00238752	0.312344	0.701	0.607	1	ACH1	LOC115213862
0.00408577	0.312278	0.359	0.244	1	ACH1	LOC115219532
8.22378e-06	0.311841	0.393	0.221	0.147707	ACH1	LOC115232072
0.000305295	0.310764	0.94	0.826	1	ACH1	LOC115224688
0.000164086	0.310058	0.974	0.897	1	ACH1	LOC115215662
0.00404468	0.309659	0.376	0.259	1	ACH1	LOC115222644
0.000110092	0.309248	0.581	0.403	1	ACH1	LOC118763938
1.4877e-05	0.307768	0.803	0.657	0.267206	ACH1	LOC115215792
0.00575489	0.307751	0.282	0.193	1	ACH1	LOC115210811
0.00245613	0.307684	0.547	0.419	1	ACH1	LOC115211731
4.00676e-05	0.30759	0.513	0.338	0.719653	ACH1	LOC115216604
0.000214061	0.307187	0.641	0.476	1	ACH1	LOC115221536
0.00726959	0.307014	0.479	0.378	1	ACH1	LOC115222854
0.000932652	0.306942	0.761	0.635	1	ACH1	LOC115216333
0.00210381	0.306249	0.573	0.46	1	ACH1	LOC115212955
0.00634668	0.306234	0.436	0.322	1	ACH1	LOC118765326
0.00357857	0.305488	0.607	0.465	1	ACH1	LOC115217463
0.0072867	0.305018	0.35	0.255	1	ACH1	LOC115219538
1.26672e-05	0.304889	0.308	0.16	0.227515	ACH1	LOC115215736
0.00757427	0.302371	0.444	0.343	1	ACH1	LOC115216350
0.000682796	0.302236	0.453	0.32	1	ACH1	LOC115212335
0.00751301	0.300861	0.35	0.258	1	ACH1	LOC115210276
7.57684e-05	0.300493	0.402	0.245	1	ACH1	LOC115217159
0.00165241	0.299618	0.915	0.821	1	ACH1	LOC115216617
0.000664052	0.299481	0.35	0.224	1	ACH1	LOC115220344
5.80286e-05	0.299212	0.265	0.139	1	ACH1	LOC115213443
0.000619753	0.29789	0.496	0.347	1	ACH1	LOC118763355
0.00307246	0.296374	0.274	0.175	1	ACH1	LOC115220403
0.00150516	0.295602	0.282	0.178	1	ACH1	LOC115222294
0.000570077	0.29526	0.393	0.258	1	ACH1	LOC115214281
0.00487666	0.29456	0.308	0.211	1	ACH1	LOC115228329
0.00178815	0.293976	0.513	0.39	1	ACH1	LOC115224437
0.00935987	0.293633	0.53	0.426	1	ACH1	LOC115215636
0.000494628	0.293609	0.265	0.153	1	ACH1	LOC115210697
0.000664487	0.293422	0.547	0.391	1	ACH1	LOC118765082
5.26548e-07	0.291976	0.274	0.121	0.00945733	ACH1	LOC118767585
0.00307507	0.286806	0.547	0.424	1	ACH1	LOC115218420
0.00242065	0.286541	0.658	0.533	1	ACH1	LOC115222264
0.000180981	0.286373	0.308	0.181	1	ACH1	LOC115216638
0.00348673	0.284105	0.299	0.197	1	ACH1	LOC115222606
0.00300062	0.283303	0.598	0.475	1	ACH1	LOC115210376
0.00714205	0.283298	0.658	0.554	1	ACH1	LOC115224451
0.000980075	0.283235	0.436	0.299	1	ACH1	LOC115217231
1.32409e-05	0.282949	1	0.954	0.237819	ACH1	LOC115222778
0.000238149	0.28286	0.556	0.377	1	ACH1	LOC115214751
0.00182531	0.282295	0.316	0.204	1	ACH1	LOC115218055
2.41945e-05	0.282193	0.282	0.144	0.434557	ACH1	LOC115230357
0.000336412	0.281035	0.47	0.322	1	ACH1	LOC115209655
0.00354103	0.280965	0.436	0.309	1	ACH1	LOC115220784
0.00389529	0.280156	0.607	0.49	1	ACH1	LOC115211934
0.000969805	0.279732	0.368	0.241	1	ACH1	LOC118768667
0.00242867	0.27923	0.726	0.637	1	ACH1	LOC115223169
0.00049049	0.279213	0.538	0.388	1	ACH1	LOC115209643
0.000390924	0.27859	0.453	0.305	1	ACH1	LOC115220256
0.00171475	0.278068	0.684	0.545	1	ACH1	LOC115211732
0.000479523	0.277872	0.265	0.151	1	ACH1	LOC115209174
0.00296981	0.2777	0.274	0.177	1	ACH1	LOC115213804
0.00734557	0.277622	0.427	0.334	1	ACH1	LOC115224833
0.00459064	0.27708	0.658	0.565	1	ACH1	LOC115232512
0.00110898	0.276507	0.282	0.17	1	ACH1	LOC115221530
0.00181278	0.276297	0.325	0.216	1	ACH1	LOC115212231
0.000115996	0.276219	0.829	0.679	1	ACH1	LOC115216300
0.00102011	0.275047	0.556	0.415	1	ACH1	LOC115222522
0.000548793	0.274333	0.632	0.49	1	ACH1	LOC115216367
0.0031103	0.274322	0.462	0.348	1	ACH1	LOC115213484
2.61635e-05	0.273815	0.282	0.145	0.469923	ACH1	LOC115210283
0.00212716	0.272006	0.368	0.247	1	ACH1	LOC115216440
0.000856416	0.270114	0.761	0.635	1	ACH1	LOC115221402
0.00748239	0.269523	0.256	0.164	1	ACH1	LOC115216185
2.74093e-05	0.268421	0.35	0.197	0.492299	ACH1	LOC115219976
0.000635172	0.267831	0.291	0.17	1	ACH1	LOC115219851
0.00119071	0.267382	0.744	0.6	1	ACH1	LOC115208818
0.0013041	0.26721	0.838	0.704	1	ACH1	LOC115214754
0.0004408	0.266417	0.41	0.274	1	ACH1	LOC115210388
0.0017978	0.266268	0.632	0.504	1	ACH1	LOC115216315
0.00150358	0.265627	0.846	0.672	1	ACH1	LOC115210428
0.00151299	0.2656	0.761	0.633	1	ACH1	LOC115225102
9.17906e-05	0.265415	0.957	0.836	1	ACH1	LOC115218295
0.00428228	0.265074	0.692	0.577	1	ACH1	LOC115224304
0.00218868	0.264788	0.282	0.18	1	ACH1	LOC115223822
0.00221239	0.264581	0.444	0.314	1	ACH1	LOC115216596
0.00335753	0.26445	0.487	0.368	1	ACH1	LOC115219988
0.000164465	0.264407	0.256	0.137	1	ACH1	LOC115226138
5.55121e-05	0.263921	0.915	0.789	0.997053	ACH1	LOC115218466
0.00620423	0.263308	0.274	0.177	1	ACH1	LOC115219715
0.00182951	0.263076	0.385	0.26	1	ACH1	LOC115217988
0.00013051	0.262789	0.291	0.16	1	ACH1	LOC115213452
0.000750807	0.262454	0.265	0.156	1	ACH1	LOC115215097
0.00044327	0.261189	0.265	0.148	1	ACH1	LOC115223290
0.000655499	0.261084	0.47	0.324	1	ACH1	LOC115216261
0.0017174	0.260926	0.274	0.169	1	ACH1	LOC115219908
0.000235372	0.260778	0.316	0.186	1	ACH1	LOC115232547
0.00113727	0.260243	0.274	0.164	1	ACH1	LOC115218904
0.00464843	0.26014	0.282	0.182	1	ACH1	LOC115225758
1.43197e-05	0.260128	0.803	0.673	0.257196	ACH1	LOC115222598
0.00199451	0.258833	0.829	0.719	1	ACH1	LOC115217847
7.34021e-05	0.257525	0.274	0.144	1	ACH1	LOC115220931
0.00773239	0.255914	0.487	0.372	1	ACH1	LOC115224306
0.0039382	0.252758	0.496	0.384	1	ACH1	LOC115219707
0.00139226	0.252634	0.299	0.184	1	ACH1	LOC115212796
0.00694198	0.251818	0.368	0.264	1	ACH1	LOC115222767
0.000182968	0.251515	0.504	0.336	1	ACH1	LOC115211665
0.00100524	0.250893	0.88	0.732	1	ACH1	LOC115217556
0.00193877	0.250276	0.325	0.209	1	ACH1	LOC115223865
0.00318271	0.250174	0.342	0.23	1	ACH1	LOC115215072
0.00193484	-0.251307	0.128	0.256	1	ACH1	LOC115215506
0.00460134	-0.272069	0.957	0.962	1	ACH1	LOC115210251
0.00322048	-0.314858	0.795	0.83	1	ACH1	LOC115219718
0.00672564	-0.320169	0.855	0.848	1	ACH1	LOC115217396
0.00329615	-0.320937	0.821	0.842	1	ACH1	LOC115215691
0.00258805	-0.33305	0.786	0.783	1	ACH1	LOC115215371
0.00750073	-0.334761	0.556	0.625	1	ACH1	LOC115210296
0.00978045	-0.342102	0.179	0.288	1	ACH1	LOC118764626
0.0083262	-0.349177	0.205	0.33	1	ACH1	LOC115219083
0.00598054	-0.354117	0.197	0.321	1	ACH1	LOC118768330
0.00900557	-0.355714	0.231	0.34	1	ACH1	LOC115217202
9.95646e-05	-0.356341	0.983	0.937	1	ACH1	LOC115228020
0.00424711	-0.360492	0.735	0.732	1	ACH1	LOC115220867
4.92051e-05	-0.360958	0.94	0.883	0.883773	ACH1	LOC115209612
0.00434051	-0.362667	0.145	0.269	1	ACH1	LOC115217118
0.000364067	-0.363363	0.385	0.529	1	ACH1	LOC115209060
0.00375574	-0.366782	0.453	0.566	1	ACH1	LOC115215917
4.39071e-05	-0.367421	0.821	0.876	0.788615	ACH1	LOC115216411
7.04367e-05	-0.372965	0.983	0.974	1	ACH1	LOC115214044
0.00194272	-0.376507	0.248	0.397	1	ACH1	LOC115232673
0.00891873	-0.378175	0.222	0.335	1	ACH1	LOC115208779
0.0026272	-0.378872	0.53	0.621	1	ACH1	LOC115217028
0.000858089	-0.38155	0.829	0.83	1	ACH1	LOC115209263
0.00742921	-0.385554	0.641	0.704	1	ACH1	LOC115217321
0.00914768	-0.386754	0.179	0.291	1	ACH1	LOC115219911
0.00599356	-0.390166	0.205	0.338	1	ACH1	LOC115218971
0.00410924	-0.390817	0.248	0.376	1	ACH1	LOC115218423
0.0012664	-0.398155	0.47	0.614	1	ACH1	LOC115212739
0.00615748	-0.403292	0.744	0.753	1	ACH1	LOC115224208
0.00685475	-0.405671	0.171	0.278	1	ACH1	LOC115220882
0.000195184	-0.407673	0.957	0.936	1	ACH1	LOC115222732
0.00934475	-0.408345	0.265	0.371	1	ACH1	LOC115223663
0.00138751	-0.412151	0.521	0.65	1	ACH1	LOC115224495
0.00455884	-0.412223	0.658	0.719	1	ACH1	LOC115232652
0.000318459	-0.41593	0.795	0.798	1	ACH1	LOC115211898
0.00105432	-0.416191	0.846	0.852	1	ACH1	LOC115209232
0.000980786	-0.417309	0.692	0.755	1	ACH1	LOC115210333
0.00188408	-0.419794	0.53	0.63	1	ACH1	LOC115223087
0.00195954	-0.425936	0.453	0.576	1	ACH1	LOC115222912
0.0092239	-0.427227	0.291	0.404	1	ACH1	LOC115219905
0.00196363	-0.428117	0.496	0.608	1	ACH1	LOC115219086
0.00206451	-0.428896	0.231	0.373	1	ACH1	LOC115226150
0.00615722	-0.429098	0.188	0.291	1	ACH1	LOC115223293
0.000867959	-0.429397	0.641	0.727	1	ACH1	LOC118765369
0.000317673	-0.430082	0.812	0.845	1	ACH1	LOC115218627
0.00231848	-0.430417	0.342	0.47	1	ACH1	LOC115214175
0.000242011	-0.432944	0.863	0.89	1	ACH1	LOC115216372
0.00327374	-0.434314	0.239	0.369	1	ACH1	LOC115215520
1.98811e-05	-0.435644	0.897	0.89	0.357084	ACH1	LOC115209795
0.00721095	-0.441939	0.325	0.438	1	ACH1	LOC115216405
0.00806332	-0.44986	0.556	0.605	1	ACH1	LOC115216480
0.00469175	-0.449887	0.145	0.252	1	ACH1	LOC115222094
0.000861073	-0.450022	0.47	0.602	1	ACH1	LOC115230192
0.00214949	-0.451237	0.265	0.404	1	ACH1	LOC115221295
0.000132141	-0.451851	0.897	0.895	1	ACH1	LOC115215440
0.00561203	-0.452293	0.154	0.268	1	ACH1	LOC115220895
0.00129351	-0.452443	0.479	0.603	1	ACH1	LOC115218926
0.00189254	-0.453402	0.145	0.272	1	ACH1	LOC115219370
0.00503257	-0.458311	0.453	0.547	1	ACH1	LOC115213621
0.000893452	-0.458702	0.154	0.296	1	ACH1	LOC115208907
0.0065684	-0.459341	0.949	0.868	1	ACH1	LOC115219277
0.000695115	-0.45967	0.718	0.796	1	ACH1	LOC115212742
0.00879126	-0.460139	0.171	0.274	1	ACH1	LOC118763121
0.000501807	-0.460224	0.838	0.864	1	ACH1	LOC115213913
0.000126862	-0.463888	0.829	0.855	1	ACH1	LOC115220301
0.00249375	-0.464218	0.308	0.437	1	ACH1	LOC115217364
0.00234021	-0.467563	0.162	0.282	1	ACH1	LOC118765911
0.00157646	-0.468921	0.291	0.443	1	ACH1	LOC115216961
0.00247734	-0.470534	0.231	0.357	1	ACH1	LOC115221342
0.00424218	-0.473261	0.453	0.561	1	ACH1	LOC115209072
0.00519952	-0.475501	0.145	0.258	1	ACH1	LOC118768038
0.00516734	-0.47604	0.256	0.375	1	ACH1	LOC115217462
0.00052729	-0.480491	0.855	0.837	1	ACH1	LOC115222095
0.00935967	-0.481683	0.402	0.497	1	ACH1	LOC115222534
0.00401046	-0.483597	0.179	0.294	1	ACH1	LOC115217315
3.52452e-06	-0.48806	0.855	0.874	0.0633039	ACH1	LOC115216977
1.02891e-06	-0.488147	0.94	0.885	0.0184803	ACH1	LOC115209230
0.00464865	-0.488307	0.308	0.416	1	ACH1	LOC115216435
0.0040684	-0.489102	0.179	0.297	1	ACH1	LOC115222763
0.00156469	-0.494221	0.128	0.255	1	ACH1	LOC118764043
6.0265e-05	-0.495608	1	0.962	1	ACH1	LOC115210389
0.00109044	-0.496886	0.154	0.293	1	ACH1	LOC118767039
0.00615927	-0.498231	0.538	0.61	1	ACH1	LOC115213446
0.00500727	-0.499366	0.556	0.607	1	ACH1	LOC118765984
0.00888988	-0.499963	0.744	0.766	1	ACH1	LOC115222375
0.000338839	-0.501814	0.59	0.683	1	ACH1	LOC115209965
0.0011244	-0.501957	0.205	0.364	1	ACH1	LOC118763474
2.17773e-05	-0.502821	0.803	0.814	0.391143	ACH1	LOC115215592
0.000567842	-0.503599	0.521	0.641	1	ACH1	LOC115217115
0.000483236	-0.505487	0.222	0.379	1	ACH1	LOC115222053
0.00122953	-0.507164	0.231	0.362	1	ACH1	LOC115219755
0.00104059	-0.508911	0.658	0.724	1	ACH1	LOC115215074
0.00747167	-0.510415	0.308	0.413	1	ACH1	LOC115232531
0.00310682	-0.513235	0.154	0.263	1	ACH1	LOC115224507
0.00109158	-0.514748	0.598	0.689	1	ACH1	LOC115210952
0.000298968	-0.515272	0.197	0.353	1	ACH1	LOC115224765
0.00119017	-0.516283	0.128	0.254	1	ACH1	LOC118761557
0.0066604	-0.516991	0.205	0.332	1	ACH1	LOC115213946
0.00175409	-0.519711	0.342	0.468	1	ACH1	LOC115211637
0.00209753	-0.520096	0.179	0.303	1	ACH1	LOC115217477
0.00205333	-0.522653	0.128	0.25	1	ACH1	LOC115219753
0.000101575	-0.53055	0.59	0.702	1	ACH1	LOC115211760
0.00286325	-0.531133	0.222	0.342	1	ACH1	LOC118764304
0.00179731	-0.531822	0.487	0.572	1	ACH1	LOC118767611
0.00465762	-0.532078	0.325	0.447	1	ACH1	LOC115218760
0.00169105	-0.534952	0.573	0.63	1	ACH1	LOC115218883
0.000335097	-0.53704	0.675	0.511	1	ACH1	LOC115220766
0.000783811	-0.537132	0.291	0.43	1	ACH1	LOC115213990
0.00265553	-0.537327	0.205	0.328	1	ACH1	LOC115211930
0.00123175	-0.539473	0.274	0.409	1	ACH1	LOC115232554
1.06126e-06	-0.540816	0.906	0.91	0.0190613	ACH1	LOC115214914
0.00171845	-0.542436	0.162	0.288	1	ACH1	LOC115217930
3.10549e-05	-0.545328	0.632	0.737	0.557776	ACH1	LOC115219831
0.00187158	-0.550129	0.145	0.273	1	ACH1	LOC115213074
0.00962007	-0.55058	0.333	0.421	1	ACH1	LOC118760946
0.00017462	-0.551614	0.145	0.306	1	ACH1	LOC118762861
0.00328117	-0.557584	0.368	0.481	1	ACH1	LOC115226291
0.000469653	-0.560437	0.162	0.319	1	ACH1	LOC118761323
0.000102811	-0.564225	0.162	0.329	1	ACH1	LOC115210107
0.000719241	-0.565073	0.128	0.252	1	ACH1	LOC115219632
2.56618e-08	-0.566159	0.949	0.937	0.000460912	ACH1	LOC115213470
0.00937341	-0.567031	0.231	0.327	1	ACH1	LOC115222869
0.00877631	-0.567485	0.376	0.473	1	ACH1	LOC115222529
9.04773e-05	-0.569301	0.137	0.302	1	ACH1	LOC118767392
0.00369036	-0.570344	0.53	0.576	1	ACH1	LOC115214953
1.72654e-05	-0.570463	0.744	0.797	0.310104	ACH1	LOC115213810
8.79882e-06	-0.572808	0.701	0.805	0.158036	ACH1	LOC115217577
0.00310711	-0.574104	0.556	0.627	1	ACH1	LOC115217389
1.3107e-05	-0.574837	0.487	0.666	0.235415	ACH1	LOC115209368
5.43214e-05	-0.576157	0.154	0.322	0.975668	ACH1	LOC115209113
0.00214698	-0.578366	0.709	0.559	1	ACH1	LOC115209717
0.00722504	-0.578707	0.487	0.592	1	ACH1	LOC118766889
0.000234557	-0.578845	0.35	0.5	1	ACH1	LOC115224701
0.0077523	-0.579746	0.735	0.729	1	ACH1	LOC115219900
0.000143806	-0.581554	0.41	0.565	1	ACH1	LOC115210289
1.17385e-05	-0.589428	0.632	0.728	0.210836	ACH1	LOC115222389
4.64234e-07	-0.59082	0.906	0.905	0.0083381	ACH1	LOC115222461
0.00597885	-0.594191	0.239	0.346	1	ACH1	LOC115215601
4.73762e-05	-0.596788	0.35	0.506	0.850924	ACH1	LOC115224491
0.00344629	-0.597142	0.47	0.564	1	ACH1	LOC115209659
3.95699e-05	-0.602111	0.624	0.69	0.710716	ACH1	LOC118763083
0.000113073	-0.602995	0.145	0.32	1	ACH1	LOC115211639
0.000676218	-0.610231	0.12	0.251	1	ACH1	LOC115211517
0.00255284	-0.610445	0.248	0.362	1	ACH1	LOC118766806
0.000632493	-0.623366	0.325	0.453	1	ACH1	LOC115229125
0.00362582	-0.624077	0.427	0.548	1	ACH1	LOC115217506
0.000184314	-0.62522	0.359	0.51	1	ACH1	LOC115212161
0.000754597	-0.625379	0.419	0.533	1	ACH1	LOC115219699
0.00157302	-0.632854	0.581	0.661	1	ACH1	LOC115214335
1.61079e-10	-0.635429	0.624	0.818	2.89314e-06	ACH1	LOC115218431
0.000353743	-0.638313	0.256	0.407	1	ACH1	LOC115223247
0.00767301	-0.640099	0.188	0.299	1	ACH1	LOC115214911
2.27513e-06	-0.641138	0.538	0.701	0.0408637	ACH1	LOC115231823
0.000151302	-0.646779	0.308	0.461	1	ACH1	LOC115218580
7.09696e-05	-0.650064	0.812	0.83	1	ACH1	LOC115214435
0.00364842	-0.650448	0.359	0.476	1	ACH1	LOC115211000
0.00616058	-0.651325	0.188	0.306	1	ACH1	LOC115216625
8.54815e-05	-0.651914	0.222	0.388	1	ACH1	LOC115215117
0.000378894	-0.652991	0.145	0.29	1	ACH1	LOC115232463
1.8075e-07	-0.659136	0.88	0.868	0.00324645	ACH1	LOC115215610
4.1353e-05	-0.659524	0.274	0.459	0.742741	ACH1	LOC118764212
0.000175334	-0.664724	0.154	0.316	1	ACH1	LOC115214204
0.00107492	-0.664861	0.205	0.328	1	ACH1	LOC115217254
1.36657e-06	-0.665976	0.162	0.379	0.0245449	ACH1	LOC118765841
0.00677041	-0.666668	0.162	0.263	1	ACH1	LOC115211009
2.21169e-05	-0.667351	0.316	0.503	0.397242	ACH1	LOC115219849
0.000556484	-0.668019	0.376	0.511	1	ACH1	LOC118767603
0.000451852	-0.674416	0.291	0.428	1	ACH1	LOC115221702
0.00312581	-0.675785	0.162	0.271	1	ACH1	LOC115220978
7.50614e-07	-0.677255	0.188	0.416	0.0134818	ACH1	LOC115232390
0.00209006	-0.681711	0.171	0.287	1	ACH1	LOC115223373
0.00127784	-0.682049	0.197	0.327	1	ACH1	LOC115224370
6.35598e-05	-0.684531	0.145	0.303	1	ACH1	LOC115232653
1.36823e-06	-0.689314	0.479	0.638	0.0245748	ACH1	LOC115217116
4.22716e-05	-0.690282	0.137	0.303	0.75924	ACH1	LOC115221808
0.000108352	-0.690422	0.103	0.255	1	ACH1	LOC118765601
1.95443e-05	-0.69126	0.581	0.701	0.351035	ACH1	LOC115224221
0.00200217	-0.696094	0.137	0.251	1	ACH1	LOC115222370
0.000323506	-0.697339	0.128	0.269	1	ACH1	LOC115213254
2.95072e-05	-0.706189	0.265	0.441	0.529978	ACH1	LOC115211741
1.07309e-05	-0.711334	0.453	0.617	0.192738	ACH1	LOC115217963
0.000254754	-0.717923	0.786	0.77	1	ACH1	LOC115224721
1.00216e-09	-0.719498	0.778	0.865	1.79998e-05	ACH1	LOC115209264
2.79579e-05	-0.71988	0.402	0.546	0.502152	ACH1	LOC115221029
4.14722e-06	-0.722451	0.248	0.451	0.0744883	ACH1	LOC115223129
6.63723e-06	-0.723714	0.436	0.646	0.119211	ACH1	LOC115209141
2.83098e-09	-0.727098	0.821	0.862	5.08472e-05	ACH1	LOC115222805
8.42418e-08	-0.727767	0.419	0.626	0.00151307	ACH1	LOC115212038
5.75998e-05	-0.734574	0.222	0.39	1	ACH1	LOC115224035
0.000783979	-0.737139	0.179	0.321	1	ACH1	LOC115216655
2.71661e-06	-0.740635	0.308	0.519	0.048793	ACH1	LOC118767300
5.84711e-06	-0.742646	0.103	0.297	0.10502	ACH1	LOC115215246
1.28407e-05	-0.743814	0.316	0.485	0.230631	ACH1	LOC118763000
5.14445e-05	-0.750171	0.171	0.345	0.923994	ACH1	LOC115218737
4.75843e-06	-0.751094	0.47	0.631	0.0854661	ACH1	LOC115211563
4.07934e-06	-0.756822	0.325	0.511	0.0732691	ACH1	LOC115225727
4.3965e-08	-0.760228	0.53	0.752	0.000789655	ACH1	LOC115213196
4.88744e-06	-0.762378	0.308	0.498	0.0877833	ACH1	LOC115213379
0.000174416	-0.763872	0.137	0.279	1	ACH1	LOC115218740
0.00326248	-0.764123	0.274	0.379	1	ACH1	LOC115211759
4.71997e-06	-0.766457	0.333	0.522	0.0847755	ACH1	LOC115218343
6.99387e-06	-0.767622	0.274	0.454	0.125617	ACH1	LOC115222348
1.55527e-07	-0.770763	0.564	0.333	0.00279342	ACH1	LOC115221105
8.34512e-06	-0.772546	0.444	0.594	0.149887	ACH1	LOC115210212
0.00219387	-0.774781	0.333	0.461	1	ACH1	LOC115209555
1.95588e-06	-0.77905	0.359	0.544	0.0351296	ACH1	LOC115217204
6.57249e-05	-0.783396	0.162	0.328	1	ACH1	LOC115215802
7.77369e-09	-0.790897	0.658	0.781	0.000139623	ACH1	LOC115209959
6.66717e-08	-0.791029	0.342	0.558	0.00119749	ACH1	LOC115229643
2.98222e-05	-0.793902	0.239	0.419	0.535637	ACH1	LOC115211805
1.35541e-16	-0.797464	0.983	0.961	2.43445e-12	ACH1	LOC115209155
0.00546867	-0.806379	0.197	0.3	1	ACH1	LOC115222185
3.07902e-07	-0.808088	0.632	0.751	0.00553022	ACH1	LOC115219746
5.87104e-09	-0.811689	0.778	0.859	0.00010545	ACH1	LOC115220700
7.42874e-07	-0.813542	0.419	0.602	0.0133428	ACH1	LOC115220674
2.06739e-05	-0.816476	0.222	0.422	0.371323	ACH1	LOC115228388
6.99968e-06	-0.816661	0.248	0.438	0.125721	ACH1	LOC115231020
2.63641e-06	-0.819725	0.145	0.338	0.0473526	ACH1	LOC115210307
8.28796e-05	-0.819923	0.692	0.727	1	ACH1	LOC115215131
2.6857e-07	-0.82419	0.735	0.824	0.00482379	ACH1	LOC115215814
8.6579e-07	-0.824992	0.496	0.643	0.0155504	ACH1	LOC115223120
0.00523804	-0.825875	0.205	0.313	1	ACH1	LOC115213189
9.81101e-05	-0.827243	0.111	0.269	1	ACH1	LOC115225697
5.98216e-05	-0.832292	0.248	0.422	1	ACH1	LOC115218741
0.00182509	-0.835459	0.145	0.259	1	ACH1	LOC118761683
0.000317886	-0.836502	0.325	0.461	1	ACH1	LOC115210633
2.68028e-06	-0.843651	0.145	0.354	0.0481405	ACH1	LOC115231766
4.89846e-06	-0.8521	0.171	0.363	0.0879813	ACH1	LOC115230820
2.2361e-05	-0.85232	0.145	0.329	0.401626	ACH1	LOC118762424
1.71596e-06	-0.854352	0.085	0.284	0.0308204	ACH1	LOC118764193
4.39071e-06	-0.857875	0.274	0.476	0.0788616	ACH1	LOC115214162
0.00169326	-0.858159	0.376	0.465	1	ACH1	LOC115224553
9.96825e-09	-0.861515	0.427	0.659	0.00017904	ACH1	LOC115210466
6.94805e-07	-0.866302	0.068	0.271	0.0124794	ACH1	LOC115209377
0.00015123	-0.867017	0.556	0.632	1	ACH1	LOC115223434
9.40016e-07	-0.868355	0.299	0.517	0.0168836	ACH1	LOC115212380
1.54763e-06	-0.868977	0.145	0.348	0.027797	ACH1	LOC118767612
4.07017e-10	-0.869593	0.598	0.778	7.31044e-06	ACH1	LOC115211100
5.0594e-07	-0.871883	0.291	0.504	0.00908718	ACH1	LOC115215476
0.000185232	-0.873833	0.111	0.265	1	ACH1	LOC115232562
3.24651e-07	-0.876699	0.419	0.61	0.00583106	ACH1	LOC115209909
0.000263414	-0.876911	0.256	0.4	1	ACH1	LOC115212413
0.000240937	-0.879114	0.162	0.312	1	ACH1	LOC115214424
6.90209e-12	-0.880045	0.632	0.813	1.23968e-07	ACH1	LOC115210222
6.91315e-08	-0.881628	0.103	0.337	0.00124167	ACH1	LOC118765968
1.75646e-06	-0.882291	0.162	0.371	0.0315477	ACH1	LOC115209299
3.57901e-07	-0.885321	0.128	0.351	0.00642825	ACH1	LOC115210585
3.19901e-05	-0.887946	0.154	0.332	0.574574	ACH1	LOC118762414
8.26036e-08	-0.888464	0.47	0.67	0.00148364	ACH1	LOC115212854
0.000795147	-0.892426	0.761	0.781	1	ACH1	LOC115215730
0.000638942	-0.895878	0.205	0.334	1	ACH1	LOC115232160
2.41535e-05	-0.901702	0.154	0.325	0.433821	ACH1	LOC115218736
5.16317e-07	-0.908833	0.171	0.389	0.00927357	ACH1	LOC115222753
0.00124091	-0.912064	0.197	0.32	1	ACH1	LOC115219679
1.08247e-07	-0.919307	0.556	0.749	0.00194423	ACH1	LOC115220760
2.04515e-08	-0.921902	0.291	0.544	0.00036733	ACH1	LOC115222821
0.000611109	-0.923102	0.162	0.292	1	ACH1	LOC115217575
2.80402e-06	-0.92683	0.188	0.382	0.050363	ACH1	LOC115224716
3.48681e-07	-0.932508	0.265	0.49	0.00626266	ACH1	LOC115212855
2.32607e-16	-0.940781	0.838	0.924	4.17785e-12	ACH1	LOC115216522
6.21001e-08	-0.942809	0.444	0.631	0.00111538	ACH1	LOC115214895
0.00037817	-0.944413	0.128	0.271	1	ACH1	LOC115218041
0.000108462	-0.949149	0.256	0.415	1	ACH1	LOC115215914
1.78093e-08	-0.963213	0.239	0.491	0.000319872	ACH1	LOC118766258
2.7575e-07	-0.963214	0.06	0.269	0.00495274	ACH1	LOC118763597
1.17523e-07	-0.968356	0.385	0.585	0.00211084	ACH1	LOC118767594
8.04833e-07	-0.969038	0.128	0.339	0.0144556	ACH1	LOC115216534
1.14628e-05	-0.969368	0.085	0.259	0.205884	ACH1	LOC115213193
1.00274e-06	-0.976282	0.299	0.475	0.0180102	ACH1	LOC115212924
3.08782e-08	-0.97853	0.598	0.721	0.000554604	ACH1	LOC115217408
3.60849e-05	-0.980974	0.222	0.385	0.648122	ACH1	LOC115214101
3.21619e-09	-0.981033	0.359	0.603	5.77661e-05	ACH1	LOC115222291
4.16138e-06	-0.981691	0.111	0.303	0.0747426	ACH1	LOC115219206
3.55476e-19	-0.981867	0.803	0.909	6.3847e-15	ACH1	LOC115212040
4.39814e-08	-0.984371	0.556	0.718	0.000789949	ACH1	LOC115219910
0.000284696	-0.991789	0.308	0.432	1	ACH1	LOC115215683
0.000161189	-0.993716	0.179	0.329	1	ACH1	LOC115215706
3.03331e-09	-0.997042	0.154	0.422	5.44814e-05	ACH1	LOC115223199
3.65945e-09	-0.997298	0.376	0.62	6.57273e-05	ACH1	LOC115220548
9.89012e-06	-0.99889	0.12	0.318	0.177636	ACH1	LOC115214146
1.51337e-09	-1.00099	0.385	0.632	2.71817e-05	ACH1	LOC118762462
2.33241e-06	-1.00648	0.12	0.313	0.0418924	ACH1	LOC118765160
7.65365e-10	-1.00782	0.299	0.548	1.37467e-05	ACH1	LOC115223496
2.2466e-07	-1.01141	0.197	0.431	0.00403512	ACH1	LOC115212345
1.69324e-06	-1.01206	0.103	0.303	0.0304123	ACH1	LOC115220538
2.88229e-06	-1.01466	0.291	0.481	0.0517688	ACH1	LOC115222367
2.96909e-10	-1.0165	0.402	0.635	5.33278e-06	ACH1	LOC115217708
1.90967e-08	-1.01887	0.205	0.46	0.000342995	ACH1	LOC115215573
0.000766228	-1.01934	0.214	0.348	1	ACH1	LOC115209444
4.34498e-07	-1.02072	0.137	0.352	0.00780402	ACH1	LOC115219335
0.00031908	-1.02419	0.282	0.421	1	ACH1	LOC115225832
9.16817e-06	-1.02598	0.342	0.505	0.164669	ACH1	LOC115212329
1.01715e-06	-1.02874	0.094	0.306	0.0182691	ACH1	LOC115218042
6.77809e-06	-1.03175	0.291	0.46	0.121741	ACH1	LOC115218656
0.00440202	-1.03702	0.504	0.552	1	ACH1	LOC115213303
5.84377e-10	-1.04292	0.624	0.746	1.0496e-05	ACH1	LOC115209404
9.22798e-08	-1.04369	0.53	0.665	0.00165744	ACH1	LOC115232327
1.04105e-08	-1.05242	0.444	0.631	0.000186982	ACH1	LOC115222757
5.07956e-08	-1.05519	0.171	0.401	0.000912339	ACH1	LOC115223791
5.35859e-15	-1.05778	0.667	0.83	9.62457e-11	ACH1	LOC115210354
1.43715e-07	-1.05963	0.376	0.573	0.00258127	ACH1	LOC115213777
1.22968e-12	-1.062	0.59	0.792	2.20863e-08	ACH1	LOC115219702
4.6655e-11	-1.06219	0.291	0.573	8.37971e-07	ACH1	LOC115216470
1.86537e-06	-1.06768	0.393	0.555	0.033504	ACH1	LOC115231992
8.35829e-06	-1.07034	0.179	0.365	0.150123	ACH1	LOC115224851
1.94227e-05	-1.07576	0.419	0.552	0.348851	ACH1	LOC115213222
8.58649e-10	-1.07976	0.256	0.547	1.54222e-05	ACH1	LOC118761538
2.06545e-11	-1.08383	0.41	0.662	3.70976e-07	ACH1	LOC115209942
7.40668e-09	-1.08698	0.162	0.423	0.000133031	ACH1	LOC115224461
5.15937e-12	-1.09203	0.641	0.779	9.26674e-08	ACH1	LOC115216511
1.26112e-08	-1.09273	0.205	0.462	0.00022651	ACH1	LOC115213479
0.00513792	-1.096	0.145	0.251	1	ACH1	LOC115212205
2.17613e-06	-1.10442	0.085	0.276	0.0390854	ACH1	LOC118762977
3.49934e-06	-1.10508	0.376	0.528	0.0628516	ACH1	LOC115213995
4.7275e-10	-1.12142	0.231	0.505	8.49106e-06	ACH1	LOC115232518
8.56493e-09	-1.13045	0.496	0.71	0.000153835	ACH1	LOC115209874
2.16048e-05	-1.13587	0.231	0.398	0.388044	ACH1	LOC115213985
7.65192e-07	-1.1373	0.197	0.395	0.0137436	ACH1	LOC118764192
0.00260068	-1.14628	0.479	0.511	1	ACH1	LOC115214916
2.17095e-07	-1.1467	0.214	0.429	0.00389924	ACH1	LOC118763147
5.40706e-09	-1.14762	0.453	0.643	9.71163e-05	ACH1	LOC115213272
7.22919e-05	-1.14792	0.248	0.396	1	ACH1	LOC115218493
3.07943e-09	-1.14977	0.265	0.52	5.53097e-05	ACH1	LOC115222868
2.04477e-06	-1.15253	0.154	0.36	0.0367261	ACH1	LOC118767207
7.60224e-10	-1.17045	0.265	0.54	1.36544e-05	ACH1	LOC115214978
2.44348e-09	-1.17511	0.308	0.557	4.38874e-05	ACH1	LOC115209143
1.70043e-08	-1.1761	0.239	0.483	0.000305414	ACH1	LOC115215841
1.41818e-12	-1.19361	0.393	0.676	2.5472e-08	ACH1	LOC115216192
1.42974e-07	-1.19477	0.197	0.437	0.00256796	ACH1	LOC115213034
4.65501e-05	-1.20014	0.359	0.514	0.836086	ACH1	LOC115228986
3.15923e-05	-1.2054	0.137	0.299	0.567429	ACH1	LOC115209487
1.24691e-08	-1.20775	0.085	0.329	0.000223958	ACH1	LOC115211339
4.62649e-07	-1.20971	0.256	0.477	0.00830964	ACH1	LOC115216696
4.6696e-17	-1.21645	0.342	0.707	8.38707e-13	ACH1	LOC115211129
8.58727e-07	-1.22182	0.376	0.556	0.0154236	ACH1	LOC115229990
1.26298e-07	-1.2238	0.085	0.297	0.00226844	ACH1	LOC115223212
4.61182e-10	-1.22594	0.162	0.447	8.28329e-06	ACH1	LOC115220821
5.22471e-07	-1.22688	0.077	0.277	0.00938411	ACH1	LOC115214450
4.49972e-17	-1.23039	0.607	0.793	8.08195e-13	ACH1	LOC115218071
1.87412e-11	-1.23214	0.325	0.603	3.36611e-07	ACH1	LOC115209811
2.65646e-08	-1.23292	0.162	0.4	0.000477127	ACH1	LOC115221485
1.21899e-17	-1.23615	0.393	0.793	2.18943e-13	ACH1	LOC115216731
2.01846e-11	-1.23762	0.137	0.442	3.62535e-07	ACH1	LOC115222221
6.19312e-06	-1.24121	0.299	0.467	0.111235	ACH1	LOC115212087
1.99826e-08	-1.24578	0.265	0.5	0.000358908	ACH1	LOC115216733
7.1362e-12	-1.24597	0.744	0.798	1.28173e-07	ACH1	LOC115210959
6.53332e-12	-1.24855	0.513	0.7	1.17345e-07	ACH1	LOC115210669
0.00480404	-1.25288	0.162	0.258	1	ACH1	LOC118767459
1.45775e-06	-1.25672	0.342	0.514	0.0261826	ACH1	LOC115217046
1.01098e-08	-1.25891	0.299	0.529	0.000181581	ACH1	LOC115217806
3.15573e-08	-1.26144	0.316	0.539	0.000566801	ACH1	LOC115212914
8.45101e-08	-1.27923	0.291	0.5	0.00151789	ACH1	LOC118766496
1.36126e-08	-1.29009	0.103	0.341	0.000244496	ACH1	LOC115211727
3.50838e-06	-1.29409	0.111	0.306	0.063014	ACH1	LOC115209421
1.10269e-10	-1.29813	0.094	0.386	1.98053e-06	ACH1	LOC115215166
9.03503e-13	-1.30498	0.188	0.522	1.62278e-08	ACH1	LOC115217811
4.27967e-13	-1.31023	0.538	0.759	7.68672e-09	ACH1	LOC115209116
3.71328e-08	-1.3169	0.06	0.298	0.000666943	ACH1	LOC115214137
1.52051e-11	-1.31723	0.325	0.605	2.73099e-07	ACH1	LOC115219258
3.3189e-07	-1.32432	0.051	0.254	0.00596108	ACH1	LOC115214417
1.5554e-09	-1.32606	0.632	0.728	2.79365e-05	ACH1	LOC115223449
2.98359e-10	-1.32681	0.521	0.726	5.35883e-06	ACH1	LOC115218923
0.000400065	-1.33192	0.214	0.342	1	ACH1	LOC115218530
4.74659e-05	-1.33581	0.188	0.357	0.852534	ACH1	LOC115220891
4.3742e-19	-1.33884	0.598	0.811	7.8565e-15	ACH1	LOC115212371
2.35478e-05	-1.34075	0.094	0.256	0.422942	ACH1	LOC115215412
1.40392e-07	-1.3488	0.222	0.452	0.00252158	ACH1	LOC115224821
2.17785e-11	-1.36497	0.085	0.378	3.91163e-07	ACH1	LOC115211980
1.53694e-12	-1.37237	0.385	0.655	2.76051e-08	ACH1	LOC118761696
4.75146e-07	-1.37723	0.068	0.273	0.0085341	ACH1	LOC115209514
6.21304e-18	-1.38983	0.393	0.716	1.11592e-13	ACH1	LOC115219813
6.27497e-09	-1.39496	0.188	0.443	0.000112705	ACH1	LOC115217964
7.51067e-08	-1.39517	0.248	0.447	0.00134899	ACH1	LOC115218254
9.52149e-11	-1.40429	0.265	0.552	1.71016e-06	ACH1	LOC115217464
0.00955621	-1.40897	0.179	0.271	1	ACH1	LOC115209507
7.46346e-07	-1.41257	0.248	0.456	0.0134051	ACH1	LOC115215511
4.42824e-27	-1.41729	0.821	0.923	7.95356e-23	ACH1	LOC115212977
3.95566e-08	-1.42573	0.231	0.458	0.000710475	ACH1	LOC118762513
1.00484e-08	-1.42769	0.077	0.321	0.000180479	ACH1	LOC115219520
8.3452e-11	-1.43096	0.453	0.647	1.49888e-06	ACH1	LOC115215374
6.58699e-11	-1.43318	0.735	0.822	1.18309e-06	ACH1	LOC115225708
2.24324e-15	-1.44591	0.291	0.645	4.02909e-11	ACH1	LOC115219228
1.39751e-05	-1.44936	0.188	0.355	0.251007	ACH1	LOC115232381
1.3896e-12	-1.4581	0.205	0.53	2.49586e-08	ACH1	LOC115215680
0.000895311	-1.4601	0.265	0.371	1	ACH1	LOC115212419
3.51698e-06	-1.46599	0.111	0.292	0.0631684	ACH1	LOC115217162
1.23627e-11	-1.46871	0.291	0.572	2.22046e-07	ACH1	LOC115217110
2.69407e-13	-1.46892	0.162	0.504	4.83882e-09	ACH1	LOC115224649
1.54553e-11	-1.47044	0.325	0.604	2.77592e-07	ACH1	LOC115209614
1.25564e-08	-1.47996	0.094	0.34	0.000225525	ACH1	LOC115216614
1.03993e-10	-1.48152	0.231	0.507	1.86782e-06	ACH1	LOC118766527
1.79297e-09	-1.50467	0.239	0.494	3.22035e-05	ACH1	LOC115215754
1.89485e-07	-1.50752	0.547	0.692	0.00340335	ACH1	LOC115213793
2.81931e-17	-1.51603	0.47	0.77	5.06376e-13	ACH1	LOC115222086
2.56523e-09	-1.52277	0.231	0.498	4.6074e-05	ACH1	LOC115216514
0.00040929	-1.52797	0.137	0.267	1	ACH1	LOC115215438
7.22221e-09	-1.53295	0.094	0.343	0.000129718	ACH1	LOC115213369
3.61108e-12	-1.54164	0.248	0.557	6.48586e-08	ACH1	LOC115219722
0.0041658	-1.54426	0.308	0.4	1	ACH1	LOC115209324
2.06494e-05	-1.55296	0.12	0.293	0.370884	ACH1	LOC115218300
2.02205e-13	-1.56405	0.239	0.548	3.6318e-09	ACH1	LOC115217816
1.15708e-13	-1.56538	0.581	0.775	2.07823e-09	ACH1	LOC118767422
5.53956e-09	-1.57067	0.231	0.481	9.9496e-05	ACH1	LOC115217982
1.57196e-10	-1.58183	0.145	0.433	2.82339e-06	ACH1	LOC115213528
1.08574e-16	-1.58912	0.248	0.619	1.95009e-12	ACH1	LOC115214792
5.84623e-06	-1.59402	0.077	0.257	0.105004	ACH1	LOC115225598
7.83721e-23	-1.61014	0.47	0.81	1.40764e-18	ACH1	LOC115218503
4.25916e-07	-1.6131	0.068	0.276	0.00764987	ACH1	LOC115211023
2.21117e-14	-1.61453	0.197	0.531	3.97149e-10	ACH1	LOC115217999
2.14442e-11	-1.62371	0.282	0.557	3.85159e-07	ACH1	LOC115221274
2.64077e-22	-1.68118	0.35	0.744	4.74309e-18	ACH1	LOC115218291
7.58617e-18	-1.7029	0.214	0.606	1.36255e-13	ACH1	LOC115215437
5.24434e-14	-1.71596	0.291	0.597	9.41935e-10	ACH1	LOC115215824
2.50905e-13	-1.73174	0.248	0.567	4.50651e-09	ACH1	LOC115222357
6.46908e-09	-1.74355	0.103	0.35	0.000116191	ACH1	LOC115232608
3.90922e-17	-1.8159	0.154	0.541	7.02135e-13	ACH1	LOC115220974
5.54127e-09	-1.82722	0.162	0.417	9.95268e-05	ACH1	LOC118762678
5.11733e-13	-1.86091	0.35	0.628	9.19124e-09	ACH1	LOC115210932
7.02579e-10	-1.86648	0.111	0.386	1.2619e-05	ACH1	LOC115209272
1.84125e-16	-1.89631	0.154	0.545	3.30706e-12	ACH1	LOC115211754
7.49818e-13	-1.9061	0.299	0.593	1.34675e-08	ACH1	LOC115217977
1.26258e-22	-1.95747	0.359	0.744	2.26771e-18	ACH1	LOC115211793
1.70714e-17	-1.96819	0.188	0.572	3.06619e-13	ACH1	LOC115216551
5.97977e-07	-2.02278	0.077	0.272	0.0107403	ACH1	LOC118763192
2.20962e-10	-2.05805	0.077	0.356	3.9687e-06	ACH1	LOC118765769
1.18297e-22	-2.07292	0.368	0.726	2.12473e-18	ACH1	LOC115222245
6.91504e-17	-2.09041	0.342	0.645	1.24201e-12	ACH1	LOC115220451
5.00534e-30	-2.1045	0.538	0.885	8.9901e-26	ACH1	LOC115216671
3.11371e-14	-2.14008	0.256	0.617	5.59253e-10	ACH1	LOC115216632
1.71593e-22	-2.40889	0.316	0.728	3.08198e-18	ACH1	LOC115215203
1.41189e-87	3.34551	0.82	0.323	2.53589e-83	ACH2	LOC115215706
1.15462e-64	2.69057	0.487	0.116	2.07382e-60	ACH2	LOC115216988
8.30752e-110	2.35128	0.254	0.019	1.49211e-105	ACH2	LOC118764868
3.43429e-89	2.16777	0.64	0.148	6.16833e-85	ACH2	LOC115213422
5.18073e-65	2.0957	0.841	0.439	9.30511e-61	ACH2	LOC118766536
7.6916e-28	2.09356	0.619	0.331	1.38149e-23	ACH2	LOC115209755
9.19179e-55	1.88991	0.825	0.393	1.65094e-50	ACH2	LOC115221485
7.5552e-50	1.86923	0.392	0.091	1.35699e-45	ACH2	LOC115212746
2.25086e-22	1.86609	0.714	0.466	4.04277e-18	ACH2	LOC115218445
1.21392e-63	1.84293	0.921	0.506	2.18032e-59	ACH2	LOC118767603
3.18157e-78	1.83998	0.392	0.06	5.71442e-74	ACH2	LOC115219547
1.42538e-46	1.83709	0.704	0.299	2.56012e-42	ACH2	LOC115216667
3.49493e-48	1.82513	0.942	0.587	6.27724e-44	ACH2	LOC115217977
7.24073e-59	1.76924	0.91	0.623	1.30051e-54	ACH2	LOC115210932
9.16878e-22	1.7577	0.608	0.353	1.6468e-17	ACH2	LOC115216506
2.86956e-35	1.65706	0.847	0.532	5.15402e-31	ACH2	LOC115214515
1.53479e-52	1.6465	0.889	0.501	2.75664e-48	ACH2	LOC118766527
1.80744e-59	1.64372	0.72	0.253	3.24634e-55	ACH2	LOC118761683
8.62351e-17	1.6135	0.376	0.161	1.54887e-12	ACH2	LOC115210635
1.24644e-25	1.60467	0.466	0.19	2.23874e-21	ACH2	LOC115210765
2.05933e-50	1.58561	0.894	0.586	3.69876e-46	ACH2	LOC115232597
6.83481e-64	1.57809	0.735	0.261	1.2276e-59	ACH2	LOC118761183
7.14863e-33	1.53633	0.868	0.626	1.28397e-28	ACH2	LOC115228412
2.81725e-26	1.52544	0.788	0.535	5.06006e-22	ACH2	LOC115212914
1.61934e-31	1.50525	0.825	0.6	2.90849e-27	ACH2	LOC115209614
5.44049e-42	1.4896	0.73	0.367	9.77167e-38	ACH2	LOC115215033
1.49682e-51	1.43028	0.984	0.799	2.68844e-47	ACH2	LOC115224741
1.94927e-26	1.4266	0.571	0.272	3.50108e-22	ACH2	LOC115214450
1.09165e-104	1.42274	0.339	0.035	1.96071e-100	ACH2	LOC115216302
2.211e-22	1.40862	0.677	0.391	3.97118e-18	ACH2	LOC115217507
4.0083e-36	1.35519	0.619	0.263	7.1993e-32	ACH2	LOC115215516
3.36517e-73	1.35361	0.566	0.13	6.04418e-69	ACH2	LOC115230804
2.28125e-77	1.34725	0.466	0.086	4.09736e-73	ACH2	LOC118764890
1.59478e-41	1.33716	0.688	0.279	2.86439e-37	ACH2	LOC115210951
2.2675e-38	1.31959	0.386	0.104	4.07265e-34	ACH2	LOC115230791
9.58569e-26	1.31605	0.481	0.194	1.72169e-21	ACH2	LOC115216729
3.09359e-38	1.3077	0.778	0.423	5.5564e-34	ACH2	LOC118763147
6.39411e-19	1.29577	0.63	0.394	1.14845e-14	ACH2	LOC115213985
3.1521e-52	1.29294	0.931	0.493	5.66148e-48	ACH2	LOC118763604
2.72223e-14	1.26378	0.651	0.452	4.88939e-10	ACH2	LOC115215511
2.45613e-29	1.25658	0.492	0.194	4.41146e-25	ACH2	LOC115219474
1.98066e-20	1.24133	0.503	0.236	3.55746e-16	ACH2	LOC115213083
1.19807e-16	1.23606	0.545	0.295	2.15186e-12	ACH2	LOC115209487
4.04361e-30	1.2248	0.762	0.46	7.26272e-26	ACH2	LOC115213520
1.90515e-35	1.20403	0.926	0.525	3.42184e-31	ACH2	LOC115212047
8.19865e-45	1.19813	0.937	0.602	1.47256e-40	ACH2	LOC118762564
2.08073e-24	1.18897	0.365	0.127	3.7372e-20	ACH2	LOC115214763
1.19999e-44	1.18411	0.995	0.767	2.1553e-40	ACH2	LOC115224721
1.22242e-38	1.15825	0.804	0.391	2.19559e-34	ACH2	LOC115218493
8.20014e-12	1.14892	0.439	0.246	1.47283e-07	ACH2	LOC115209714
1.49921e-27	1.14619	0.857	0.697	2.69273e-23	ACH2	LOC115210669
3.47048e-31	1.14495	0.788	0.456	6.23332e-27	ACH2	LOC115216391
1.47174e-31	1.14476	0.899	0.638	2.6434e-27	ACH2	LOC115209653
1.17277e-21	1.14388	0.873	0.719	2.10641e-17	ACH2	LOC115217408
3.46344e-19	1.1314	0.529	0.277	6.22069e-15	ACH2	LOC115217586
0.000675154	1.11882	0.259	0.181	1	ACH2	LOC115218025
2.25139e-25	1.11342	0.788	0.456	4.04372e-21	ACH2	LOC115213479
1.12659e-12	1.06469	0.439	0.239	2.02346e-08	ACH2	LOC118766014
5.5283e-49	1.06189	0.989	0.908	9.92939e-45	ACH2	LOC115224093
3.38495e-32	1.0472	0.841	0.56	6.0797e-28	ACH2	LOC115224085
1.86516e-20	1.03456	0.582	0.325	3.35002e-16	ACH2	LOC115230289
1.41334e-21	1.03343	0.561	0.28	2.5385e-17	ACH2	LOC115217941
4.61087e-19	1.02454	0.603	0.333	8.28159e-15	ACH2	LOC118762444
7.69151e-34	1.0096	0.889	0.637	1.38147e-29	ACH2	LOC115219254
1.33178e-34	1.00783	0.963	0.842	2.392e-30	ACH2	LOC118762928
3.46044e-32	1.00186	0.889	0.542	6.2153e-28	ACH2	LOC115210194
1.10844e-20	0.972934	0.772	0.535	1.99088e-16	ACH2	LOC115217992
8.4286e-32	0.961411	0.492	0.165	1.51386e-27	ACH2	LOC115232623
1.4804e-24	0.957711	0.413	0.147	2.65895e-20	ACH2	LOC118767619
3.64505e-16	0.954814	0.577	0.339	6.54687e-12	ACH2	LOC115213369
0.000508519	0.953641	0.429	0.347	1	ACH2	LOC115232608
3.399e-30	0.94652	0.646	0.283	6.10494e-26	ACH2	LOC115212373
3.43109e-30	0.938138	0.937	0.67	6.16259e-26	ACH2	LOC115210428
1.42825e-19	0.936252	0.603	0.33	2.56527e-15	ACH2	LOC115232160
4.00397e-22	0.925343	0.958	0.722	7.19153e-18	ACH2	LOC115218923
1.64373e-14	0.923636	0.323	0.141	2.9523e-10	ACH2	LOC115210725
5.17865e-35	0.920396	0.503	0.164	9.30137e-31	ACH2	LOC115217980
2.40138e-18	0.918094	0.762	0.507	4.31312e-14	ACH2	LOC115225727
4.60116e-29	0.913061	0.862	0.543	8.26415e-25	ACH2	LOC118762850
5.91377e-15	0.90879	0.868	0.672	1.06217e-10	ACH2	LOC115216192
9.90816e-34	0.892122	0.804	0.378	1.7796e-29	ACH2	LOC118763602
2.90125e-47	0.89123	0.365	0.082	5.21094e-43	ACH2	LOC115230946
4.50827e-24	0.888168	0.73	0.431	8.09731e-20	ACH2	LOC115224240
2.39191e-26	0.885391	0.862	0.512	4.29611e-22	ACH2	LOC115212380
1.40446e-26	0.879728	0.899	0.639	2.52254e-22	ACH2	LOC115223120
3.15336e-28	0.877084	0.984	0.844	5.66375e-24	ACH2	LOC115209156
3.49322e-28	0.875319	0.582	0.25	6.27418e-24	ACH2	LOC118765601
0.00187097	0.871847	0.635	0.564	1	ACH2	LOC115222357
4.74389e-23	0.861704	0.852	0.624	8.52049e-19	ACH2	LOC115219720
6.62209e-29	0.852424	0.354	0.106	1.18939e-24	ACH2	LOC115221115
7.00596e-23	0.839535	0.762	0.437	1.25834e-18	ACH2	LOC115217964
1.55814e-11	0.838025	0.624	0.406	2.79857e-07	ACH2	LOC115212942
3.41069e-35	0.835766	0.423	0.127	6.12593e-31	ACH2	LOC115210381
4.68149e-20	0.830413	0.709	0.411	8.40842e-16	ACH2	LOC115220440
2.33607e-22	0.829837	0.958	0.739	4.19582e-18	ACH2	LOC115218291
3.65855e-21	0.817249	0.354	0.131	6.57112e-17	ACH2	LOC115218050
1.03606e-23	0.81312	0.772	0.455	1.86086e-19	ACH2	LOC115210856
1.01383e-16	0.81255	0.73	0.493	1.82094e-12	ACH2	LOC115216514
6.46932e-20	0.811381	0.915	0.678	1.16195e-15	ACH2	LOC115214246
2.23489e-18	0.810508	0.81	0.567	4.01409e-14	ACH2	LOC115223573
3.02357e-46	0.810211	0.275	0.048	5.43063e-42	ACH2	LOC118763703
3.59036e-25	0.79742	0.831	0.552	6.44865e-21	ACH2	LOC115209276
4.69858e-13	0.79433	0.354	0.168	8.43912e-09	ACH2	LOC115219529
1.25095e-20	0.790925	0.862	0.614	2.24682e-16	ACH2	LOC115214792
2.11631e-18	0.784901	0.312	0.115	3.80111e-14	ACH2	LOC118761730
1.37139e-23	0.777902	0.905	0.698	2.46316e-19	ACH2	LOC115224221
1.61308e-13	0.773249	0.545	0.312	2.89725e-09	ACH2	LOC115214562
5.30701e-18	0.771157	0.952	0.789	9.53192e-14	ACH2	LOC115218071
3.04569e-33	0.769848	0.275	0.062	5.47037e-29	ACH2	LOC118765006
1.17197e-54	0.765327	0.339	0.06	2.10497e-50	ACH2	LOC115227008
5.96425e-22	0.76089	0.804	0.493	1.07124e-17	ACH2	LOC118767763
8.68004e-16	0.760568	0.582	0.316	1.55902e-11	ACH2	LOC115232440
1.13342e-16	0.759057	0.905	0.657	2.03574e-12	ACH2	LOC115214335
1.21069e-22	0.758265	0.688	0.375	2.17452e-18	ACH2	LOC115222053
3.16878e-25	0.756199	0.714	0.349	5.69144e-21	ACH2	LOC115231766
3.33504e-22	0.755619	0.524	0.233	5.99006e-18	ACH2	LOC115216525
1.01359e-16	0.750558	0.82	0.627	1.82051e-12	ACH2	LOC115214895
4.41992e-08	0.741843	0.593	0.428	0.000793861	ACH2	LOC115212345
2.36179e-22	0.737686	0.503	0.213	4.242e-18	ACH2	LOC115211034
1.16565e-15	0.730175	0.72	0.454	2.09363e-11	ACH2	LOC115214894
3.86182e-09	0.728761	0.55	0.368	6.93621e-05	ACH2	LOC115209299
4.10306e-27	0.719215	0.958	0.776	7.3695e-23	ACH2	LOC115214261
4.89273e-23	0.717987	0.889	0.69	8.78783e-19	ACH2	LOC115224739
3.27098e-17	0.715876	0.762	0.486	5.87501e-13	ACH2	LOC115223776
3.85769e-16	0.714003	0.889	0.712	6.9288e-12	ACH2	LOC115219813
0.000768073	0.707982	0.323	0.238	1	ACH2	LOC115218654
1.0845e-05	0.706157	0.402	0.283	0.194786	ACH2	LOC115213473
2.36752e-15	0.698878	0.735	0.489	4.2523e-11	ACH2	LOC115215754
1.52067e-14	0.687175	0.82	0.621	2.73128e-10	ACH2	LOC115220412
2.2584e-14	0.686641	0.81	0.642	4.05632e-10	ACH2	LOC115220519
5.22026e-19	0.686418	0.878	0.664	9.37611e-15	ACH2	LOC115211596
1.50324e-34	0.675596	0.275	0.059	2.69997e-30	ACH2	LOC115220447
6.45793e-19	0.675257	0.64	0.347	1.15991e-14	ACH2	LOC115214750
1.60043e-11	0.674882	0.746	0.571	2.87453e-07	ACH2	LOC115212982
2.77461e-18	0.668158	0.847	0.587	4.98347e-14	ACH2	LOC115218551
9.27138e-15	0.660359	0.667	0.423	1.66523e-10	ACH2	LOC115215012
3.94661e-15	0.659628	0.915	0.787	7.08851e-11	ACH2	LOC115216656
1.24727e-18	0.657672	0.995	0.925	2.24022e-14	ACH2	LOC115210357
1.23476e-15	0.651837	0.862	0.662	2.21775e-11	ACH2	LOC115232327
6.67439e-13	0.648786	0.815	0.63	1.19879e-08	ACH2	LOC115210705
7.34011e-14	0.643603	0.894	0.719	1.31836e-09	ACH2	LOC115211016
1.19044e-45	0.640279	0.28	0.05	2.13816e-41	ACH2	LOC115229126
6.56825e-19	0.640084	0.873	0.646	1.17972e-14	ACH2	LOC115224495
0.00391324	0.637799	0.349	0.27	1	ACH2	LOC115209507
4.95157e-09	0.634863	0.841	0.703	8.89352e-05	ACH2	LOC115211129
3.86888e-15	0.634386	0.862	0.686	6.94889e-11	ACH2	LOC115216595
1.52807e-15	0.633945	0.857	0.724	2.74456e-11	ACH2	LOC115215203
2.83797e-20	0.632059	0.926	0.65	5.09728e-16	ACH2	LOC115209142
2.11247e-25	0.630667	0.995	0.894	3.7942e-21	ACH2	LOC115230030
1.98227e-12	0.62925	0.746	0.544	3.56036e-08	ACH2	LOC115223496
1.5676e-05	0.627451	0.646	0.524	0.281557	ACH2	LOC115217933
2.2031e-12	0.622938	0.762	0.553	3.957e-08	ACH2	LOC115215738
8.85197e-11	0.621329	0.524	0.321	1.5899e-06	ACH2	LOC118765326
8.36776e-14	0.617267	0.688	0.435	1.50293e-09	ACH2	LOC115221736
1.60828e-11	0.616024	0.259	0.11	2.88864e-07	ACH2	LOC118764377
7.48944e-11	0.615443	0.492	0.287	1.34518e-06	ACH2	LOC115224660
7.188e-08	0.59866	0.429	0.268	0.00129104	ACH2	LOC115209377
1.5776e-13	0.59819	0.307	0.127	2.83353e-09	ACH2	LOC115219236
0.000448317	0.596918	0.381	0.273	1	ACH2	LOC115216428
4.09859e-19	0.595889	0.317	0.112	7.36148e-15	ACH2	LOC115222875
9.00234e-10	0.595584	0.286	0.134	1.61691e-05	ACH2	LOC115219480
7.88723e-07	0.595511	0.64	0.519	0.0141662	ACH2	LOC115232534
2.22852e-16	0.593183	0.974	0.851	4.00265e-12	ACH2	LOC115209232
1.42484e-17	0.592646	0.995	0.927	2.55916e-13	ACH2	LOC115219879
1.78296e-11	0.590651	0.63	0.412	3.20237e-07	ACH2	LOC118762678
5.48064e-22	0.587969	0.979	0.827	9.84378e-18	ACH2	LOC115210354
3.77776e-08	0.587256	0.381	0.222	0.000678524	ACH2	LOC115218746
0.0012032	0.580595	0.481	0.398	1	ACH2	LOC115223791
5.45278e-12	0.580567	0.683	0.457	9.79374e-08	ACH2	LOC115213535
3.3786e-14	0.578704	0.751	0.526	6.06831e-10	ACH2	LOC115209060
8.03657e-14	0.57815	0.344	0.149	1.44345e-09	ACH2	LOC115218975
1.32536e-16	0.571254	0.889	0.645	2.38048e-12	ACH2	LOC115209262
1.66186e-17	0.570775	0.979	0.901	2.98486e-13	ACH2	LOC115221199
7.24533e-17	0.566635	0.386	0.161	1.30133e-12	ACH2	LOC115229547
8.78901e-10	0.564408	0.862	0.722	1.57859e-05	ACH2	LOC115222245
6.22277e-08	0.564382	0.471	0.303	0.00111767	ACH2	LOC115210949
1.89435e-14	0.564255	0.741	0.468	3.40245e-10	ACH2	LOC118767469
0.000293461	0.560012	0.344	0.246	1	ACH2	LOC115220623
2.30569e-14	0.558003	0.931	0.854	4.14126e-10	ACH2	LOC115220301
1.19035e-14	0.551506	0.899	0.767	2.13799e-10	ACH2	LOC115212354
3.49717e-23	0.550987	1	0.961	6.28127e-19	ACH2	LOC115209155
1.22491e-16	0.548453	0.624	0.334	2.20006e-12	ACH2	LOC118760875
6.57725e-11	0.547614	0.735	0.516	1.18134e-06	ACH2	LOC118764628
2.22323e-11	0.545963	0.27	0.115	3.99315e-07	ACH2	LOC115222878
7.46982e-07	0.541997	0.418	0.273	0.0134165	ACH2	LOC115225788
2.06046e-17	0.54125	0.952	0.861	3.7008e-13	ACH2	LOC115222805
9.47787e-16	0.541174	0.942	0.77	1.70232e-11	ACH2	LOC115223391
4.28947e-11	0.53936	0.698	0.477	7.70432e-07	ACH2	LOC115222367
1.32499e-13	0.537466	0.476	0.238	2.37981e-09	ACH2	LOC115230050
8.6724e-15	0.537427	0.471	0.235	1.55765e-10	ACH2	LOC115224845
2.46131e-14	0.536535	0.704	0.445	4.42075e-10	ACH2	LOC115216353
2.04461e-25	0.533741	0.328	0.098	3.67233e-21	ACH2	LOC115212851
2.05816e-10	0.531509	0.841	0.7	3.69666e-06	ACH2	LOC115211760
1.27741e-11	0.530173	0.397	0.201	2.29435e-07	ACH2	LOC115227619
1.64838e-16	0.529068	0.392	0.165	2.96066e-12	ACH2	LOC115232532
7.63627e-09	0.525409	0.275	0.134	0.000137155	ACH2	LOC115221509
8.54072e-19	0.524967	0.937	0.677	1.534e-14	ACH2	LOC115215059
0.00139605	0.519717	0.392	0.295	1	ACH2	LOC115214137
1.10955e-12	0.515262	0.974	0.863	1.99287e-08	ACH2	LOC115213913
1.35002e-11	0.508993	0.64	0.403	2.42477e-07	ACH2	LOC115224894
2.47391e-12	0.507148	0.497	0.27	4.4434e-08	ACH2	LOC115211577
9.0124e-12	0.506756	0.788	0.541	1.61872e-07	ACH2	LOC115215583
9.13532e-11	0.50438	0.772	0.578	1.6408e-06	ACH2	LOC115228444
6.04419e-11	0.502597	0.794	0.595	1.0856e-06	ACH2	LOC115223775
5.58262e-12	0.500622	0.423	0.217	1.00269e-07	ACH2	LOC115216791
1.39981e-09	0.499867	0.275	0.13	2.5142e-05	ACH2	LOC115223149
1.54432e-13	0.496988	0.926	0.788	2.77376e-09	ACH2	LOC115210301
6.40025e-10	0.495203	0.757	0.541	1.14955e-05	ACH2	LOC115217204
0.000340194	0.490765	0.534	0.421	1	ACH2	LOC115214842
3.23799e-20	0.489392	0.995	0.936	5.81576e-16	ACH2	LOC115213470
2.78227e-10	0.487705	0.714	0.511	4.99724e-06	ACH2	LOC115216697
5.08581e-06	0.486056	0.317	0.191	0.0913462	ACH2	LOC115215490
1.08564e-19	0.482774	0.995	0.925	1.94992e-15	ACH2	LOC115214302
0.000126097	0.482657	0.413	0.295	1	ACH2	LOC115211916
3.06623e-10	0.480076	0.349	0.173	5.50725e-06	ACH2	LOC115218048
1.86295e-08	0.477621	0.349	0.191	0.000334605	ACH2	LOC115225811
1.30043e-08	0.476965	0.862	0.706	0.000233571	ACH2	LOC115210771
5.46205e-15	0.475967	1	0.936	9.81038e-11	ACH2	LOC115222732
3.34403e-12	0.474231	0.312	0.138	6.00622e-08	ACH2	LOC115218372
1.0674e-10	0.472073	0.603	0.374	1.91716e-06	ACH2	LOC118763949
4.41884e-12	0.472031	0.757	0.525	7.93668e-08	ACH2	LOC115214928
3.15979e-21	0.466506	0.328	0.109	5.6753e-17	ACH2	LOC118763603
2.39283e-08	0.465369	0.757	0.628	0.000429777	ACH2	LOC115228662
5.63665e-15	0.465152	0.429	0.198	1.0124e-10	ACH2	LOC115224710
2.16844e-14	0.464669	0.931	0.836	3.89474e-10	ACH2	LOC115222095
1.45875e-22	0.460178	0.28	0.081	2.62006e-18	ACH2	LOC115213986
2.96153e-06	0.459877	0.481	0.337	0.053192	ACH2	LOC118767202
2.65128e-14	0.45488	0.979	0.905	4.76197e-10	ACH2	LOC115222461
8.84324e-11	0.454779	0.455	0.247	1.58833e-06	ACH2	LOC115222370
4.88152e-18	0.45477	0.291	0.098	8.7677e-14	ACH2	LOC115219365
6.2222e-12	0.452418	0.429	0.215	1.11757e-07	ACH2	LOC115224021
4.48968e-11	0.451855	0.698	0.494	8.06391e-07	ACH2	LOC115218527
1.21273e-08	0.451452	0.862	0.712	0.000217819	ACH2	LOC115210860
4.63431e-12	0.451307	0.958	0.835	8.32368e-08	ACH2	LOC115209943
1.18906e-14	0.451127	0.28	0.107	2.13567e-10	ACH2	LOC115217913
4.61505e-06	0.450469	0.852	0.795	0.0828909	ACH2	LOC115212742
2.44393e-09	0.450407	0.307	0.146	4.38954e-05	ACH2	LOC115223785
3.72922e-10	0.450272	0.757	0.561	6.69806e-06	ACH2	LOC118767174
1.22866e-08	0.447339	0.603	0.395	0.000220679	ACH2	LOC115209382
9.9288e-07	0.446735	0.709	0.57	0.0178331	ACH2	LOC115216470
3.1363e-07	0.446551	0.492	0.311	0.0056331	ACH2	LOC115225742
1.48152e-07	0.446441	0.847	0.722	0.00266097	ACH2	LOC115222967
3.97826e-19	0.444668	0.63	0.338	7.14536e-15	ACH2	LOC115218530
8.49123e-10	0.443067	0.587	0.367	1.52511e-05	ACH2	LOC115218818
6.72444e-06	0.442048	0.635	0.482	0.120778	ACH2	LOC115212321
9.88239e-07	0.441579	0.688	0.526	0.0177498	ACH2	LOC115215680
1.95742e-08	0.438159	0.545	0.351	0.000351572	ACH2	LOC115210823
1.40465e-19	0.437419	0.989	0.901	2.52289e-15	ACH2	LOC115219624
1.15394e-18	0.435895	1	0.991	2.07259e-14	ACH2	LOC115223188
6.03837e-09	0.434907	0.762	0.587	0.000108455	ACH2	LOC115210869
9.21585e-13	0.434716	0.931	0.82	1.65526e-08	ACH2	LOC115225708
9.4953e-06	0.433188	0.635	0.506	0.170545	ACH2	LOC115219997
7.71326e-10	0.431448	0.593	0.372	1.38538e-05	ACH2	LOC115222032
1.35449e-10	0.430474	0.381	0.191	2.4328e-06	ACH2	LOC115219531
8.70661e-07	0.429596	0.402	0.255	0.0156379	ACH2	LOC115220389
6.22802e-11	0.428768	0.767	0.554	1.11861e-06	ACH2	LOC115229643
9.32643e-09	0.425792	0.73	0.537	0.000167512	ACH2	LOC115214537
1.20997e-12	0.425751	0.905	0.76	2.17322e-08	ACH2	LOC115218762
4.65186e-14	0.424726	0.312	0.124	8.35521e-10	ACH2	LOC118762156
1.13078e-07	0.422651	0.556	0.375	0.00203099	ACH2	LOC115221364
4.14534e-07	0.422324	0.635	0.456	0.00744545	ACH2	LOC115215702
6.26907e-06	0.421683	0.392	0.251	0.112599	ACH2	LOC118766324
5.73577e-08	0.421529	0.862	0.684	0.0010302	ACH2	LOC115220806
9.37843e-12	0.420636	0.974	0.867	1.68446e-07	ACH2	LOC115215610
3.13329e-05	0.417952	0.376	0.241	0.56277	ACH2	LOC118765616
0.00108983	0.417639	0.317	0.225	1	ACH2	LOC115216420
9.67753e-06	0.41708	0.624	0.457	0.173818	ACH2	LOC115218656
1.22336e-14	0.416123	0.286	0.107	2.19728e-10	ACH2	LOC115227071
6.05368e-08	0.412074	0.513	0.336	0.0010873	ACH2	LOC115217390
1.75677e-07	0.411625	0.397	0.237	0.00315533	ACH2	LOC118767753
1.00948e-05	0.410943	0.524	0.361	0.181312	ACH2	LOC118763474
1.16023e-08	0.408521	0.608	0.412	0.000208389	ACH2	LOC115211592
2.02045e-11	0.408288	0.958	0.828	3.62892e-07	ACH2	LOC115214435
3.17306e-09	0.407502	0.497	0.303	5.69914e-05	ACH2	LOC115209421
2.84407e-09	0.407243	0.937	0.9	5.10824e-05	ACH2	LOC115211953
2.1535e-10	0.404361	0.333	0.161	3.8679e-06	ACH2	LOC115210382
2.06435e-10	0.402575	0.296	0.137	3.70778e-06	ACH2	LOC115219894
4.52304e-07	0.402077	0.688	0.522	0.00812383	ACH2	LOC115217991
3.10688e-09	0.401506	0.614	0.418	5.58026e-05	ACH2	LOC115212922
4.38151e-09	0.397105	0.794	0.588	7.86964e-05	ACH2	LOC115224709
9.79243e-09	0.393687	0.746	0.553	0.000175882	ACH2	LOC115212001
0.00242703	0.393115	0.772	0.757	1	ACH2	LOC115209116
2.69453e-05	0.391947	0.571	0.406	0.483965	ACH2	LOC115232554
8.24244e-13	0.389606	0.333	0.147	1.48042e-08	ACH2	LOC115212996
7.38908e-09	0.389134	0.868	0.693	0.000132715	ACH2	LOC115231150
9.53542e-06	0.387587	0.751	0.591	0.171266	ACH2	LOC115210212
6.74253e-13	0.385999	0.439	0.212	1.21103e-08	ACH2	LOC115217593
1.2231e-19	0.384599	0.995	0.973	2.19681e-15	ACH2	LOC115216989
8.18515e-11	0.382363	0.825	0.673	1.47013e-06	ACH2	LOC115210882
1.17604e-10	0.378362	0.91	0.805	2.11229e-06	ACH2	LOC115210418
0.000682287	0.376916	0.804	0.713	1	ACH2	LOC115211790
3.26318e-09	0.375746	0.788	0.628	5.861e-05	ACH2	LOC118761050
3.863e-08	0.375288	0.45	0.269	0.000693834	ACH2	LOC115222307
9.62865e-08	0.375088	0.915	0.783	0.0017294	ACH2	LOC115225425
1.05185e-07	0.374851	0.55	0.368	0.00188922	ACH2	LOC118767787
5.80785e-10	0.373854	0.598	0.371	1.04315e-05	ACH2	LOC115213957
1.07506e-06	0.368249	0.519	0.352	0.0193091	ACH2	LOC115232381
3.37122e-15	0.368065	0.344	0.139	6.05505e-11	ACH2	LOC118762929
3.67039e-11	0.367669	0.952	0.885	6.59238e-07	ACH2	LOC115215016
0.000353165	0.367601	0.635	0.519	1	ACH2	LOC115210886
1.00652e-10	0.36641	0.407	0.21	1.8078e-06	ACH2	LOC115220303
6.6614e-07	0.366044	0.27	0.141	0.0119645	ACH2	LOC118768361
4.99065e-06	0.364147	0.286	0.164	0.089637	ACH2	LOC115228472
0.000567151	0.363247	0.762	0.682	1	ACH2	LOC115222833
1.14913e-07	0.362084	0.81	0.588	0.00206396	ACH2	LOC118765300
0.000242969	0.359527	0.466	0.344	1	ACH2	LOC115223437
7.12926e-07	0.359146	0.307	0.172	0.0128049	ACH2	LOC115219819
9.12806e-08	0.359044	0.799	0.625	0.00163949	ACH2	LOC115217389
1.09033e-05	0.357803	0.54	0.393	0.195834	ACH2	LOC115216322
1.36894e-07	0.356583	0.603	0.408	0.00245876	ACH2	LOC115216584
1.19444e-07	0.35594	0.418	0.246	0.00214534	ACH2	LOC118765937
3.44562e-06	0.355478	0.619	0.476	0.0618869	ACH2	LOC115226061
1.09529e-09	0.354292	0.735	0.515	1.96724e-05	ACH2	LOC118767300
0.00556267	0.353342	0.836	0.755	1	ACH2	LOC115220373
3.97531e-05	0.350661	0.508	0.357	0.714005	ACH2	LOC118767207
1.93609e-07	0.350115	0.788	0.621	0.00347741	ACH2	LOC115209122
8.12168e-06	0.349867	0.439	0.285	0.145874	ACH2	LOC118767544
4.48878e-17	0.348797	0.312	0.11	8.06229e-13	ACH2	LOC115232228
6.64754e-09	0.348292	0.968	0.919	0.000119397	ACH2	LOC115211043
5.97501e-09	0.347985	0.979	0.882	0.000107317	ACH2	LOC115209612
1.40723e-07	0.346562	0.418	0.248	0.00252753	ACH2	LOC115216651
0.00033753	0.346083	0.862	0.769	1	ACH2	LOC115219179
1.61693e-06	0.344962	0.757	0.631	0.0290418	ACH2	LOC115223434
1.44378e-07	0.343492	0.296	0.157	0.00259317	ACH2	LOC115223689
1.77657e-06	0.342657	0.746	0.602	0.031909	ACH2	LOC118764770
8.80909e-06	0.341084	0.698	0.543	0.15822	ACH2	LOC115210865
0.000147767	0.340758	0.354	0.239	1	ACH2	LOC115219527
5.03213e-08	0.339665	0.873	0.722	0.000903821	ACH2	LOC115215074
9.77317e-08	0.333125	0.556	0.352	0.00175536	ACH2	LOC118765769
7.01439e-07	0.33305	0.577	0.4	0.0125986	ACH2	LOC115223207
5.48481e-09	0.332548	0.709	0.488	9.85126e-05	ACH2	LOC115229905
8.05165e-12	0.331081	0.979	0.897	1.44616e-07	ACH2	LOC115212906
9.42727e-07	0.330682	0.376	0.219	0.0169323	ACH2	LOC115213207
1.4546e-06	0.329368	0.831	0.68	0.026126	ACH2	LOC115223032
0.00284266	0.32916	0.73	0.596	1	ACH2	LOC115216453
3.64407e-05	0.328551	0.788	0.628	0.654511	ACH2	LOC115211563
7.58118e-11	0.327828	1	0.967	1.36166e-06	ACH2	LOC115215626
6.29937e-06	0.32751	0.926	0.825	0.113143	ACH2	LOC115209066
1.62302e-07	0.327457	0.291	0.153	0.00291511	ACH2	LOC118763613
0.00030926	0.326018	0.333	0.224	1	ACH2	LOC115232555
7.79737e-07	0.323575	0.757	0.573	0.0140049	ACH2	LOC115222912
0.000112698	0.323513	0.418	0.292	1	ACH2	LOC115223427
6.48227e-07	0.322009	0.693	0.504	0.0116428	ACH2	LOC118763055
2.73206e-07	0.320305	0.905	0.785	0.00490705	ACH2	LOC115217268
3.38507e-07	0.31967	0.783	0.602	0.00607992	ACH2	LOC115211608
3.16608e-05	0.319613	0.492	0.36	0.568659	ACH2	LOC115220391
7.39292e-08	0.319054	0.952	0.838	0.00132784	ACH2	LOC115223136
2.26425e-05	0.315985	0.455	0.312	0.406681	ACH2	LOC115213980
3.36119e-07	0.315962	0.757	0.57	0.00603704	ACH2	LOC115225485
4.32914e-08	0.314851	0.508	0.312	0.000777557	ACH2	LOC115221352
8.05887e-05	0.31366	0.693	0.547	1	ACH2	LOC115214936
1.04713e-05	0.313522	0.688	0.515	0.188074	ACH2	LOC115213132
0.000307265	0.312911	0.947	0.863	1	ACH2	LOC115209264
0.000303291	0.310882	0.815	0.72	1	ACH2	LOC115232589
2.4431e-09	0.310321	0.317	0.156	4.38805e-05	ACH2	LOC115230977
1.56879e-07	0.309211	0.667	0.461	0.00281771	ACH2	LOC115225484
0.000232529	0.309045	0.677	0.549	1	ACH2	LOC115216993
2.80581e-05	0.307941	0.915	0.788	0.503951	ACH2	LOC115216731
1.3652e-05	0.307527	0.529	0.384	0.245204	ACH2	LOC115209056
3.1664e-09	0.306219	1	0.995	5.68716e-05	ACH2	LOC115227587
4.99338e-05	0.305996	0.741	0.6	0.896861	ACH2	LOC115208818
2.32958e-07	0.305732	0.841	0.694	0.00418415	ACH2	LOC115220521
3.73197e-10	0.304808	0.984	0.902	6.70299e-06	ACH2	LOC115221492
1.48795e-05	0.304161	0.598	0.456	0.267251	ACH2	LOC118764212
1.26899e-06	0.304018	0.91	0.771	0.0227923	ACH2	LOC115232556
0.000634056	0.303686	0.698	0.589	1	ACH2	LOC115223552
2.45499e-05	0.302297	0.386	0.252	0.44094	ACH2	LOC118761557
2.44054e-07	0.301428	0.825	0.676	0.00438345	ACH2	LOC115219721
4.6698e-05	0.299896	0.524	0.393	0.838744	ACH2	LOC115229953
7.79266e-06	0.298933	0.328	0.196	0.139964	ACH2	LOC115219430
6.68178e-05	0.298854	0.772	0.618	1	ACH2	LOC115211584
9.31664e-05	0.297611	0.466	0.339	1	ACH2	LOC115212055
2.01792e-05	0.296906	0.534	0.377	0.362439	ACH2	LOC115222635
1.6944e-06	0.295191	0.37	0.223	0.0304331	ACH2	LOC118761085
0.00045867	0.293496	0.492	0.364	1	ACH2	LOC115212900
1.53664e-06	0.291405	0.64	0.498	0.0275996	ACH2	LOC115221519
2.26861e-05	0.290698	0.81	0.707	0.407465	ACH2	LOC115221420
7.67018e-05	0.290557	0.328	0.216	1	ACH2	LOC115223940
0.000879418	0.290008	0.841	0.743	1	ACH2	LOC115209509
1.12185e-05	0.288137	0.725	0.544	0.201496	ACH2	LOC115213621
0.000957576	0.287195	0.423	0.313	1	ACH2	LOC115214204
1.01618e-06	0.284874	0.942	0.866	0.0182517	ACH2	LOC115209103
0.000507142	0.28416	0.423	0.303	1	ACH2	LOC115210953
1.90452e-12	0.281749	0.989	0.974	3.4207e-08	ACH2	LOC115214044
0.000140919	0.279382	0.873	0.763	1	ACH2	LOC115220018
0.000344334	0.279374	0.275	0.171	1	ACH2	LOC118766146
9.15389e-07	0.279277	0.508	0.339	0.0164413	ACH2	LOC118765039
7.74747e-06	0.278317	0.582	0.412	0.139152	ACH2	LOC115220270
2.39037e-05	0.277955	0.286	0.171	0.429335	ACH2	LOC115222666
2.26623e-07	0.27697	0.73	0.569	0.00407038	ACH2	LOC118762160
4.01429e-05	0.275501	0.82	0.7	0.721006	ACH2	LOC115213213
1.41018e-06	0.273109	0.709	0.528	0.0253283	ACH2	LOC115222300
2.10003e-07	0.271759	0.984	0.894	0.00377186	ACH2	LOC115215440
6.42248e-05	0.267142	0.397	0.268	1	ACH2	LOC115220438
9.27959e-05	0.267127	0.54	0.384	1	ACH2	LOC118768168
0.000925492	0.265446	0.519	0.391	1	ACH2	LOC115224531
3.53318e-05	0.264972	0.762	0.582	0.634594	ACH2	LOC115215414
0.00448142	0.260853	0.915	0.849	1	ACH2	LOC115210824
0.000827212	0.260437	0.767	0.656	1	ACH2	LOC115210466
6.88526e-05	0.259978	0.344	0.22	1	ACH2	LOC115211829
4.1319e-05	0.259169	0.481	0.327	0.742131	ACH2	LOC118762632
0.000488062	0.259154	0.45	0.329	1	ACH2	LOC115212822
0.00104391	0.258752	0.333	0.238	1	ACH2	LOC115211136
2.744e-06	0.258394	0.91	0.781	0.0492849	ACH2	LOC115211128
0.000348798	0.258231	0.444	0.317	1	ACH2	LOC115216413
0.000674557	0.257616	0.349	0.248	1	ACH2	LOC115217979
5.03936e-05	0.256186	0.624	0.479	0.905119	ACH2	LOC115228179
0.0021072	0.255665	0.635	0.541	1	ACH2	LOC115209708
0.000147394	0.255585	0.376	0.256	1	ACH2	LOC118767003
0.000188925	0.255399	0.307	0.196	1	ACH2	LOC115217052
7.15274e-06	0.255161	0.582	0.408	0.12847	ACH2	LOC115219750
2.4847e-08	0.255146	0.646	0.429	0.000446276	ACH2	LOC118762162
1.07031e-05	0.254448	0.921	0.808	0.192238	ACH2	LOC115221195
7.87013e-05	0.254087	0.317	0.199	1	ACH2	LOC118767347
1.64152e-06	0.253363	0.862	0.683	0.0294833	ACH2	LOC115218558
1.65287e-05	0.251007	0.931	0.876	0.296871	ACH2	LOC115211699
4.54898e-05	0.250867	0.397	0.261	0.817043	ACH2	LOC115224507
1.42395e-08	0.250566	0.402	0.222	0.000255755	ACH2	LOC118764534
9.37355e-06	0.250185	0.524	0.357	0.168358	ACH2	LOC118764152
0.000433561	0.250137	0.302	0.2	1	ACH2	LOC115219495
0.0081043	-0.278193	0.243	0.329	1	ACH2	LOC115210107
0.00196815	-0.28892	0.841	0.825	1	ACH2	LOC115217557
0.00098326	-0.293914	0.894	0.836	1	ACH2	LOC115216924
4.76836e-05	-0.296138	0.291	0.181	0.856444	ACH2	LOC115214332
0.00343844	-0.308032	0.804	0.767	1	ACH2	LOC115221307
7.31266e-06	-0.312538	0.794	0.876	0.131343	ACH2	LOC115211947
0.000561411	-0.319577	0.899	0.873	1	ACH2	LOC115216977
0.0051095	-0.323985	0.921	0.86	1	ACH2	LOC115219354
0.0019005	-0.330215	0.778	0.771	1	ACH2	LOC115227715
0.00697925	-0.330306	0.794	0.782	1	ACH2	LOC115230863
0.000254929	-0.332262	0.921	0.89	1	ACH2	LOC115216372
0.00868179	-0.332585	0.354	0.446	1	ACH2	LOC115212320
0.00546884	-0.338216	0.683	0.691	1	ACH2	LOC115232611
0.00459203	-0.340157	0.46	0.541	1	ACH2	LOC115211097
0.00888351	-0.342211	0.487	0.54	1	ACH2	LOC115213373
0.00895753	-0.346541	0.619	0.636	1	ACH2	LOC115221402
0.0023742	-0.347808	0.667	0.691	1	ACH2	LOC115211914
0.00755171	-0.348543	0.593	0.598	1	ACH2	LOC115219864
0.00408467	-0.348933	0.381	0.476	1	ACH2	LOC115214162
0.00103793	-0.352398	0.735	0.726	1	ACH2	LOC118765369
0.00116994	-0.362377	0.81	0.804	1	ACH2	LOC115217577
0.00685051	-0.367554	0.656	0.669	1	ACH2	LOC115216962
0.00113335	-0.369613	0.196	0.303	1	ACH2	LOC115221808
0.00778628	-0.370261	0.614	0.636	1	ACH2	LOC115225705
0.00306096	-0.37067	0.672	0.667	1	ACH2	LOC115218143
0.00209186	-0.373144	0.312	0.432	1	ACH2	LOC115215683
4.89225e-08	-0.380154	0.952	0.961	0.000878697	ACH2	LOC115221317
0.00236203	-0.384202	0.429	0.496	1	ACH2	LOC115212094
0.000675292	-0.387221	0.19	0.302	1	ACH2	LOC118767392
0.00153934	-0.393288	0.582	0.603	1	ACH2	LOC115218926
0.00785565	-0.395419	0.762	0.748	1	ACH2	LOC115220760
0.00674384	-0.395885	0.577	0.601	1	ACH2	LOC115209531
0.00118956	-0.396497	0.212	0.307	1	ACH2	LOC115211683
0.000845004	-0.39707	0.233	0.335	1	ACH2	LOC115224907
0.00105753	-0.399693	0.72	0.724	1	ACH2	LOC115212776
0.00371163	-0.400268	0.249	0.325	1	ACH2	LOC115216701
0.00128343	-0.41111	0.434	0.511	1	ACH2	LOC115220690
0.00531843	-0.415011	0.175	0.253	1	ACH2	LOC115223558
0.00405156	-0.419851	0.37	0.46	1	ACH2	LOC115215573
0.0093267	-0.42059	0.201	0.279	1	ACH2	LOC115218740
0.00495115	-0.424044	0.201	0.275	1	ACH2	LOC115213011
0.00333377	-0.430938	0.444	0.517	1	ACH2	LOC115224335
0.0045847	-0.433731	0.212	0.296	1	ACH2	LOC115215246
0.00351269	-0.438178	0.571	0.582	1	ACH2	LOC115213114
0.00386227	-0.438979	0.587	0.616	1	ACH2	LOC115224337
0.00916554	-0.441105	0.397	0.461	1	ACH2	LOC115220772
0.00816014	-0.443016	0.656	0.66	1	ACH2	LOC115220833
0.00864925	-0.444541	0.524	0.543	1	ACH2	LOC115224657
0.00701978	-0.448994	0.392	0.439	1	ACH2	LOC115224915
0.000719067	-0.449397	0.741	0.745	1	ACH2	LOC115209404
0.000469018	-0.452526	0.593	0.63	1	ACH2	LOC115218883
0.00209518	-0.453131	0.302	0.383	1	ACH2	LOC115225839
0.00109343	-0.453442	0.212	0.302	1	ACH2	LOC115218612
0.00389912	-0.455285	0.741	0.73	1	ACH2	LOC115225449
0.000515698	-0.457327	0.333	0.443	1	ACH2	LOC115216961
0.00116195	-0.459056	0.418	0.503	1	ACH2	LOC115219849
0.00689957	-0.459583	0.312	0.373	1	ACH2	LOC115223075
0.000287996	-0.460983	0.81	0.801	1	ACH2	LOC115218233
9.72721e-05	-0.461846	0.55	0.668	1	ACH2	LOC115209330
0.00180135	-0.463571	0.259	0.344	1	ACH2	LOC115216350
7.26457e-05	-0.463858	0.677	0.69	1	ACH2	LOC118763083
0.0015859	-0.463989	0.36	0.438	1	ACH2	LOC115216405
7.08811e-06	-0.464894	0.376	0.544	0.127309	ACH2	LOC115222821
0.0068277	-0.466985	0.238	0.319	1	ACH2	LOC118761323
0.00243178	-0.472382	0.624	0.626	1	ACH2	LOC115215887
0.000109973	-0.475794	0.143	0.262	1	ACH2	LOC115220834
0.003043	-0.476111	0.481	0.548	1	ACH2	LOC115217506
0.000549442	-0.477215	0.185	0.285	1	ACH2	LOC115218373
0.00069078	-0.477528	0.757	0.75	1	ACH2	LOC115213196
0.00139806	-0.478549	0.566	0.608	1	ACH2	LOC115213862
0.00039221	-0.478835	0.175	0.282	1	ACH2	LOC118765911
0.00476277	-0.47889	0.233	0.303	1	ACH2	LOC115215211
0.000397934	-0.480956	0.344	0.445	1	ACH2	LOC115224129
0.00228811	-0.484006	0.349	0.426	1	ACH2	LOC115218420
0.00118499	-0.488111	0.317	0.421	1	ACH2	LOC115223199
0.00947162	-0.490946	0.455	0.49	1	ACH2	LOC115211824
0.00144502	-0.491132	0.519	0.572	1	ACH2	LOC118767611
0.000230285	-0.492563	0.476	0.596	1	ACH2	LOC115215824
0.00018163	-0.492832	0.619	0.717	1	ACH2	LOC115220811
0.00999744	-0.493782	0.206	0.274	1	ACH2	LOC115219631
6.28829e-05	-0.495516	0.556	0.643	1	ACH2	LOC115218689
0.000408061	-0.496295	0.476	0.544	1	ACH2	LOC115210188
0.00915388	-0.496422	0.402	0.448	1	ACH2	LOC115216619
3.97599e-06	-0.49683	0.725	0.766	0.0714127	ACH2	LOC115219128
0.000252192	-0.497803	0.714	0.774	1	ACH2	LOC118767422
0.000557631	-0.502679	0.312	0.409	1	ACH2	LOC115218200
0.00138812	-0.506816	0.323	0.405	1	ACH2	LOC115222872
0.00163633	-0.507727	0.175	0.263	1	ACH2	LOC118765678
0.000648554	-0.50908	0.217	0.321	1	ACH2	LOC118768330
0.001717	-0.509658	0.206	0.303	1	ACH2	LOC115219206
0.000476502	-0.509897	0.529	0.587	1	ACH2	LOC115209752
0.0014269	-0.512915	0.45	0.505	1	ACH2	LOC118761167
0.00154534	-0.513202	0.333	0.415	1	ACH2	LOC115217518
0.00114824	-0.513466	0.37	0.452	1	ACH2	LOC115213544
0.00223562	-0.513731	0.233	0.309	1	ACH2	LOC115218366
0.000524288	-0.515872	0.413	0.476	1	ACH2	LOC115211583
8.87057e-07	-0.517466	0.497	0.687	0.0159324	ACH2	LOC115221703
1.82786e-05	-0.518397	0.677	0.717	0.328303	ACH2	LOC115232603
4.951e-05	-0.519363	0.767	0.756	0.889249	ACH2	LOC115217874
0.00354325	-0.520335	0.254	0.343	1	ACH2	LOC115212058
0.0021224	-0.521548	0.312	0.391	1	ACH2	LOC115216563
6.98326e-06	-0.526697	0.804	0.797	0.125426	ACH2	LOC115213810
0.00150142	-0.537332	0.434	0.505	1	ACH2	LOC115211779
0.000225043	-0.539759	0.291	0.4	1	ACH2	LOC115222477
2.43037e-08	-0.539782	0.646	0.763	0.000436518	ACH2	LOC115221474
0.00238948	-0.540479	0.429	0.501	1	ACH2	LOC115210896
0.00564888	-0.541329	0.444	0.476	1	ACH2	LOC115218101
0.00706486	-0.543196	0.312	0.369	1	ACH2	LOC115213013
0.00391594	-0.544939	0.317	0.382	1	ACH2	LOC115219854
0.00520641	-0.547744	0.455	0.511	1	ACH2	LOC115214916
0.00118628	-0.549476	0.333	0.41	1	ACH2	LOC115220375
0.000929052	-0.550833	0.286	0.37	1	ACH2	LOC115212849
0.00295767	-0.551562	0.45	0.498	1	ACH2	LOC115214215
0.00179299	-0.55314	0.46	0.511	1	ACH2	LOC115213993
0.00153124	-0.555076	0.392	0.454	1	ACH2	LOC115218066
1.5192e-06	-0.555678	0.894	0.888	0.0272863	ACH2	LOC115210643
0.00492196	-0.55595	0.323	0.383	1	ACH2	LOC115218007
0.00182041	-0.556243	0.455	0.502	1	ACH2	LOC115224300
0.000838798	-0.559618	0.413	0.496	1	ACH2	LOC115210704
0.00152163	-0.563541	0.265	0.347	1	ACH2	LOC118767612
0.00148171	-0.564257	0.228	0.317	1	ACH2	LOC118762193
0.00443991	-0.566897	0.365	0.416	1	ACH2	LOC115230248
0.000184844	-0.567869	0.524	0.552	1	ACH2	LOC115215252
3.0364e-05	-0.57242	0.487	0.586	0.545368	ACH2	LOC115218631
0.00016238	-0.573969	0.228	0.341	1	ACH2	LOC115211828
0.00150856	-0.574061	0.783	0.78	1	ACH2	LOC115215730
6.49873e-05	-0.574448	0.545	0.619	1	ACH2	LOC115209078
5.35425e-05	-0.575281	0.63	0.672	0.961677	ACH2	LOC115213813
0.00488726	-0.575562	0.249	0.316	1	ACH2	LOC115216596
2.09753e-06	-0.57803	0.593	0.698	0.0376737	ACH2	LOC115209821
0.00204945	-0.582498	0.254	0.328	1	ACH2	LOC115226630
2.81047e-05	-0.584368	0.571	0.629	0.504788	ACH2	LOC115210231
0.000239284	-0.58799	0.735	0.766	1	ACH2	LOC115222375
0.000112852	-0.588413	0.312	0.416	1	ACH2	LOC115213140
0.00127043	-0.590093	0.317	0.401	1	ACH2	LOC115217406
0.00141887	-0.590327	0.37	0.437	1	ACH2	LOC115231020
0.000484762	-0.591263	0.333	0.425	1	ACH2	LOC115225287
4.99891e-06	-0.591394	0.116	0.26	0.0897854	ACH2	LOC118765864
1.89995e-06	-0.591718	0.688	0.73	0.034125	ACH2	LOC115219900
0.000213603	-0.592425	0.228	0.335	1	ACH2	LOC115215779
6.39826e-05	-0.594824	0.18	0.297	1	ACH2	LOC115222763
0.000235428	-0.596638	0.614	0.652	1	ACH2	LOC115217845
0.00680918	-0.597791	0.481	0.543	1	ACH2	LOC115211754
9.28076e-05	-0.597823	0.159	0.275	1	ACH2	LOC118765912
0.000148317	-0.60216	0.238	0.339	1	ACH2	LOC115215615
0.00030444	-0.604481	0.302	0.407	1	ACH2	LOC115209094
1.85328e-06	-0.608014	0.566	0.681	0.0332868	ACH2	LOC115209184
0.00661303	-0.609044	0.492	0.508	1	ACH2	LOC115209601
0.000252286	-0.612362	0.238	0.358	1	ACH2	LOC115219986
0.000345312	-0.612877	0.587	0.615	1	ACH2	LOC115210412
0.000226236	-0.614025	0.333	0.424	1	ACH2	LOC115212514
8.18137e-05	-0.614069	0.397	0.5	1	ACH2	LOC115210687
1.23407e-05	-0.614409	0.783	0.793	0.221652	ACH2	LOC118762958
0.00037375	-0.616731	0.323	0.411	1	ACH2	LOC115220399
1.07321e-05	-0.617916	0.667	0.687	0.19276	ACH2	LOC115217804
0.000350269	-0.619304	0.164	0.275	1	ACH2	LOC118763121
2.32372e-08	-0.623601	0.545	0.678	0.000417364	ACH2	LOC115210287
1.02398e-06	-0.626188	0.402	0.54	0.0183917	ACH2	LOC115217128
0.00241832	-0.626427	0.286	0.359	1	ACH2	LOC115209079
0.000177969	-0.627318	0.296	0.407	1	ACH2	LOC115223247
0.00190168	-0.628475	0.407	0.464	1	ACH2	LOC115219023
6.97798e-05	-0.630685	0.677	0.694	1	ACH2	LOC118763076
0.000343132	-0.633372	0.619	0.618	1	ACH2	LOC115211645
4.46168e-06	-0.635349	0.64	0.696	0.0801363	ACH2	LOC115220709
0.00328167	-0.635548	0.402	0.461	1	ACH2	LOC115210633
2.55593e-05	-0.638367	0.201	0.328	0.459071	ACH2	LOC115229835
0.000211424	-0.638836	0.36	0.459	1	ACH2	LOC115210387
1.86588e-06	-0.639908	0.169	0.326	0.033513	ACH2	LOC115218736
6.87001e-05	-0.64107	0.503	0.585	1	ACH2	LOC118767594
4.22986e-07	-0.643392	0.746	0.841	0.00759725	ACH2	LOC115223847
0.0025953	-0.643786	0.503	0.536	1	ACH2	LOC115215693
0.00322228	-0.644192	0.217	0.287	1	ACH2	LOC115223373
0.000115011	-0.649073	0.312	0.424	1	ACH2	LOC115222880
0.00124624	-0.650479	0.28	0.358	1	ACH2	LOC115220431
0.000537659	-0.650485	0.444	0.504	1	ACH2	LOC115218880
1.7648e-07	-0.651485	0.18	0.35	0.00316975	ACH2	LOC115218391
2.56449e-07	-0.653367	0.598	0.716	0.00460609	ACH2	LOC115210255
9.85796e-06	-0.654065	0.27	0.406	0.177059	ACH2	LOC118763938
1.16813e-05	-0.654441	0.423	0.556	0.209807	ACH2	LOC115221274
5.05349e-05	-0.658168	0.233	0.35	0.907657	ACH2	LOC115213094
0.000467654	-0.658813	0.333	0.412	1	ACH2	LOC115219037
0.000374147	-0.66179	0.228	0.331	1	ACH2	LOC115219083
0.00669482	-0.663039	0.577	0.603	1	ACH2	LOC115219258
0.000389914	-0.664456	0.508	0.56	1	ACH2	LOC115220417
0.000825809	-0.665668	0.249	0.335	1	ACH2	LOC115224833
1.77838e-11	-0.668148	0.36	0.646	3.19415e-07	ACH2	LOC115219228
1.80798e-05	-0.67583	0.513	0.582	0.324731	ACH2	LOC115210290
2.26856e-08	-0.680487	0.868	0.878	0.000407456	ACH2	LOC115209172
0.000390455	-0.680913	0.265	0.352	1	ACH2	LOC115218782
2.39506e-05	-0.681668	0.598	0.653	0.430177	ACH2	LOC115215768
8.60202e-06	-0.684612	0.323	0.468	0.154501	ACH2	LOC115212087
2.77101e-05	-0.686114	0.233	0.37	0.497701	ACH2	LOC115215520
4.52272e-07	-0.687433	0.55	0.654	0.00812325	ACH2	LOC118761696
0.000626168	-0.68914	0.286	0.385	1	ACH2	LOC115215166
0.000145935	-0.69334	0.206	0.315	1	ACH2	LOC115231120
4.49123e-05	-0.69359	0.386	0.491	0.80667	ACH2	LOC115211970
0.000465731	-0.701106	0.635	0.638	1	ACH2	LOC115223409
0.000229603	-0.701977	0.862	0.816	1	ACH2	LOC115218431
4.35208e-05	-0.715399	0.148	0.271	0.781677	ACH2	LOC115221265
9.46314e-05	-0.720656	0.291	0.415	1	ACH2	LOC115215914
0.000354766	-0.721089	0.291	0.385	1	ACH2	LOC115220875
2.08463e-05	-0.728484	0.27	0.39	0.374421	ACH2	LOC115209294
0.000350061	-0.728688	0.148	0.256	1	ACH2	LOC115214062
1.32248e-07	-0.732047	0.222	0.388	0.0023753	ACH2	LOC115213903
0.000653977	-0.736443	0.619	0.661	1	ACH2	LOC115215425
4.52993e-07	-0.737117	0.825	0.834	0.0081362	ACH2	LOC115222488
3.09004e-09	-0.738758	0.704	0.778	5.55002e-05	ACH2	LOC115211100
8.89805e-05	-0.740103	0.376	0.453	1	ACH2	LOC115209393
2.36647e-06	-0.744811	0.249	0.408	0.0425042	ACH2	LOC115209420
8.38487e-05	-0.752979	0.37	0.483	1	ACH2	LOC115215841
0.00660965	-0.759312	0.651	0.511	1	ACH2	LOC115220766
2.30808e-07	-0.769016	0.381	0.53	0.00414554	ACH2	LOC115232661
1.72045e-05	-0.771123	0.46	0.536	0.309009	ACH2	LOC115209139
9.93974e-06	-0.772982	0.206	0.335	0.178528	ACH2	LOC115216820
0.0030728	-0.773375	0.259	0.328	1	ACH2	LOC115211339
0.00557002	-0.779464	0.222	0.292	1	ACH2	LOC115217575
8.4636e-07	-0.779815	0.132	0.285	0.0152015	ACH2	LOC118762910
1.85105e-07	-0.785696	0.249	0.419	0.00332468	ACH2	LOC115211805
2.51454e-05	-0.79003	0.254	0.379	0.451636	ACH2	LOC115211759
9.05583e-08	-0.792083	0.857	0.84	0.00162652	ACH2	LOC115224195
7.45524e-08	-0.795146	0.534	0.635	0.00133904	ACH2	LOC115225102
5.7438e-09	-0.799285	0.519	0.626	0.000103164	ACH2	LOC115223383
2.79933e-10	-0.803101	0.328	0.552	5.02787e-06	ACH2	LOC115217464
4.81585e-07	-0.803632	0.333	0.475	0.00864975	ACH2	LOC115212924
6.69779e-05	-0.810556	0.312	0.436	1	ACH2	LOC115213034
3.06738e-08	-0.815775	0.349	0.521	0.000550932	ACH2	LOC115217811
1.12008e-10	-0.818068	0.683	0.785	2.01178e-06	ACH2	LOC115219701
0.000249827	-0.82241	0.159	0.267	1	ACH2	LOC115216392
2.62663e-06	-0.82851	0.254	0.4	0.0471769	ACH2	LOC115212413
3.23573e-05	-0.846285	0.18	0.297	0.581169	ACH2	LOC115215760
1.31264e-05	-0.846368	0.175	0.313	0.235764	ACH2	LOC115214424
2.551e-11	-0.853833	0.799	0.827	4.58185e-07	ACH2	LOC115224688
6.33483e-07	-0.861384	0.836	0.836	0.011378	ACH2	LOC115220621
0.000271657	-0.863237	0.471	0.552	1	ACH2	LOC115213222
2.97641e-07	-0.864257	0.265	0.422	0.00534593	ACH2	LOC115218741
9.0354e-08	-0.865506	0.64	0.693	0.00162285	ACH2	LOC115228888
2.25033e-07	-0.866812	0.46	0.602	0.00404183	ACH2	LOC115230192
0.0038465	-0.868994	0.217	0.295	1	ACH2	LOC115232618
0.000146945	-0.879514	0.143	0.256	1	ACH2	LOC115218249
1.54353e-07	-0.879986	0.09	0.251	0.00277233	ACH2	LOC115211517
1.04151e-05	-0.891073	0.238	0.378	0.187065	ACH2	LOC115216719
1.05901e-08	-0.903024	0.132	0.323	0.000190209	ACH2	LOC115209218
1.17426e-07	-0.912107	0.254	0.422	0.0021091	ACH2	LOC118760946
1.48256e-07	-0.926428	0.153	0.322	0.00266283	ACH2	LOC115216655
0.0001538	-0.93227	0.143	0.257	1	ACH2	LOC115225598
9.09851e-10	-0.953444	0.302	0.503	1.63418e-05	ACH2	LOC115224649
2.5561e-13	-0.954869	0.587	0.759	4.59102e-09	ACH2	LOC115221827
3.05818e-10	-0.955487	0.37	0.556	5.49279e-06	ACH2	LOC115231992
0.00831438	-0.957643	0.228	0.291	1	ACH2	LOC115217162
1.23985e-13	-0.960594	0.55	0.692	2.2269e-09	ACH2	LOC115213797
9.59998e-11	-0.963939	0.503	0.638	1.72425e-06	ACH2	LOC115209741
3.36351e-16	-0.967357	0.746	0.884	6.04119e-12	ACH2	LOC115216671
2.93721e-08	-0.977968	0.095	0.269	0.000527552	ACH2	LOC115225697
8.84953e-08	-0.989642	0.132	0.308	0.00158946	ACH2	LOC115216625
5.01135e-06	-0.994038	0.159	0.3	0.0900088	ACH2	LOC115214911
3.45971e-08	-1.01244	0.127	0.301	0.000621399	ACH2	LOC115222185
2.31839e-07	-1.01924	0.27	0.433	0.00416407	ACH2	LOC115213528
9.84186e-09	-1.02054	0.175	0.352	0.00017677	ACH2	LOC115219335
5.26375e-10	-1.02707	0.545	0.671	9.45423e-06	ACH2	LOC115212029
1.10327e-08	-1.03669	0.709	0.728	0.000198158	ACH2	LOC115223449
4.21447e-12	-1.0408	0.36	0.574	7.5696e-08	ACH2	LOC115213777
6.64471e-09	-1.04303	0.153	0.341	0.000119346	ACH2	LOC115211727
3.82419e-07	-1.048	0.106	0.26	0.00686863	ACH2	LOC115213193
1.76119e-08	-1.06542	0.09	0.26	0.000316328	ACH2	LOC118768038
8.31644e-06	-1.06982	0.302	0.421	0.149372	ACH2	LOC115225832
9.79817e-07	-1.07308	0.122	0.272	0.0175985	ACH2	LOC115218041
8.90594e-06	-1.0811	0.138	0.269	0.15996	ACH2	LOC115217118
8.46445e-20	-1.08336	0.635	0.81	1.5203e-15	ACH2	LOC115218503
3.5603e-13	-1.08457	0.323	0.538	6.39466e-09	ACH2	LOC118765913
9.81942e-10	-1.10316	0.106	0.306	1.76367e-05	ACH2	LOC115218042
1.48826e-08	-1.10836	0.302	0.477	0.000267307	ACH2	LOC115216696
7.7997e-07	-1.1161	0.217	0.365	0.014009	ACH2	LOC115224851
4.92557e-17	-1.12553	0.328	0.604	8.84681e-13	ACH2	LOC115222291
8.37351e-15	-1.13281	0.233	0.506	1.50397e-10	ACH2	LOC115232518
5.50614e-19	-1.13319	0.46	0.73	9.88958e-15	ACH2	LOC115215131
5.90317e-13	-1.14159	0.624	0.711	1.06027e-08	ACH2	LOC115213366
1.31169e-11	-1.14368	0.275	0.501	2.35592e-07	ACH2	LOC118766496
0.00108506	-1.18578	0.243	0.332	1	ACH2	LOC115213946
1.01939e-06	-1.19722	0.106	0.26	0.0183093	ACH2	LOC118767459
5.17445e-10	-1.20896	0.249	0.463	9.29384e-06	ACH2	LOC115209555
3.10594e-18	-1.23105	0.481	0.743	5.57858e-14	ACH2	LOC115218437
6.74892e-08	-1.23622	0.09	0.258	0.00121217	ACH2	LOC115222850
1.32976e-07	-1.24845	0.148	0.31	0.00238838	ACH2	LOC115214031
3.66118e-08	-1.27055	0.18	0.353	0.000657584	ACH2	LOC115218776
4.00041e-30	-1.27947	0.614	0.871	7.18513e-26	ACH2	LOC115219277
4.64393e-07	-1.29223	0.101	0.252	0.00834097	ACH2	LOC115212205
1.6074e-15	-1.38093	0.222	0.501	2.88706e-11	ACH2	LOC115216733
9.40832e-11	-1.38528	0.259	0.483	1.68983e-06	ACH2	LOC115212179
1.12915e-08	-1.42603	0.19	0.372	0.000202806	ACH2	LOC115212419
4.32538e-08	-1.43428	0.206	0.38	0.000776881	ACH2	LOC118768477
3.32522e-13	-1.48156	0.201	0.453	5.97244e-09	ACH2	LOC115224821
3.08718e-11	-1.48862	0.153	0.362	5.54488e-07	ACH2	LOC115229657
4.82011e-11	-1.60073	0.201	0.422	8.6574e-07	ACH2	LOC115211031
1.32181e-09	-1.66775	0.296	0.466	2.37409e-05	ACH2	LOC115224553
8.46012e-08	-1.67953	0.106	0.268	0.00151952	ACH2	LOC115215438
6.23587e-25	-1.70409	0.19	0.574	1.12002e-20	ACH2	LOC115216551
1.98586e-13	-1.71037	0.175	0.418	3.56681e-09	ACH2	LOC115220514
0.00015698	-1.72685	0.238	0.35	1	ACH2	LOC115220458
2.27396e-17	-1.75563	0.249	0.516	4.08425e-13	ACH2	LOC115217046
1.04412e-15	-1.80077	0.556	0.692	1.87534e-11	ACH2	LOC115213793
7.97894e-31	-1.84306	0.529	0.77	1.4331e-26	ACH2	LOC115222086
1.91415e-22	-1.84808	0.376	0.646	3.43801e-18	ACH2	LOC115220451
5.93218e-13	-1.87304	0.656	0.743	1.06548e-08	ACH2	LOC115232215
2.9844e-12	-2.01202	0.466	0.606	5.36027e-08	ACH2	LOC115232540
9.16282e-08	3.61253	0.252	0.118	0.00164573	ACH3	LOC115214230
9.06273e-55	3.19456	0.731	0.236	1.62776e-50	ACH3	LOC115213083
1.12123e-51	2.67141	0.824	0.333	2.01383e-47	ACH3	LOC118762444
2.41436e-184	2.59388	0.613	0.046	4.33643e-180	ACH3	LOC115212850
2.06866e-161	2.56892	0.714	0.071	3.71553e-157	ACH3	LOC115213959
2.28869e-37	2.50739	0.807	0.431	4.11072e-33	ACH3	LOC115216355
7.22532e-65	2.47354	0.79	0.241	1.29774e-60	ACH3	LOC115218983
3.15039e-27	2.40412	0.857	0.591	5.65842e-23	ACH3	LOC115209871
1.28471e-54	2.31488	0.328	0.042	2.30746e-50	ACH3	LOC115219006
7.05963e-52	2.17635	0.849	0.299	1.26798e-47	ACH3	LOC115216667
9.85881e-37	2.14382	0.933	0.674	1.77074e-32	ACH3	LOC115210287
1.62509e-10	2.037	0.387	0.192	2.91883e-06	ACH3	LOC115210765
1.75301e-22	1.88762	0.748	0.473	3.14859e-18	ACH3	LOC115211000
5.29893e-25	1.88143	0.924	0.8	9.51741e-21	ACH3	LOC115224741
2.1814e-20	1.88111	0.714	0.453	3.91802e-16	ACH3	LOC115215511
2.30201e-24	1.87792	0.723	0.418	4.13463e-20	ACH3	LOC115211031
2.98e-33	1.86795	0.513	0.149	5.35238e-29	ACH3	LOC115209885
8.09251e-43	1.84203	0.689	0.245	1.4535e-38	ACH3	LOC115214118
1.429e-15	1.79424	0.655	0.403	2.56663e-11	ACH3	LOC118763938
2.65931e-35	1.78694	0.437	0.104	4.77638e-31	ACH3	LOC115232499
2.61203e-28	1.74136	0.58	0.221	4.69147e-24	ACH3	LOC115218746
2.0407e-46	1.68793	0.529	0.118	3.66529e-42	ACH3	LOC115217241
7.4162e-10	1.64936	0.647	0.524	1.33202e-05	ACH3	LOC115209083
1.35015e-23	1.64504	0.849	0.601	2.425e-19	ACH3	LOC115209614
1.48195e-26	1.55965	0.773	0.444	2.66173e-22	ACH3	LOC115212798
2.34824e-25	1.55825	0.664	0.324	4.21768e-21	ACH3	LOC115224428
1.3511e-16	1.52801	0.513	0.251	2.42671e-12	ACH3	LOC115214762
3.25722e-46	1.50879	0.571	0.134	5.85029e-42	ACH3	LOC118760920
2.08684e-27	1.49415	0.916	0.639	3.74818e-23	ACH3	LOC115209653
1.16968e-37	1.48699	0.756	0.302	2.10087e-33	ACH3	LOC115210949
7.17492e-18	1.45581	0.697	0.434	1.28869e-13	ACH3	LOC115223118
5.79674e-25	1.40991	0.647	0.295	1.04115e-20	ACH3	LOC115218121
4.214e-27	1.39854	0.706	0.295	7.56876e-23	ACH3	LOC115209487
3.15881e-25	1.39643	0.63	0.262	5.67354e-21	ACH3	LOC115223691
4.52231e-62	1.38931	0.429	0.063	8.12252e-58	ACH3	LOC118764039
6.88731e-20	1.37805	0.571	0.245	1.23703e-15	ACH3	LOC115209714
3.38148e-20	1.3571	0.571	0.264	6.07348e-16	ACH3	LOC115209257
3.1552e-26	1.34421	0.521	0.166	5.66705e-22	ACH3	LOC115217980
7.24489e-26	1.34113	0.706	0.31	1.30125e-21	ACH3	LOC115225742
1.59497e-21	1.32271	0.723	0.374	2.86472e-17	ACH3	LOC115216719
1.89453e-13	1.31776	0.807	0.649	3.40276e-09	ACH3	LOC115209084
7.85261e-16	1.27766	0.773	0.557	1.41041e-11	ACH3	LOC115218018
2.63918e-21	1.27739	0.849	0.587	4.74023e-17	ACH3	LOC115232597
4.14712e-21	1.26892	0.555	0.224	7.44864e-17	ACH3	LOC115216420
8.32405e-17	1.2629	0.706	0.417	1.49508e-12	ACH3	LOC115209818
5.77951e-20	1.26184	0.471	0.189	1.03806e-15	ACH3	LOC115212799
1.24907e-32	1.2578	0.95	0.543	2.24345e-28	ACH3	LOC115210194
2.94644e-24	1.2512	0.588	0.232	5.2921e-20	ACH3	LOC115219542
1.52785e-17	1.24669	0.798	0.485	2.74416e-13	ACH3	LOC115212289
2.35205e-27	1.24609	0.941	0.684	4.22452e-23	ACH3	LOC115221703
4.10941e-69	1.23758	0.412	0.051	7.38091e-65	ACH3	LOC115214327
7.15038e-121	1.21952	0.37	0.025	1.28428e-116	ACH3	LOC115214436
5.9546e-29	1.21666	0.42	0.112	1.06951e-24	ACH3	LOC115222875
1.70318e-25	1.20571	0.798	0.429	3.05907e-21	ACH3	LOC118762162
1.52206e-27	1.19319	0.395	0.102	2.73378e-23	ACH3	LOC115224862
1.09082e-12	1.17522	0.765	0.578	1.95921e-08	ACH3	LOC115210975
3.09095e-18	1.14979	0.807	0.563	5.55165e-14	ACH3	LOC115215917
3.97538e-26	1.13012	0.933	0.651	7.14019e-22	ACH3	LOC115209142
6.06909e-17	1.12964	0.773	0.509	1.09007e-12	ACH3	LOC118767603
2.65719e-16	1.11522	0.471	0.205	4.77257e-12	ACH3	LOC115220835
5.80218e-22	1.10979	0.429	0.14	1.04213e-17	ACH3	LOC118768361
5.66268e-14	1.09992	0.748	0.527	1.01707e-09	ACH3	LOC118762503
2.26331e-23	1.08576	0.605	0.239	4.06514e-19	ACH3	LOC115218947
6.9367e-16	1.08378	0.588	0.303	1.2459e-11	ACH3	LOC115222207
8.49397e-15	1.08071	0.521	0.264	1.5256e-10	ACH3	LOC115222164
5.39545e-23	1.07991	0.916	0.647	9.69077e-19	ACH3	LOC115214900
4.68922e-16	1.066	0.319	0.099	8.42231e-12	ACH3	LOC115212417
6.67832e-19	1.06551	0.79	0.532	1.19949e-14	ACH3	LOC115222264
3.68184e-27	1.04323	1	0.894	6.61295e-23	ACH3	LOC115230030
7.96754e-22	1.03212	0.874	0.657	1.43105e-17	ACH3	LOC115217854
2.57706e-20	1.02369	0.916	0.756	4.62866e-16	ACH3	LOC115209116
2.16922e-19	1.02177	0.84	0.569	3.89613e-15	ACH3	LOC118762160
1.20008e-16	0.99441	0.605	0.284	2.15547e-12	ACH3	LOC115212373
3.58501e-18	0.989756	0.58	0.253	6.43903e-14	ACH3	LOC115218249
1.10266e-06	0.988225	0.345	0.192	0.0198049	ACH3	LOC118762448
3.19337e-14	0.985882	0.605	0.338	5.73561e-10	ACH3	LOC115213815
3.73877e-16	0.9814	0.756	0.439	6.7152e-12	ACH3	LOC115217964
8.03371e-20	0.974305	0.731	0.395	1.44293e-15	ACH3	LOC115210806
3.84897e-15	0.971304	0.555	0.269	6.91313e-11	ACH3	LOC115211777
6.51706e-24	0.971196	0.958	0.723	1.17053e-19	ACH3	LOC115218923
2.85239e-15	0.954171	0.899	0.706	5.12317e-11	ACH3	LOC115210771
1.76096e-07	0.946937	0.412	0.23	0.00316285	ACH3	LOC115215464
2.78924e-38	0.94432	0.353	0.065	5.00975e-34	ACH3	LOC115230919
4.57202e-17	0.936052	0.63	0.338	8.21181e-13	ACH3	LOC118762222
0.00104572	0.930239	0.487	0.406	1	ACH3	LOC115209420
1.80036e-16	0.926285	0.782	0.505	3.23363e-12	ACH3	LOC115216583
3.80547e-15	0.923622	0.723	0.476	6.83501e-11	ACH3	LOC115226061
1.53048e-18	0.920841	0.496	0.198	2.7489e-14	ACH3	LOC115224710
0.000478313	0.897106	0.529	0.458	1	ACH3	LOC115218656
1.27146e-14	0.895393	0.647	0.4	2.28367e-10	ACH3	LOC115223207
7.81587e-19	0.894785	0.748	0.397	1.40381e-14	ACH3	LOC118762443
0.00151964	0.892468	0.361	0.255	1	ACH3	LOC115215145
1.62228e-13	0.892437	0.588	0.292	2.91377e-09	ACH3	LOC115232618
5.95332e-15	0.888229	0.378	0.141	1.06928e-10	ACH3	LOC115218974
2.94614e-09	0.884102	0.605	0.396	5.29157e-05	ACH3	LOC115209382
6.81052e-08	0.882929	0.782	0.642	0.00122324	ACH3	LOC115219228
3.68644e-16	0.881064	0.899	0.684	6.62121e-12	ACH3	LOC115220806
7.43653e-12	0.879058	0.487	0.249	1.33568e-07	ACH3	LOC115229867
4.03277e-07	0.878864	0.445	0.277	0.00724325	ACH3	LOC115218610
2.70982e-21	0.867897	0.319	0.084	4.86711e-17	ACH3	LOC118766329
3.30078e-06	0.867615	0.353	0.211	0.0592853	ACH3	LOC115231032
3.52172e-06	0.86713	0.622	0.495	0.0632536	ACH3	LOC115222534
8.30015e-11	0.858345	0.798	0.571	1.49079e-06	ACH3	LOC115210368
5.53763e-05	0.858218	0.42	0.288	0.994614	ACH3	LOC115224660
3.50499e-07	0.857991	0.798	0.708	0.00629531	ACH3	LOC115209874
2.1706e-13	0.84476	0.706	0.481	3.89862e-09	ACH3	LOC115212937
3.00599e-14	0.844616	0.639	0.363	5.39905e-10	ACH3	LOC115212900
1.55147e-15	0.831486	0.815	0.59	2.7866e-11	ACH3	LOC115223415
2.72827e-24	0.831286	0.975	0.724	4.90025e-20	ACH3	LOC115215203
[truncated: 38,682 more rows]
