# Supplementary material for: Cell type diversity in a developing octopus brain
Source: Nat Commun. 2022 Nov 30;13:7392. doi: 10.1038/s41467-022-35198-1 (PMC9712504; doi:10.1038/s41467-022-35198-1)
Supplement: Supplementary file 4 — Supplementary Data 1 - 8 [file 41467_2022_35198_MOESM4_ESM.zip › Supplementary Data/Supplementary Data 7.xlsx]

## Sheet: gseapy.prerank.gene_sets.report
Data S7. Transcription factor cell type specificty
Term	es	nes	pval	fdr	geneset_size	matched_size	genes	ledge_genes
Homeobox	0,528182066031427	3,4506313208832258	0,0	0,0	81	55	LOC118763461	LOC115210569	LOC115219954	LOC115222049	LOC115223154	LOC115210984	LOC115219512	LOC115216272	LOC115219178	LOC115209922	LOC115216303	LOC115214412	LOC115214327	LOC118765224	LOC115213203	LOC115213198	LOC115212850	LOC115219234	LOC115213959	LOC115227132	LOC115231385	LOC118761784	LOC115221231	LOC115230438	LOC115218560	LOC115230509	LOC115214240	LOC115230771	LOC115227693	LOC115226966	LOC115226973	LOC115209827	LOC115226048	LOC115210541	LOC118767514	LOC118766466	LOC115215778	LOC115227652	LOC115231183	LOC115226895	LOC115227008	LOC115209485	LOC115225998
bHLH	0,3578040893049809	2,32198529922959	0,0	0,0	57	44	LOC115230954	LOC115216493	LOC115210657	LOC115214857	LOC115213084	LOC115232181	LOC115230821	LOC118768054	LOC115232188	LOC115229429	LOC115215836	LOC115213417	LOC115222762	LOC118767383	LOC115214099	LOC115232397	LOC115216550	LOC115230415	LOC115216647	LOC115228325	LOC118767652	LOC115232381	LOC115212256	LOC115210543	LOC115223762	LOC115220385	LOC115230487	LOC115224298	LOC115222398	LOC115216728	LOC115214498	LOC115229687	LOC115216447	LOC115228298	LOC115222535	LOC115210374	LOC115215103	LOC115219652	LOC115220540	LOC115221292	LOC115221814	LOC115223835	LOC115221455
zf-C2H2	0,12432576328485694	1,2028918450583865	0,2127659574468085	0,3186877562975981	213	187	LOC115219332	LOC115226888	LOC115220746	LOC115219102	LOC118762076	LOC115209783	LOC115217255	LOC118768437	LOC115214070	LOC115224361	LOC115218293	LOC115208760	LOC115224742	LOC115231286	LOC118765253	LOC115217704	LOC118760894	LOC115210549	LOC115225351	LOC115226460	LOC115222035	LOC115230174	LOC115215688	LOC115218350	LOC115209532	LOC115212072	LOC115219304	LOC115223294	LOC115232516	LOC115209324	LOC115229234	LOC118768552	LOC115214885	LOC115222036	LOC115225843	LOC115210964	LOC118762307	LOC115217322	LOC115212031	LOC115216354	LOC115229910	LOC115219440	LOC118765929
HMG	0,07977431257376713	0,4505790408732199	1,0	0,9982425307557118	45	32	LOC115229011	LOC115209422	LOC115227536	LOC115218419	LOC115221485	LOC115217601	LOC115225827	LOC118767772	LOC115229657	LOC115227251	LOC115213272	LOC115212946	LOC115213372	LOC115219644	LOC115209371	LOC115219893	LOC115214265	LOC115225947	LOC115218413	LOC115210207	LOC115226675	LOC115230430	LOC118760835	LOC118762848	LOC115223869	LOC115221369	LOC115220797	LOC115209220	LOC115224556	LOC115216485	LOC115209744	LOC115221753	LOC115229011	LOC115209422	LOC115227536	LOC115218419	LOC115221485	LOC115217601	LOC115225827	LOC118767772	LOC115229657	LOC115227251	LOC115213272
THR-like	-0,22016349038832564	-0,982710543168217	0,5357142857142857	0,46564885496183206	18	15	LOC115221570	LOC115212410	LOC115224978	LOC115216876	LOC115232418	LOC115214890	LOC115232352	LOC115232533	LOC115222994	LOC115209615	LOC115211768	LOC115226562	LOC115223258	LOC115224268	LOC115223314	LOC115216876	LOC115232418	LOC115214890	LOC115232352	LOC115232533	LOC115222994	LOC115209615	LOC115211768	LOC115226562	LOC115223258	LOC115224268	LOC115223314
TF_bZIP	-0,19676821591440663	-1,2044170200305175	0,23809523809523808	0,3435114503816794	27	22	LOC115216710	LOC115222465	LOC115231435	LOC115222005	LOC115214910	LOC115212945	LOC115220803	LOC115217072	LOC115213890	LOC115222626	LOC115216400	LOC115212294	LOC115215575	LOC115213971	LOC115224724	LOC115211850	LOC115220882	LOC115213110	LOC115215671	LOC115232556	LOC115213853	LOC115212964	LOC115222626	LOC115216400	LOC115212294	LOC115215575	LOC115213971	LOC115224724	LOC115211850	LOC115220882	LOC115213110	LOC115215671	LOC115232556	LOC115213853	LOC115212964
MYB	-0,35808944474982485	-2,0861515012895357	0,0	0,0	21	19	LOC115224363	LOC115229010	LOC115223855	LOC118764264	LOC115213527	LOC115223243	LOC115209786	LOC115214232	LOC115211447	LOC115223287	LOC115218388	LOC115223515	LOC115215600	LOC115215576	LOC115216992	LOC115220510	LOC115224827	LOC115215628	LOC115210414	LOC115229010	LOC115223855	LOC118764264	LOC115213527	LOC115223243	LOC115209786	LOC115214232	LOC115211447	LOC115223287	LOC115218388	LOC115223515	LOC115215600	LOC115215576	LOC115216992	LOC115220510	LOC115224827	LOC115215628	LOC115210414
[truncated: 204 more columns]

## Sheet: TF gene families
Data S7. Transcription factor cell type specificity
gene_id	Family
LOC115219332	zf-C2H2
LOC115230954	bHLH
LOC115216493	bHLH
LOC115210425	PAX
LOC115226888	zf-C2H2
LOC118763461	Homeobox
LOC115210657	bHLH
LOC115209051	zf-H2C2_2
LOC115230850	zf-H2C2_2
LOC115214857	bHLH
LOC115210569	Homeobox
LOC115219954	Homeobox
LOC115222049	Homeobox
LOC115213084	bHLH
LOC115223154	Homeobox
LOC115232181	bHLH
LOC118762480	THAP
LOC115230821	bHLH
LOC118768054	bHLH
LOC115220746	zf-C2H2
LOC115210984	Homeobox
LOC115232563	zf-H2C2_2
LOC115232188	bHLH
LOC115219512	Homeobox
LOC115227486	zf-H2C2_2
LOC115219102	zf-C2H2
LOC115216272	Homeobox
LOC115209430	ARID
LOC118762076	zf-C2H2
LOC118764546	GCM
LOC115209783	zf-C2H2
LOC115219178	Homeobox
LOC115217255	zf-C2H2
LOC115226992	Fork_head
LOC115209922	Homeobox
LOC115229429	bHLH
LOC115223327	THAP
LOC115227516	zf-H2C2_2
LOC115231362	T-box
LOC115230719	ETS
LOC118768437	zf-C2H2
LOC115219762	zf-H2C2_2
LOC115213770	Fork_head
LOC115213424	PAX
LOC115217866	PLU-1
LOC115216303	Homeobox
LOC115218589	DACH
LOC115217073	zf-H2C2_2
LOC115226036	zf-H2C2_2
LOC118767477	zf-H2C2_2
LOC115214070	zf-C2H2
LOC115219315	zf-H2C2_2
LOC115221249	T-box
LOC115224691	PAX
LOC115224361	zf-C2H2
LOC115211946	ETS
LOC115214010	zf-H2C2_2
LOC115211623	ETS
LOC118762181	zf-H2C2_2
LOC115218293	zf-C2H2
LOC118768467	zf-H2C2_2
LOC115225418	zf-H2C2_2
LOC115208760	zf-C2H2
LOC115221424	zf-H2C2_2
LOC118768086	zf-H2C2_2
LOC115219001	zf-H2C2_2
LOC115224742	zf-C2H2
LOC115231286	zf-C2H2
LOC115214412	Homeobox
LOC115214230	zf-H2C2_2
LOC118765253	zf-C2H2
LOC118768080	zf-H2C2_2
LOC115226485	zf-H2C2_2
LOC115217704	zf-C2H2
LOC115221423	zf-H2C2_2
LOC115211746	RXR-like
LOC115232308	zf-GATA
LOC115229011	HMG
LOC115228206	PLU-1
LOC115225265	zf-H2C2_2
LOC115216710	TF_bZIP
LOC118767369	zf-H2C2_2
LOC118760894	zf-C2H2
LOC115226455	zf-H2C2_2
LOC115217903	zf-H2C2_2
LOC115226597	RXR-like
LOC118768393	zf-H2C2_2
LOC115226481	zf-H2C2_2
LOC115214327	Homeobox
LOC118768085	zf-H2C2_2
LOC118763190	zf-H2C2_2
LOC115215644	IRF
LOC115210549	zf-C2H2
LOC115225299	zf-H2C2_2
LOC118765224	Homeobox
LOC115213203	Homeobox
LOC115227862	zf-H2C2_2
LOC115230057	T-box
LOC115232010	zf-H2C2_2
LOC115214107	ETS
LOC115227695	T-box
LOC115226793	zf-H2C2_2
LOC115223600	zf-H2C2_2
LOC115212850	Homeobox
LOC115219234	Homeobox
LOC115225569	zf-H2C2_2
LOC115225351	zf-C2H2
LOC115209926	E2F
LOC115225068	zf-H2C2_2
LOC118761357	zf-H2C2_2
LOC115226746	zf-H2C2_2
LOC118767364	zf-H2C2_2
LOC115226326	zf-H2C2_2
LOC115209797	zf-H2C2_2
LOC118768208	zf-H2C2_2
LOC115226046	zf-H2C2_2
LOC115215836	bHLH
LOC115230511	zf-H2C2_2
LOC115226300	zf-H2C2_2
LOC115213959	Homeobox
LOC115227132	Homeobox
LOC115231385	Homeobox
LOC115221231	Homeobox
LOC115219695	zf-H2C2_2
LOC115230438	Homeobox
LOC118761205	zf-H2C2_2
LOC118768203	zf-H2C2_2
LOC118768202	zf-H2C2_2
LOC115226443	zf-H2C2_2
LOC118768378	zf-H2C2_2
LOC118764020	zf-H2C2_2
LOC115213417	bHLH
LOC115232307	T-box
LOC115215123	zf-H2C2_2
LOC115209073	CP2
LOC115222465	TF_bZIP
LOC115230371	zf-H2C2_2
LOC118768369	zf-H2C2_2
LOC115209422	HMG
LOC115219669	zf-H2C2_2
LOC115225502	zf-H2C2_2
LOC115225257	zf-H2C2_2
LOC115226460	zf-C2H2
LOC115222762	bHLH
LOC115221570	THR-like
LOC118768370	zf-H2C2_2
LOC115227264	RXR-like
LOC115213979	zf-H2C2_2
LOC115222929	E2F
LOC118768184	zf-H2C2_2
LOC118768599	zf-H2C2_2
LOC118767383	bHLH
LOC115230373	zf-H2C2_2
LOC118766333	zf-H2C2_2
LOC115218990	zf-H2C2_2
LOC115214099	bHLH
LOC115225875	zf-H2C2_2
LOC118760834	zf-H2C2_2
LOC115222035	zf-C2H2
LOC115218560	Homeobox
LOC118761080	zf-H2C2_2
LOC115230509	Homeobox
LOC115213865	zf-H2C2_2
LOC115225583	zf-H2C2_2
LOC115225461	zf-H2C2_2
LOC118768079	zf-H2C2_2
LOC118767783	zf-H2C2_2
LOC115225067	zf-H2C2_2
LOC115225224	zf-H2C2_2
LOC115230174	zf-C2H2
LOC115215688	zf-C2H2
LOC118765845	zf-H2C2_2
LOC118768151	zf-H2C2_2
LOC115226442	zf-H2C2_2
LOC115232397	bHLH
LOC115218350	zf-C2H2
LOC115225195	zf-H2C2_2
LOC115225408	zf-H2C2_2
LOC115216550	bHLH
LOC115224059	DM
LOC115209231	TEA
LOC115209532	zf-C2H2
LOC115226701	zf-H2C2_2
LOC115222826	zf-H2C2_2
LOC118761876	zf-H2C2_2
LOC115216209	zf-H2C2_2
LOC115225247	zf-H2C2_2
LOC115212072	zf-C2H2
LOC115226838	Fork_head
LOC115224112	zf-H2C2_2
LOC115224116	zf-H2C2_2
LOC115212405	Fork_head
LOC118766095	zf-H2C2_2
LOC118768201	zf-H2C2_2
LOC115218795	zf-H2C2_2
LOC115225682	zf-H2C2_2
LOC118768102	zf-H2C2_2
LOC115214240	Homeobox
LOC115231316	COE
LOC115215638	SRF
LOC115211724	RFX
LOC118768115	zf-H2C2_2
LOC115210971	zf-H2C2_2
LOC118768135	zf-H2C2_2
LOC115225768	zf-H2C2_2
LOC118768213	zf-H2C2_2
LOC115226068	zf-H2C2_2
LOC115219304	zf-C2H2
LOC115225581	zf-H2C2_2
LOC118768289	zf-H2C2_2
LOC115226427	zf-H2C2_2
LOC115230829	zf-H2C2_2
LOC118768544	zf-H2C2_2
LOC115226768	zf-H2C2_2
LOC115225766	zf-H2C2_2
LOC115223294	zf-C2H2
LOC115214142	ETS
LOC115227536	HMG
LOC115226633	zf-H2C2_2
LOC115217937	IRF
LOC115232516	zf-C2H2
LOC115230771	Homeobox
LOC115216649	zf-H2C2_2
LOC118762002	zf-H2C2_2
LOC115224960	zf-H2C2_2
LOC115232131	zf-H2C2_2
LOC118768212	zf-H2C2_2
LOC115226312	zf-H2C2_2
LOC118762223	zf-H2C2_2
LOC115231435	TF_bZIP
LOC115227693	Homeobox
LOC115225717	zf-H2C2_2
LOC115232387	TRAM_LAG1_CLN8
LOC115230415	bHLH
LOC115209324	zf-C2H2
LOC118768659	zf-H2C2_2
LOC118768076	zf-H2C2_2
LOC118763976	zf-H2C2_2
LOC118764275	zf-H2C2_2
LOC115219346	zf-H2C2_2
LOC115225190	zf-H2C2_2
LOC115213944	zf-H2C2_2
LOC115210306	zf-H2C2_2
LOC115222005	TF_bZIP
LOC115226966	Homeobox
LOC115229234	zf-C2H2
LOC118768192	zf-H2C2_2
LOC115225696	zf-H2C2_2
LOC115226687	zf-H2C2_2
LOC115218775	zf-H2C2_2
LOC115226973	Homeobox
LOC118760833	zf-H2C2_2
LOC118768552	zf-C2H2
LOC115220306	RFX
LOC118761356	zf-H2C2_2
LOC115226592	zf-H2C2_2
LOC115214910	TF_bZIP
LOC115214885	zf-C2H2
LOC115217578	THAP
LOC115218380	zf-H2C2_2
LOC115223896	zf-H2C2_2
LOC118768069	zf-H2C2_2
LOC118768628	zf-H2C2_2
LOC118766895	DM
LOC115222036	zf-C2H2
LOC115216647	bHLH
LOC118761844	zf-H2C2_2
LOC118768089	zf-H2C2_2
LOC118764768	zf-H2C2_2
LOC118767825	zf-H2C2_2
LOC118768675	zf-H2C2_2
LOC115216628	zf-H2C2_2
LOC115225843	zf-C2H2
LOC115225282	zf-H2C2_2
LOC118768471	zf-H2C2_2
LOC118764366	zf-H2C2_2
LOC118768290	zf-H2C2_2
LOC118768516	zf-H2C2_2
LOC115209827	Homeobox
LOC115226711	zf-H2C2_2
LOC118760915	zf-H2C2_2
LOC115226470	zf-H2C2_2
LOC115224244	CSL
LOC115226048	Homeobox
LOC118762385	zf-H2C2_2
LOC118768146	zf-H2C2_2
LOC115218334	Pou
LOC115225197	zf-H2C2_2
LOC115224981	zf-H2C2_2
LOC115224999	zf-H2C2_2
LOC115225616	zf-H2C2_2
LOC115225507	zf-H2C2_2
LOC115224324	IRF
LOC115210709	zf-H2C2_2
LOC115232197	zf-H2C2_2
LOC115221809	zf-H2C2_2
LOC115230996	SAND
LOC118767355	zf-H2C2_2
LOC115218419	HMG
LOC118768149	zf-H2C2_2
LOC115210541	Homeobox
LOC115224585	RXR-like
LOC115223130	zf-H2C2_2
LOC115225170	zf-H2C2_2
LOC115210964	zf-C2H2
LOC115226318	zf-H2C2_2
LOC115228325	bHLH
LOC118768511	zf-H2C2_2
LOC118768504	zf-H2C2_2
LOC115211031	SRF
LOC118762307	zf-C2H2
LOC115232012	zf-H2C2_2
LOC118767514	Homeobox
LOC115225848	zf-H2C2_2
LOC118768082	zf-H2C2_2
LOC115217325	HTH
LOC115217322	zf-C2H2
LOC115224114	zf-H2C2_2
LOC115219054	zf-H2C2_2
LOC115214196	ETS
LOC115226534	zf-H2C2_2
LOC118765008	zf-H2C2_2
LOC115215081	zf-H2C2_2
LOC118768193	zf-H2C2_2
LOC118768293	zf-H2C2_2
LOC115230372	zf-H2C2_2
LOC115212031	zf-C2H2
LOC115226702	zf-H2C2_2
LOC115216354	zf-C2H2
LOC115229910	zf-C2H2
LOC118768374	zf-H2C2_2
LOC115214131	RXR-like
LOC115225105	zf-H2C2_2
LOC115225636	zf-H2C2_2
LOC115213317	zf-H2C2_2
LOC115219440	zf-C2H2
LOC115232598	zf-H2C2_2
LOC115221485	HMG
LOC115219323	zf-H2C2_2
LOC118768490	zf-H2C2_2
LOC115226350	zf-H2C2_2
LOC115225162	zf-H2C2_2
LOC115225607	zf-H2C2_2
LOC115223781	zf-H2C2_2
LOC115225597	zf-H2C2_2
LOC118765929	zf-C2H2
LOC118766466	Homeobox
LOC115209327	zf-C2H2
LOC118763775	zf-H2C2_2
LOC115215778	Homeobox
LOC118768244	zf-H2C2_2
LOC118760920	Fork_head
LOC118767207	zf-C2H2
LOC115225845	zf-H2C2_2
LOC118768295	zf-H2C2_2
LOC115226411	zf-C2H2
LOC118768554	zf-H2C2_2
LOC115232004	zf-H2C2_2
LOC115221450	E2F
LOC118768207	zf-H2C2_2
LOC115219438	zf-H2C2_2
LOC115226596	zf-H2C2_2
LOC118767778	zf-H2C2_2
LOC115226329	zf-H2C2_2
LOC115217601	HMG
LOC115224722	zf-C2H2
LOC118768245	zf-H2C2_2
LOC115223202	COE
LOC118768231	zf-H2C2_2
LOC115215011	zf-H2C2_2
LOC115226317	zf-H2C2_2
LOC115230865	zf-C2H2
LOC115225827	HMG
LOC115232562	zf-C2H2
LOC118768384	zf-H2C2_2
LOC118768051	ARID
LOC115225890	zf-H2C2_2
LOC118768077	zf-H2C2_2
LOC115215816	zf-C2H2
LOC115223960	ETS
LOC115219077	zf-H2C2_2
LOC118761851	zf-H2C2_2
LOC115225438	zf-H2C2_2
LOC115225218	zf-H2C2_2
LOC115218788	zf-H2C2_2
LOC118768304	zf-H2C2_2
LOC115211581	zf-C2H2
LOC118765857	zf-H2C2_2
LOC118768326	zf-H2C2_2
LOC115214022	zf-H2C2_2
LOC115212027	zf-H2C2_2
LOC115232018	zf-H2C2_2
LOC115213035	zf-H2C2_2
LOC115213193	zf-C2H2
LOC115224363	MYB
LOC115216582	zf-H2C2_2
LOC115219029	zf-C2H2
LOC118767811	zf-H2C2_2
LOC115224998	zf-H2C2_2
LOC118762323	zf-C2H2
LOC118762075	zf-H2C2_2
LOC115226482	zf-H2C2_2
LOC118768473	zf-H2C2_2
LOC118768622	zf-H2C2_2
LOC118767366	zf-H2C2_2
LOC115226321	zf-H2C2_2
LOC115231112	zf-H2C2_2
LOC118762354	zf-C2H2
LOC115232027	zf-H2C2_2
LOC115208769	zf-H2C2_2
LOC115218680	zf-H2C2_2
LOC115225989	zf-C2H2
LOC118767652	bHLH
LOC115226523	zf-H2C2_2
LOC115218825	zf-H2C2_2
LOC118768094	zf-H2C2_2
LOC115232022	zf-H2C2_2
LOC118768613	zf-H2C2_2
LOC118761267	zf-H2C2_2
LOC115211624	zf-LITAF-like
LOC118767772	HMG
LOC115225331	zf-H2C2_2
LOC118761879	zf-H2C2_2
LOC115213889	zf-H2C2_2
LOC115227652	Homeobox
LOC118761774	zf-H2C2_2
LOC115226302	zf-H2C2_2
LOC115209746	zf-C2H2
LOC115225838	zf-H2C2_2
LOC115213016	zf-H2C2_2
LOC115226086	zf-H2C2_2
LOC118768074	zf-H2C2_2
LOC115225561	zf-H2C2_2
LOC115212945	TF_bZIP
LOC115225378	zf-H2C2_2
LOC115226407	zf-H2C2_2
LOC115213034	zf-C2H2
LOC118768200	zf-H2C2_2
LOC115225712	zf-H2C2_2
LOC115225476	zf-C2H2
LOC118761845	zf-H2C2_2
LOC118768582	zf-H2C2_2
LOC115215029	zf-H2C2_2
LOC118767535	zf-C2H2
LOC118763974	zf-H2C2_2
LOC118763135	zf-H2C2_2
LOC118768137	zf-H2C2_2
LOC115218439	zf-H2C2_2
LOC115226692	zf-H2C2_2
LOC115218686	zf-H2C2_2
LOC115209356	THAP
LOC115210703	CBF
LOC118767417	zf-H2C2_2
LOC115231183	Homeobox
LOC115215425	zf-H2C2_2
LOC115226332	zf-H2C2_2
LOC115225631	zf-H2C2_2
LOC115213183	zf-H2C2_2
LOC115213370	zf-H2C2_2
LOC115225239	zf-H2C2_2
LOC115219085	THAP
LOC115226709	zf-H2C2_2
LOC115219345	zf-H2C2_2
LOC115225554	zf-H2C2_2
LOC115219503	zf-H2C2_2
LOC118768373	zf-H2C2_2
LOC115226521	zf-H2C2_2
LOC115219306	zf-H2C2_2
LOC115208907	ARID
LOC118768222	zf-H2C2_2
LOC115222743	zf-H2C2_2
LOC115212349	zf-H2C2_2
LOC115232381	bHLH
LOC115222319	zf-C2H2
LOC115225760	zf-CCCH
LOC118768142	zf-H2C2_2
LOC115226495	zf-H2C2_2
LOC115226465	zf-H2C2_2
LOC115226895	Homeobox
LOC115227008	Homeobox
LOC115225604	zf-H2C2_2
LOC115227860	Pou
LOC115218509	zf-H2C2_2
LOC118768138	zf-H2C2_2
LOC118768561	zf-H2C2_2
LOC115219227	zf-H2C2_2
LOC115222918	zf-H2C2_2
LOC115212410	THR-like
LOC115219302	zf-H2C2_2
LOC118768302	zf-H2C2_2
LOC115232017	zf-H2C2_2
LOC115213493	zf-H2C2_2
LOC115214063	zf-H2C2_2
LOC115225419	zf-H2C2_2
LOC115212754	zf-H2C2_2
LOC115224994	zf-H2C2_2
LOC115213459	zf-H2C2_2
LOC115226229	zf-H2C2_2
LOC115225114	zf-H2C2_2
LOC115213396	SAND
LOC118763452	zf-C2H2
LOC115225562	zf-H2C2_2
LOC115220917	zf-GATA
LOC115226802	zf-H2C2_2
LOC115213956	zf-H2C2_2
LOC115229657	HMG
LOC118768545	zf-H2C2_2
LOC115227050	zf-H2C2_2
LOC115209925	SAND
LOC115209485	Homeobox
LOC118761262	zf-H2C2_2
LOC115224069	zf-H2C2_2
LOC115225998	Homeobox
LOC118763716	zf-H2C2_2
LOC115208775	zf-H2C2_2
LOC115224978	THR-like
LOC115223329	zf-H2C2_2
LOC115219163	zf-H2C2_2
LOC115219271	zf-H2C2_2
LOC115226787	zf-H2C2_2
LOC115212344	zf-H2C2_2
LOC115225573	zf-H2C2_2
LOC115227149	PAX
LOC115226775	zf-H2C2_2
LOC115209537	zf-C2H2
LOC115212381	ETS
LOC115230830	zf-H2C2_2
LOC115221723	Homeobox
LOC118768620	zf-H2C2_2
LOC115226741	zf-H2C2_2
LOC115220803	TF_bZIP
LOC115226790	zf-H2C2_2
LOC115226463	zf-H2C2_2
LOC115229487	ETS
LOC115215735	zf-H2C2_2
LOC115229130	zf-H2C2_2
LOC115222985	zf-H2C2_2
LOC115223634	zf-C2H2
LOC115212256	bHLH
LOC118768489	zf-H2C2_2
LOC115215237	zf-H2C2_2
LOC115225548	TRAM_LAG1_CLN8
LOC115226374	zf-H2C2_2
LOC115226401	zf-H2C2_2
LOC115226565	zf-H2C2_2
LOC118768279	zf-H2C2_2
LOC115225384	zf-H2C2_2
LOC118763855	zf-H2C2_2
LOC115214375	zf-H2C2_2
LOC118767043	zf-H2C2_2
LOC115210543	bHLH
LOC115215781	zf-H2C2_2
LOC115209521	Homeobox
LOC115226290	zf-H2C2_2
LOC115226577	zf-H2C2_2
LOC118768542	zf-H2C2_2
LOC115226421	zf-H2C2_2
LOC115218843	zf-H2C2_2
LOC115225409	zf-H2C2_2
LOC115211061	HMGA
LOC115213019	zf-H2C2_2
LOC118761430	zf-H2C2_2
LOC115232120	zf-H2C2_2
LOC115225551	zf-H2C2_2
LOC115224851	Fork_head
LOC115219350	zf-H2C2_2
LOC115214998	zf-H2C2_2
LOC115215472	zf-C2H2
LOC118761325	zf-H2C2_2
LOC115221642	DM
LOC115227251	HMG
LOC118763134	zf-H2C2_2
LOC115225836	zf-H2C2_2
LOC115211984	zf-H2C2_2
LOC115226638	zf-C2H2
LOC115226649	zf-H2C2_2
LOC115223864	TSC22
LOC115225242	zf-H2C2_2
LOC115213852	RHD
LOC118768623	zf-H2C2_2
LOC115223996	zf-H2C2_2
LOC118765768	zf-C2H2
LOC118768381	zf-H2C2_2
LOC115225750	zf-H2C2_2
LOC118761326	zf-H2C2_2
LOC115212974	zf-H2C2_2
LOC118761079	zf-H2C2_2
LOC115214076	zf-H2C2_2
LOC115226634	zf-H2C2_2
LOC115213531	zf-H2C2_2
LOC115226387	zf-H2C2_2
LOC115223030	zf-H2C2_2
LOC115226734	zf-H2C2_2
LOC115231426	zf-H2C2_2
LOC115214364	zf-H2C2_2
LOC118768141	zf-H2C2_2
LOC115223045	zf-H2C2_2
LOC118768281	zf-H2C2_2
LOC115225683	zf-H2C2_2
LOC115225317	zf-H2C2_2
LOC115215784	zf-H2C2_2
LOC115210846	THAP
LOC115226805	zf-H2C2_2
LOC118768065	zf-H2C2_2
LOC115226696	zf-H2C2_2
LOC115232121	zf-H2C2_2
LOC115214424	AP-2
LOC115226473	zf-H2C2_2
LOC118768292	zf-H2C2_2
LOC115218317	zf-H2C2_2
LOC115216706	zf-H2C2_2
LOC118764252	zf-H2C2_2
LOC115222920	Tub
LOC115224245	zf-H2C2_2
LOC115213529	Fork_head
LOC115215583	zf-C2H2
LOC115221332	zf-C2H2
LOC118767065	Homeobox
LOC115210868	zf-H2C2_2
LOC118764667	zf-H2C2_2
LOC115219690	zf-H2C2_2
LOC118768372	zf-H2C2_2
LOC118765809	zf-H2C2_2
LOC115225564	zf-H2C2_2
LOC118768565	zf-H2C2_2
LOC115220832	zf-C2H2
LOC118768609	zf-H2C2_2
LOC115222909	zf-H2C2_2
LOC115210091	zf-C2H2
LOC115225833	zf-H2C2_2
LOC115210281	zf-C2H2
LOC115226665	zf-H2C2_2
LOC115213313	zf-H2C2_2
LOC115225478	zf-H2C2_2
LOC115222819	zf-BED
LOC115223762	bHLH
LOC115219129	zf-H2C2_2
LOC115213951	zf-H2C2_2
LOC115224064	zf-H2C2_2
LOC115215109	zf-H2C2_2
LOC118768546	zf-H2C2_2
LOC115226558	zf-C2H2
LOC115222820	zf-H2C2_2
LOC115225906	zf-H2C2_2
LOC115214372	zf-H2C2_2
LOC115214380	zf-H2C2_2
LOC115220385	bHLH
LOC118768191	PAX
LOC115212876	zf-H2C2_2
LOC115226705	zf-H2C2_2
LOC118761206	zf-H2C2_2
LOC115214367	zf-H2C2_2
LOC118767361	zf-H2C2_2
LOC115232424	PAX
LOC115219275	zf-C2H2
LOC115211074	zf-H2C2_2
LOC115226783	zf-H2C2_2
LOC118765930	zf-H2C2_2
LOC115217072	TF_bZIP
LOC115225829	zf-H2C2_2
LOC118768002	zf-C2H2
LOC115220963	zf-H2C2_2
LOC115226677	zf-H2C2_2
LOC115219267	zf-H2C2_2
LOC115217452	zf-C2H2
LOC115217211	zf-C2H2
LOC118768476	zf-H2C2_2
LOC115215153	Homeobox
LOC118768368	zf-H2C2_2
LOC118768416	zf-H2C2_2
LOC115231384	Homeobox
LOC118768136	zf-H2C2_2
LOC115226799	zf-H2C2_2
LOC115225563	zf-H2C2_2
LOC115226400	zf-H2C2_2
LOC115216215	zf-H2C2_2
LOC118766872	zf-H2C2_2
LOC115214362	zf-H2C2_2
LOC115219070	zf-H2C2_2
LOC115222627	zf-H2C2_2
LOC115213272	HMG
LOC118768325	zf-H2C2_2
LOC118765717	zf-C2H2
LOC115218995	MH1
LOC115221716	Pou
LOC115226399	zf-H2C2_2
LOC115225157	zf-H2C2_2
LOC115214002	zf-H2C2_2
LOC115219287	HTH
LOC118768597	zf-H2C2_2
LOC115225881	zf-H2C2_2
LOC115214959	zf-H2C2_2
LOC115223860	zf-H2C2_2
LOC115227071	Homeobox
LOC115210326	Fork_head
LOC115212752	zf-H2C2_2
LOC118768134	zf-H2C2_2
LOC115215516	zf-C2H2
LOC115229126	PAX
LOC115221075	zf-H2C2_2
LOC118763435	zf-H2C2_2
LOC115214119	zf-H2C2_2
LOC115226784	zf-H2C2_2
LOC115212756	zf-H2C2_2
LOC115219255	zf-H2C2_2
LOC115229010	MYB
LOC115225000	zf-H2C2_2
LOC115226657	zf-H2C2_2
LOC115214357	zf-H2C2_2
LOC118764053	zf-H2C2_2
LOC115218769	zf-H2C2_2
LOC115232597	zf-C2H2
LOC115213945	zf-H2C2_2
LOC115225411	zf-H2C2_2
LOC115226331	zf-H2C2_2
LOC115226785	zf-H2C2_2
LOC115223855	MYB
LOC115210880	zf-H2C2_2
LOC115225626	zf-H2C2_2
LOC118761089	zf-H2C2_2
LOC118768513	zf-H2C2_2
LOC115231220	zf-H2C2_2
LOC118768394	zf-H2C2_2
LOC118768243	zf-H2C2_2
LOC118768095	zf-H2C2_2
LOC115215412	zf-C2H2
LOC115226453	zf-H2C2_2
LOC115230487	bHLH
LOC115225412	zf-H2C2_2
LOC115226369	zf-H2C2_2
LOC115218831	zf-H2C2_2
LOC115226769	zf-H2C2_2
LOC115222982	GCFC
LOC115224098	zf-H2C2_2
LOC115216974	zf-H2C2_2
LOC115225560	zf-H2C2_2
LOC115225083	zf-H2C2_2
LOC115225582	zf-H2C2_2
LOC115215102	Homeobox
LOC118763177	zf-H2C2_2
LOC115212946	HMG
LOC115225064	zf-H2C2_2
LOC115218086	PC4
LOC115213372	HMG
LOC115218323	zf-H2C2_2
LOC115213151	zf-H2C2_2
LOC115219995	zf-C2H2
LOC115224118	zf-H2C2_2
LOC115225601	zf-H2C2_2
LOC115226451	zf-H2C2_2
LOC115216435	PAX
LOC115226645	zf-H2C2_2
LOC115225416	zf-H2C2_2
LOC115214325	zf-H2C2_2
LOC115218771	zf-C2H2
LOC118768147	zf-H2C2_2
LOC115212020	MOZ_SAS
LOC115219644	HMG
LOC115221362	zf-H2C2_2
LOC115231388	Homeobox
LOC115225250	zf-H2C2_2
LOC118764831	zf-H2C2_2
LOC115226422	zf-H2C2_2
LOC118768209	zf-H2C2_2
LOC115223601	HTH
LOC115225181	zf-H2C2_2
LOC115213108	zf-H2C2_2
LOC118764198	zf-H2C2_2
LOC115231057	zf-H2C2_2
LOC115213876	zf-H2C2_2
LOC115225006	PAX
LOC115212103	zf-C2H2
LOC115220811	Homeobox
LOC118762147	zf-H2C2_2
LOC115214443	ETS
LOC115214349	zf-H2C2_2
LOC115218832	zf-H2C2_2
LOC115225303	zf-H2C2_2
LOC115216876	THR-like
LOC118763781	zf-H2C2_2
LOC115222733	zf-C2H2
LOC118762021	zf-H2C2_2
LOC115213498	zf-H2C2_2
LOC115216373	zf-H2C2_2
LOC118768619	zf-H2C2_2
LOC115226764	zf-H2C2_2
LOC115213046	zf-H2C2_2
LOC118768139	zf-H2C2_2
LOC118768553	zf-H2C2_2
LOC115219763	zf-H2C2_2
LOC118764535	zf-H2C2_2
LOC115213820	zf-H2C2_2
LOC115226389	zf-H2C2_2
LOC115214384	zf-C2H2
LOC115226499	zf-H2C2_2
LOC115214523	ETS
LOC115231096	Fork_head
LOC115216213	zf-H2C2_2
LOC115213316	zf-H2C2_2
LOC115219959	zf-H2C2_2
LOC115226715	zf-H2C2_2
LOC115227586	zf-H2C2_2
LOC115209280	SAND
LOC115211840	zf-H2C2_2
LOC115213870	zf-H2C2_2
LOC115226556	zf-H2C2_2
LOC115225354	zf-H2C2_2
LOC118768210	zf-H2C2_2
LOC115225552	zf-H2C2_2
LOC115218875	zf-C2H2
LOC118767500	zf-C2H2
LOC118763165	zf-C2H2
LOC115212824	zf-H2C2_2
LOC115226652	zf-H2C2_2
LOC115210433	zf-H2C2_2
LOC115219249	zf-H2C2_2
LOC118764830	zf-H2C2_2
LOC118768197	zf-H2C2_2
LOC115232021	zf-H2C2_2
LOC118764396	zf-H2C2_2
LOC115225088	zf-H2C2_2
LOC115213877	zf-H2C2_2
LOC115225237	zf-H2C2_2
LOC115226330	zf-H2C2_2
LOC115220257	MBD
LOC115212000	zf-H2C2_2
LOC115225613	zf-H2C2_2
LOC115232418	THR-like
LOC115210990	Nrf1
LOC115225245	zf-H2C2_2
LOC115213187	zf-H2C2_2
LOC115221396	zf-H2C2_2
LOC115214890	THR-like
LOC115225611	zf-H2C2_2
LOC115219107	zf-H2C2_2
LOC115213393	zf-H2C2_2
LOC118768303	zf-H2C2_2
LOC115226405	zf-H2C2_2
LOC115226065	zf-H2C2_2
LOC118764264	MYB
LOC118764507	zf-H2C2_2
LOC115222892	zf-H2C2_2
LOC115222925	zf-H2C2_2
LOC115219331	zf-H2C2_2
LOC115225709	zf-H2C2_2
LOC115224423	zf-H2C2_2
LOC118768239	zf-C2H2
LOC115216823	zf-H2C2_2
LOC115225600	zf-H2C2_2
LOC115214977	zf-H2C2_2
LOC115225651	zf-H2C2_2
LOC115209371	HMG
LOC118768100	zf-H2C2_2
LOC115214085	zf-H2C2_2
LOC115218819	zf-H2C2_2
LOC115226355	zf-H2C2_2
LOC118763127	zf-H2C2_2
LOC115232024	zf-H2C2_2
LOC115223782	zf-H2C2_2
LOC115214213	zf-H2C2_2
LOC115214421	zf-H2C2_2
LOC118765068	zf-H2C2_2
LOC118768499	zf-H2C2_2
LOC118764342	zf-H2C2_2
LOC115209680	zf-C2H2
LOC118761846	zf-H2C2_2
LOC115219932	zf-H2C2_2
LOC115219501	zf-C2H2
LOC118767782	zf-H2C2_2
LOC115217843	CSD
LOC115225082	zf-H2C2_2
LOC115226213	zf-H2C2_2
LOC115224995	zf-H2C2_2
LOC115220838	Fork_head
LOC115225553	zf-H2C2_2
LOC115218911	zf-H2C2_2
LOC115214164	zf-H2C2_2
LOC115225851	zf-H2C2_2
LOC115216631	zf-C2H2
LOC115225410	zf-H2C2_2
LOC118764637	zf-C2H2
LOC118768194	zf-H2C2_2
LOC115226483	zf-H2C2_2
LOC115218905	zf-H2C2_2
LOC115226178	zf-H2C2_2
LOC115225769	zf-H2C2_2
LOC115225602	zf-H2C2_2
LOC115226765	zf-H2C2_2
LOC115214896	zf-C2H2
LOC115219189	zf-H2C2_2
LOC115210328	zf-H2C2_2
LOC115232011	zf-H2C2_2
LOC115219273	zf-H2C2_2
LOC118762159	HSF
LOC118768238	zf-H2C2_2
LOC115226413	zf-H2C2_2
LOC115215182	TRAM_LAG1_CLN8
LOC115212021	THAP
LOC115225160	zf-H2C2_2
LOC115214270	zf-H2C2_2
LOC118767368	zf-H2C2_2
LOC118768217	zf-H2C2_2
LOC115219893	HMG
LOC118767780	zf-H2C2_2
LOC115215813	zf-H2C2_2
LOC115226641	zf-H2C2_2
LOC115222558	ESR-like
LOC115232370	zf-H2C2_2
LOC115230374	zf-H2C2_2
LOC115225254	zf-H2C2_2
LOC115216163	zf-H2C2_2
LOC115225572	zf-H2C2_2
LOC115228591	zf-BED
LOC115226445	zf-H2C2_2
LOC115225779	zf-H2C2_2
LOC118760844	zf-H2C2_2
LOC115218452	zf-H2C2_2
LOC115227173	zf-H2C2_2
LOC118768506	zf-H2C2_2
LOC115218921	zf-H2C2_2
LOC115226487	zf-H2C2_2
LOC115226668	zf-H2C2_2
LOC115226406	zf-H2C2_2
LOC115218822	zf-H2C2_2
LOC115214365	zf-H2C2_2
LOC115225715	zf-H2C2_2
LOC118767553	zf-C2H2
LOC115226478	zf-H2C2_2
LOC115215399	zf-H2C2_2
LOC115225016	zf-H2C2_2
LOC118768309	zf-H2C2_2
LOC118763313	zf-H2C2_2
LOC115224019	zf-H2C2_2
LOC115218461	zf-H2C2_2
LOC115218838	zf-H2C2_2
LOC115226572	zf-H2C2_2
LOC115226539	zf-H2C2_2
LOC115224298	bHLH
LOC115226713	zf-H2C2_2
LOC115214772	zf-H2C2_2
LOC115216760	zf-H2C2_2
LOC115218302	zf-C2H2
LOC115226292	zf-H2C2_2
LOC115226320	zf-H2C2_2
LOC115228662	zf-H2C2_2
LOC115214298	zf-H2C2_2
LOC115221376	zf-H2C2_2
LOC115225469	zf-H2C2_2
LOC115216452	zf-BED
LOC118767442	zf-H2C2_2
LOC115220368	zf-H2C2_2
LOC115220526	THAP
LOC115214501	zf-H2C2_2
LOC115214363	zf-H2C2_2
LOC118766896	zf-H2C2_2
LOC115226663	zf-H2C2_2
LOC115226541	zf-H2C2_2
LOC115225495	zf-H2C2_2
LOC115223414	zf-C2H2
LOC118768615	zf-H2C2_2
LOC115232352	THR-like
LOC115217234	zf-C2H2
LOC115226019	zf-H2C2_2
LOC118761787	zf-H2C2_2
LOC115213866	zf-H2C2_2
LOC115218874	zf-C2H2
LOC115225908	zf-H2C2_2
LOC115221817	zf-H2C2_2
LOC115218805	zf-H2C2_2
LOC118767467	zf-H2C2_2
LOC115225625	zf-H2C2_2
LOC115226148	zf-C2H2
LOC115214759	zf-H2C2_2
LOC115223874	zf-H2C2_2
LOC115222891	zf-H2C2_2
LOC115220621	CUT
LOC115212973	zf-H2C2_2
LOC115213890	TF_bZIP
LOC115225001	zf-H2C2_2
LOC115214301	zf-H2C2_2
LOC115219136	zf-H2C2_2
LOC115226553	zf-H2C2_2
LOC115213978	zf-H2C2_2
LOC115209548	CG-1
LOC115228014	zf-H2C2_2
LOC115226327	zf-H2C2_2
LOC115218904	zf-H2C2_2
LOC115217902	zf-H2C2_2
LOC115221273	zf-C2H2
LOC115215499	zf-C2H2
LOC118766037	zf-H2C2_2
LOC115223897	THAP
LOC115218989	zf-H2C2_2
LOC118768305	zf-H2C2_2
LOC118768380	zf-H2C2_2
LOC115221666	zf-H2C2_2
LOC115225595	zf-H2C2_2
LOC115210669	Homeobox
LOC115225104	zf-H2C2_2
LOC115223225	MOZ_SAS
LOC118767443	zf-H2C2_2
LOC115211605	HTH
LOC115225635	zf-H2C2_2
LOC118767407	zf-H2C2_2
LOC115212992	CG-1
LOC115219035	zf-H2C2_2
LOC118761611	zf-H2C2_2
LOC115219499	zf-H2C2_2
LOC115213363	zf-H2C2_2
LOC115218907	zf-H2C2_2
LOC115210812	THAP
LOC115225767	zf-H2C2_2
LOC115214265	HMG
LOC115227305	zf-H2C2_2
LOC115226368	zf-H2C2_2
LOC115215407	zf-H2C2_2
LOC118768547	zf-H2C2_2
LOC115218844	zf-H2C2_2
LOC115224688	CG-1
LOC115225947	HMG
LOC115219188	zf-H2C2_2
LOC115213527	MYB
LOC115223861	zf-H2C2_2
LOC115232346	zf-C2H2
LOC115230564	TRAM_LAG1_CLN8
LOC115225632	zf-H2C2_2
LOC115210861	zf-C2H2
LOC115226402	zf-H2C2_2
LOC115212047	zf-C2H2
LOC115213522	zf-H2C2_2
LOC118768472	zf-H2C2_2
LOC115212927	zf-H2C2_2
LOC118763773	zf-H2C2_2
LOC115226480	zf-H2C2_2
LOC118763642	SF-like
LOC118768563	zf-H2C2_2
LOC115219016	zf-H2C2_2
LOC115225220	zf-H2C2_2
LOC118767513	zf-C2H2
LOC118768241	zf-H2C2_2
LOC115226308	zf-H2C2_2
LOC115225209	zf-C2H2
LOC115220593	zf-C2H2
LOC115210630	TRAM_LAG1_CLN8
LOC115219075	zf-H2C2_2
LOC115213941	zf-H2C2_2
LOC115218413	HMG
LOC115223243	MYB
LOC118768205	zf-H2C2_2
LOC115226003	zf-H2C2_2
LOC115218852	zf-H2C2_2
LOC115216702	zf-H2C2_2
LOC115222730	zf-H2C2_2
LOC118767644	zf-C2H2
LOC115222749	zf-H2C2_2
LOC115213312	zf-H2C2_2
LOC115219445	zf-C2H2
LOC115211005	Homeobox
LOC115226438	zf-H2C2_2
LOC115223992	zf-H2C2_2
LOC115232569	NCU-G1
LOC115226494	zf-H2C2_2
LOC115218910	zf-H2C2_2
LOC115222398	bHLH
LOC118768298	zf-H2C2_2
LOC115222935	zf-H2C2_2
LOC115225023	zf-H2C2_2
LOC115210862	zf-C2H2
LOC115219443	zf-H2C2_2
LOC115218337	zf-H2C2_2
LOC115221704	MH1
LOC115219162	zf-H2C2_2
LOC115221511	zf-H2C2_2
LOC115225819	zf-H2C2_2
LOC115225462	zf-H2C2_2
LOC115224869	zf-C2H2
LOC115219127	zf-H2C2_2
LOC118768549	zf-H2C2_2
LOC115214043	zf-H2C2_2
LOC118768081	zf-H2C2_2
LOC115218842	zf-H2C2_2
LOC115220853	zf-C2H2
LOC118768190	zf-H2C2_2
LOC115225892	zf-H2C2_2
LOC115232603	RFX
LOC115223926	zf-H2C2_2
LOC115218820	zf-H2C2_2
LOC118763972	zf-H2C2_2
LOC115212826	zf-C2H2
LOC118768075	zf-H2C2_2
LOC115210237	zf-H2C2_2
LOC115225089	zf-H2C2_2
LOC115216164	zf-H2C2_2
LOC118760854	zf-H2C2_2
LOC115226625	zf-H2C2_2
LOC115214108	zf-H2C2_2
LOC115215099	zf-H2C2_2
LOC115216728	bHLH
LOC115214498	bHLH
LOC115230069	zf-H2C2_2
LOC118763456	zf-H2C2_2
LOC115215250	TSC22
LOC115224959	zf-H2C2_2
LOC118764045	zf-H2C2_2
LOC115209786	MYB
LOC115220884	STAT
LOC115223953	zf-H2C2_2
LOC115226459	zf-H2C2_2
LOC115210243	zf-GATA
LOC115212975	zf-H2C2_2
LOC115212064	zf-C2H2
LOC115225403	zf-H2C2_2
LOC115225169	zf-H2C2_2
LOC115226289	zf-H2C2_2
LOC115215253	zf-H2C2_2
LOC118767565	zf-H2C2_2
LOC115219263	zf-H2C2_2
LOC118766110	zf-H2C2_2
LOC115213173	zf-H2C2_2
LOC115218940	zf-H2C2_2
LOC118765899	zf-C2H2
LOC115214159	zf-H2C2_2
LOC118768375	zf-H2C2_2
LOC115216210	zf-H2C2_2
LOC115223882	zf-H2C2_2
LOC118768371	zf-H2C2_2
LOC115226498	zf-H2C2_2
LOC115214961	zf-C2H2
LOC115214237	zf-H2C2_2
LOC115212902	zf-H2C2_2
LOC115218339	zf-H2C2_2
LOC115226722	zf-H2C2_2
LOC115213884	zf-H2C2_2
LOC115221337	MBD
LOC115225185	zf-H2C2_2
LOC115219003	zf-H2C2_2
LOC118763975	zf-H2C2_2
LOC115226454	zf-H2C2_2
LOC115226042	zf-H2C2_2
LOC118766334	zf-H2C2_2
LOC115225633	zf-H2C2_2
LOC115225791	zf-H2C2_2
LOC115218794	zf-C2H2
LOC118763973	zf-H2C2_2
LOC115216252	zf-H2C2_2
LOC115221721	zf-C2H2
LOC115210205	zf-H2C2_2
LOC115213368	zf-H2C2_2
LOC115229654	PLU-1
LOC115213873	zf-H2C2_2
LOC115222626	TF_bZIP
LOC115216400	TF_bZIP
LOC115210207	HMG
LOC115219093	zf-H2C2_2
LOC115225350	zf-H2C2_2
LOC115214232	MYB
LOC115225584	zf-H2C2_2
LOC115214234	zf-H2C2_2
LOC115212294	TF_bZIP
LOC115224323	zf-H2C2_2
LOC115214872	zf-H2C2_2
LOC115217032	zf-H2C2_2
LOC118768206	zf-H2C2_2
LOC115214307	zf-H2C2_2
LOC115226675	HMG
LOC115226698	zf-H2C2_2
LOC115229687	bHLH
LOC115219436	zf-C2H2
LOC115225987	zf-H2C2_2
LOC115232533	THR-like
LOC115225497	zf-H2C2_2
LOC118762600	HTH
LOC115221395	zf-H2C2_2
LOC118763175	zf-H2C2_2
LOC118763776	zf-H2C2_2
LOC115222943	zf-H2C2_2
LOC115215398	zf-H2C2_2
LOC115230430	HMG
LOC115225576	zf-H2C2_2
LOC115209549	THAP
LOC115216447	bHLH
LOC115217040	zf-H2C2_2
LOC115226221	zf-C2H2
LOC118768621	zf-H2C2_2
LOC115225800	zf-H2C2_2
LOC115224985	zf-H2C2_2
LOC115209915	E2F
LOC118768543	zf-H2C2_2
LOC115219354	zf-C2HC
LOC115226208	zf-C2H2
LOC115216394	zf-C2H2
LOC115222994	THR-like
LOC118760835	HMG
LOC115221451	E2F
LOC115219447	zf-C2H2
LOC118768248	zf-H2C2_2
LOC118768296	zf-H2C2_2
LOC115219473	zf-H2C2_2
LOC115226810	zf-H2C2_2
LOC115213322	zf-H2C2_2
LOC115226493	zf-H2C2_2
LOC115218998	zf-H2C2_2
LOC115218514	zf-H2C2_2
LOC115212755	zf-H2C2_2
LOC115219057	zf-C2H2
LOC115225787	zf-H2C2_2
LOC118768306	zf-H2C2_2
LOC115209811	Tub
LOC115219325	zf-H2C2_2
LOC115218900	zf-C2H2
LOC115213981	zf-H2C2_2
LOC115211100	GCNF-like
LOC115225608	zf-H2C2_2
LOC115228871	zf-H2C2_2
LOC115221661	zf-C2H2
LOC118766128	zf-H2C2_2
LOC115215094	zf-H2C2_2
LOC115213888	zf-H2C2_2
LOC115226546	zf-H2C2_2
LOC115224744	zf-C2H2
LOC115218797	zf-H2C2_2
LOC115223025	zf-H2C2_2
LOC115226444	zf-H2C2_2
LOC115219446	zf-H2C2_2
LOC118768505	zf-H2C2_2
LOC115211646	ETS
LOC118767363	zf-H2C2_2
LOC115219052	zf-H2C2_2
LOC115218321	zf-H2C2_2
LOC115226391	zf-H2C2_2
LOC115223300	zf-H2C2_2
LOC115218340	zf-H2C2_2
LOC118766041	zf-C2H2
LOC115225193	zf-H2C2_2
LOC115214147	zf-H2C2_2
LOC118768300	zf-H2C2_2
LOC115225479	zf-H2C2_2
LOC115218821	zf-H2C2_2
LOC118768185	zf-H2C2_2
LOC118768512	zf-H2C2_2
LOC115209615	THR-like
LOC115214058	zf-H2C2_2
LOC115209136	zf-H2C2_2
LOC118768195	zf-H2C2_2
LOC115219187	zf-H2C2_2
LOC115214940	NF-YC
LOC115214075	zf-H2C2_2
LOC115218961	MH1
LOC115219492	zf-C2H2
LOC115219487	zf-H2C2_2
LOC115215575	TF_bZIP
LOC115226167	NF-YB
LOC115211447	MYB
LOC115210853	zf-H2C2_2
LOC115225264	zf-H2C2_2
LOC115218853	zf-C2H2
LOC118763312	zf-H2C2_2
LOC115213965	zf-H2C2_2
LOC115226522	zf-H2C2_2
LOC115229099	zf-H2C2_2
LOC118762876	zf-H2C2_2
LOC118767446	zf-H2C2_2
LOC115218851	zf-C2H2
LOC115221766	zf-C2H2
LOC115219305	zf-H2C2_2
LOC115212984	zf-H2C2_2
LOC118768093	zf-H2C2_2
LOC115213971	TF_bZIP
LOC118765862	zf-NF-X1
LOC115208765	zf-H2C2_2
LOC115214191	zf-H2C2_2
LOC115214037	MOZ_SAS
LOC115213863	zf-H2C2_2
LOC115219482	zf-H2C2_2
LOC115212816	zf-C2H2
LOC115225678	zf-H2C2_2
LOC115225361	zf-H2C2_2
LOC115223292	zf-C2H2
LOC115224724	TF_bZIP
LOC115218854	zf-H2C2_2
LOC115232317	CSRNP_N
LOC115225610	zf-H2C2_2
LOC115218824	zf-C2H2
LOC118768220	zf-H2C2_2
LOC115218785	zf-H2C2_2
LOC115225746	zf-H2C2_2
LOC115218933	zf-H2C2_2
LOC115222813	zf-H2C2_2
LOC115217965	zf-H2C2_2
LOC115216456	zf-H2C2_2
LOC115225153	zf-H2C2_2
LOC115226533	zf-H2C2_2
LOC118768277	zf-H2C2_2
LOC115225010	zf-H2C2_2
LOC118767044	zf-H2C2_2
LOC115218786	zf-H2C2_2
LOC115226676	zf-H2C2_2
LOC118761702	zf-H2C2_2
LOC115228298	bHLH
LOC115219135	zf-C2H2
LOC118768087	zf-H2C2_2
LOC118768294	zf-H2C2_2
LOC118768590	zf-H2C2_2
LOC115214007	zf-H2C2_2
LOC115226706	zf-H2C2_2
LOC115226689	zf-H2C2_2
LOC115226441	zf-H2C2_2
LOC115230417	TRAM_LAG1_CLN8
LOC115217802	zf-H2C2_2
LOC115228868	zf-H2C2_2
LOC115213184	zf-H2C2_2
LOC115222356	zf-H2C2_2
LOC115211899	GTF2I
LOC115222792	zf-H2C2_2
LOC115218847	zf-H2C2_2
LOC115218913	zf-H2C2_2
LOC115222825	zf-H2C2_2
LOC115218931	zf-H2C2_2
LOC118765936	zf-H2C2_2
LOC115214423	zf-H2C2_2
LOC115221420	zf-H2C2_2
LOC115214282	zf-H2C2_2
LOC115226423	zf-H2C2_2
LOC115212249	zf-H2C2_2
LOC115225096	MOZ_SAS
LOC115212808	zf-H2C2_2
LOC115223866	zf-H2C2_2
LOC118766006	zf-H2C2_2
LOC115218382	zf-H2C2_2
LOC115226591	zf-H2C2_2
LOC115219139	zf-C2H2
LOC115222922	SF-like
LOC115225092	zf-H2C2_2
LOC115215614	zf-C2H2
LOC118762176	zf-C2H2
LOC115213104	zf-H2C2_2
LOC115218803	zf-H2C2_2
LOC115226301	zf-H2C2_2
LOC115219261	zf-H2C2_2
LOC115225460	zf-H2C2_2
LOC118767384	zf-H2C2_2
LOC115212052	MOZ_SAS
LOC115211222	zf-C2H2
LOC115225714	zf-H2C2_2
LOC115222535	bHLH
LOC115211989	ZBTB
LOC115223287	MYB
LOC115218369	zf-C2H2
LOC115226500	zf-H2C2_2
LOC115221120	zf-H2C2_2
LOC118762166	zf-H2C2_2
LOC115226589	zf-H2C2_2
LOC115213037	zf-H2C2_2
LOC115214271	zf-H2C2_2
LOC115226598	zf-H2C2_2
LOC118768180	zf-H2C2_2
LOC115223848	zf-C2H2
LOC115225586	zf-H2C2_2
LOC118763751	zf-H2C2_2
LOC115209249	zf-C2H2
LOC115213205	zf-H2C2_2
LOC115218848	zf-H2C2_2
LOC115213872	zf-H2C2_2
LOC118768510	zf-H2C2_2
LOC115218817	zf-H2C2_2
LOC118768610	zf-H2C2_2
LOC118765130	zf-H2C2_2
LOC115221820	zf-H2C2_2
LOC115219490	zf-H2C2_2
LOC115213670	zf-H2C2_2
LOC115226174	zf-C2H2
LOC118764510	zf-H2C2_2
LOC115226337	zf-H2C2_2
LOC115218813	zf-H2C2_2
LOC115213878	zf-C2H2
LOC115218671	zf-H2C2_2
LOC118762848	HMG
LOC115225439	zf-H2C2_2
LOC115216283	zf-H2C2_2
LOC115210374	bHLH
LOC115226662	zf-H2C2_2
LOC115227205	zf-H2C2_2
LOC115218770	zf-H2C2_2
LOC118768611	zf-H2C2_2
LOC115226766	zf-H2C2_2
LOC115218828	zf-H2C2_2
LOC115218789	zf-H2C2_2
LOC115227090	zf-H2C2_2
LOC115222747	zf-H2C2_2
LOC115225828	zf-NF-X1
LOC115218787	zf-H2C2_2
LOC118766026	zf-H2C2_2
LOC115219466	zf-H2C2_2
LOC115225901	zf-H2C2_2
LOC115218846	zf-H2C2_2
LOC115224993	zf-H2C2_2
LOC115219031	zf-C2HC
LOC115225710	zf-H2C2_2
LOC118768188	zf-H2C2_2
LOC115211808	zf-C2H2
LOC118764139	zf-H2C2_2
LOC115226502	zf-H2C2_2
LOC115232482	zf-H2C2_2
LOC115218837	zf-H2C2_2
LOC118762510	zf-H2C2_2
LOC115218835	zf-H2C2_2
LOC115218833	zf-H2C2_2
LOC115219151	zf-H2C2_2
LOC115221223	zf-H2C2_2
LOC115226070	zf-H2C2_2
LOC115210241	zf-H2C2_2
LOC115225012	zf-H2C2_2
LOC115218388	MYB
LOC115215918	zf-H2C2_2
LOC118768379	zf-H2C2_2
LOC115216615	zf-H2C2_2
LOC115218793	zf-H2C2_2
LOC115215103	bHLH
LOC115211768	THR-like
LOC115225315	zf-H2C2_2
LOC115213385	zf-H2C2_2
LOC115214403	zf-H2C2_2
LOC115219464	zf-H2C2_2
LOC115217058	zf-H2C2_2
LOC115218376	zf-H2C2_2
LOC115213871	zf-H2C2_2
LOC115211850	TF_bZIP
LOC115214133	zf-H2C2_2
LOC115221727	zf-H2C2_2
LOC115221329	zf-C2H2
LOC115213851	zf-H2C2_2
LOC115214335	GCNF-like
LOC115214269	zf-H2C2_2
LOC115223867	zf-H2C2_2
LOC118765939	zf-C2H2
LOC115217962	zf-H2C2_2
LOC115221387	zf-H2C2_2
LOC115223515	MYB
LOC115209369	zf-H2C2_2
LOC115218790	zf-C2H2
LOC115225388	zf-H2C2_2
LOC115217034	MBD
LOC115226781	zf-H2C2_2
LOC115226361	zf-H2C2_2
LOC118768214	zf-H2C2_2
LOC115219652	bHLH
LOC115215600	MYB
LOC115215780	zf-H2C2_2
LOC115224734	zf-GATA
LOC115230799	THAP
LOC115219496	zf-H2C2_2
LOC115209715	zf-C2H2
LOC115220882	TF_bZIP
LOC118765198	zf-H2C2_2
LOC115215558	zf-C2H2
LOC115219871	zf-H2C2_2
LOC115221476	zf-H2C2_2
LOC115226767	zf-H2C2_2
LOC115226358	zf-H2C2_2
LOC115222990	zf-H2C2_2
LOC115226187	zf-C2H2
LOC115226291	SAND
LOC115225274	zf-H2C2_2
LOC115230960	zf-C2H2
LOC115221446	zf-H2C2_2
LOC115218855	zf-H2C2_2
LOC115218318	zf-H2C2_2
LOC115223869	HMG
LOC115213901	zf-H2C2_2
LOC115213942	zf-H2C2_2
LOC115222818	zf-H2C2_2
LOC115225720	ARID
LOC115214064	zf-H2C2_2
LOC115209070	zf-C2H2
LOC115222777	zf-H2C2_2
LOC115220806	MBD
LOC115223915	CSD
LOC115210528	zf-C2H2
LOC118762983	zf-C2H2
LOC115216405	LRRFIP
LOC115226562	THR-like
LOC115218768	zf-H2C2_2
LOC115221598	zf-C2H2
LOC115229772	zf-LITAF-like
LOC115225895	zf-H2C2_2
LOC115218772	zf-H2C2_2
LOC115219755	TRAM_LAG1_CLN8
LOC115222786	zf-H2C2_2
LOC115219161	zf-H2C2_2
LOC115219152	zf-H2C2_2
LOC118768297	zf-H2C2_2
LOC115215000	zf-H2C2_2
LOC115223641	zf-C2H2
LOC115211762	zf-H2C2_2
LOC118768496	zf-H2C2_2
LOC115218564	zf-H2C2_2
LOC115221369	HMG
LOC115213110	TF_bZIP
LOC115225997	CUT
LOC115218876	zf-H2C2_2
LOC118766686	zf-C2H2
LOC115214149	zf-BED
LOC115225856	zf-H2C2_2
LOC115212370	NF-YA
LOC115229588	GCNF-like
LOC115226685	zf-H2C2_2
LOC115218834	zf-C2H2
LOC118762897	Nrf1
LOC115223169	zf-GATA
LOC115226432	zf-H2C2_2
LOC115218908	zf-H2C2_2
LOC115220797	HMG
LOC115221418	zf-C2H2
LOC115221705	MH1
LOC115215576	MYB
LOC115218792	zf-C2H2
LOC115218143	zf-C2H2
LOC115210522	zf-H2C2_2
LOC115209220	HMG
LOC115213868	zf-H2C2_2
LOC115225627	zf-H2C2_2
LOC115215671	TF_bZIP
LOC115218841	zf-H2C2_2
LOC115209451	zf-H2C2_2
LOC115213132	RHD
LOC115214528	zf-H2C2_2
LOC115220292	zf-C2H2
LOC115223596	zf-H2C2_2
LOC115210994	zf-C2H2
LOC115232422	zf-C2H2
LOC115224330	PLU-1
LOC115221811	zf-H2C2_2
LOC115225380	zf-H2C2_2
LOC115215226	zf-C2H2
LOC115218839	zf-H2C2_2
LOC115224503	zf-C2H2
LOC115211952	zf-H2C2_2
LOC115218826	zf-H2C2_2
LOC115217842	RXR-like
LOC115216992	MYB
LOC115219186	zf-H2C2_2
LOC115232434	zf-H2C2_2
LOC115226626	zf-H2C2_2
LOC115223912	zf-H2C2_2
LOC115222844	zf-H2C2_2
LOC115219444	zf-H2C2_2
LOC115209547	THAP
LOC115228877	ARID
LOC115226156	zf-H2C2_2
LOC115232556	TF_bZIP
LOC118765937	zf-H2C2_2
LOC115223258	THR-like
LOC115220540	bHLH
LOC115231803	TRAM_LAG1_CLN8
LOC115221292	bHLH
LOC115218766	zf-H2C2_2
LOC115226349	zf-H2C2_2
LOC115221744	ZBTB
LOC115228118	zf-C2H2
LOC115209253	zf-C2H2
LOC115217849	P53
LOC115220510	MYB
LOC115216610	zf-H2C2_2
LOC115209932	HTH
LOC115218902	zf-H2C2_2
LOC115215180	TRAM_LAG1_CLN8
LOC115214374	zf-H2C2_2
LOC118765940	zf-H2C2_2
LOC118768572	zf-H2C2_2
LOC115210724	RFX
LOC115226602	zf-H2C2_2
LOC115226545	MH1
LOC115222790	zf-H2C2_2
LOC115218836	zf-H2C2_2
LOC115212933	zf-H2C2_2
LOC115209222	zf-C2H2
LOC115209863	MOZ_SAS
LOC115219308	zf-H2C2_2
LOC115214020	zf-H2C2_2
LOC115221539	ZBTB
LOC115222015	zf-H2C2_2
LOC115210212	zf-C2H2
LOC115218799	zf-H2C2_2
LOC115226381	zf-H2C2_2
LOC115217077	zf-H2C2_2
LOC115218829	zf-H2C2_2
LOC118765859	zf-H2C2_2
LOC115218919	NF-YA
LOC115217000	zf-C2H2
LOC118762599	THAP
LOC115213323	zf-H2C2_2
LOC115224556	HMG
LOC115214080	zf-H2C2_2
LOC115222791	zf-H2C2_2
LOC115222798	zf-H2C2_2
LOC115226354	zf-H2C2_2
LOC115219688	Pou
LOC118763178	zf-H2C2_2
LOC115222881	zf-C2H2
LOC115224827	MYB
LOC115221814	bHLH
LOC115212807	zf-H2C2_2
LOC115222963	zf-H2C2_2
LOC115218818	zf-H2C2_2
LOC115209221	Fork_head
LOC115218558	Homeobox
LOC115219442	zf-H2C2_2
LOC115213853	TF_bZIP
LOC115219303	zf-H2C2_2
LOC115219699	RFX
LOC115218823	zf-H2C2_2
LOC115218903	zf-H2C2_2
LOC115216485	HMG
LOC115211138	SRF
LOC115222121	zf-C2H2
LOC115218568	zf-H2C2_2
LOC115226582	zf-H2C2_2
LOC115222524	zf-C2H2
LOC115219164	zf-H2C2_2
LOC115221394	zf-H2C2_2
LOC115221776	zf-C2H2
LOC115218815	zf-H2C2_2
LOC115212530	RXR-like
LOC115219411	zf-MIZ
LOC115224268	THR-like
LOC115225095	PLU-1
LOC115221708	zf-H2C2_2
LOC115215628	MYB
LOC115210308	zf-H2C2_2
LOC115218767	zf-H2C2_2
LOC115213980	SF-like
LOC115216488	zf-H2C2_2
LOC115224437	TRAM_LAG1_CLN8
LOC115210282	zf-MIZ
LOC115222936	zf-H2C2_2
LOC115217707	zf-C2H2
LOC115217075	RHD
LOC115212762	zf-C2H2
LOC115228248	SAND
LOC115210910	HSF
LOC115219437	zf-H2C2_2
LOC115211012	CP2
LOC115221823	AF-4
LOC115223884	zf-H2C2_2
LOC115210414	MYB
LOC115223314	THR-like
LOC115218918	ESR-like
LOC115218901	zf-H2C2_2
LOC115221342	zf-H2C2_2
LOC115222473	ARID
LOC115215987	RXR-like
LOC115215677	zf-C2H2
LOC115218936	zf-C2H2
LOC118761283	zf-H2C2_2
LOC115226437	zf-H2C2_2
LOC115213342	zf-H2C2_2
LOC115222799	zf-H2C2_2
LOC115212133	zf-H2C2_2
LOC115223835	bHLH
LOC115210296	CSD
LOC115222526	zf-C2H2
LOC115221669	zf-C2H2
LOC115220018	ARID
LOC115221812	zf-H2C2_2
LOC115222603	zf-H2C2_2
LOC115214953	zf-H2C2_2
LOC115211753	zf-H2C2_2
LOC115219047	zf-C2H2
LOC115209744	HMG
LOC115218816	zf-H2C2_2
LOC115210289	zf-C2H2
LOC115222793	zf-H2C2_2
LOC115221455	bHLH
LOC115211127	zf-H2C2_2
LOC115221753	HMG
LOC115212964	TF_bZIP
LOC115222634	bHLH
LOC115222896	GCFC
