# Supplementary material for: Cell type diversity in a developing octopus brain
Source: Nat Commun. 2022 Nov 30;13:7392. doi: 10.1038/s41467-022-35198-1 (PMC9712504; doi:10.1038/s41467-022-35198-1)
Supplement: Supplementary file 4 — Supplementary Data 1 - 8 [file 41467_2022_35198_MOESM4_ESM.zip › Supplementary Data/Supplementary Data 8.xlsx]

## Sheet: gene families
Data S8. Octopus specific gene family expansions
DE Protocadherins	DE ZnF	DE GPCRs
LOC115218437	LOC115208765	LOC115209262
LOC115218736	LOC115209070	LOC115209264
LOC115218737	LOC115209136	LOC115209347
LOC115218738	LOC115209253	LOC115209555
LOC115218739	LOC115209324	LOC115209684
LOC115218740	LOC115209537	LOC115209755
LOC115218741	LOC115209715	LOC115209874
LOC115218743	LOC115209797	LOC115210334
LOC115218746	LOC115210091	LOC115210453
LOC115218747	LOC115210212	LOC115210524
LOC115218748	LOC115210281	LOC115210538
LOC115218749	LOC115210289	LOC115210745
LOC115218750	LOC115210709	LOC115210951
LOC115218755	LOC115211753	LOC115211759
LOC115218757	LOC115212031	LOC115212036
LOC115218758	LOC115212047	LOC115212179
LOC115218762	LOC115212072	LOC115212306
LOC115218763	LOC115212762	LOC115213029
LOC115218862	LOC115212984	LOC115213121
LOC115218947	LOC115213034	LOC115213189
LOC115218949	LOC115213193	LOC115213266
LOC115218950	LOC115214010	LOC115213353
LOC115218955	LOC115214070	LOC115213422
LOC115218969	LOC115214133	LOC115213470
LOC115218971	LOC115214159	LOC115213477
LOC115218974	LOC115214230	LOC115213895
LOC115218975	LOC115214501	LOC115214184
LOC115218977	LOC115214759	LOC115214417
LOC115218978	LOC115214896	LOC115214436
LOC115218982	LOC115214953	LOC115214450
LOC115218983	LOC115214961	LOC115214515
LOC115218986	LOC115215412	LOC115214785
LOC115218987	LOC115215425	LOC115214856
LOC115218988	LOC115215499	LOC115214916
LOC115219112	LOC115215516	LOC115214943
LOC115219115	LOC115215583	LOC115214950
LOC115219116	LOC115215677	LOC115215078
LOC115219183	LOC115215688	LOC115215151
LOC115219216	LOC115216354	LOC115215156
LOC115219230	LOC115216394	LOC115215171
LOC115219231	LOC115216631	LOC115215592
LOC115219232	LOC115216706	LOC115215745
LOC115219233	LOC115217000	LOC115215842
LOC115219236	LOC115217040	LOC115215845
LOC115219365	LOC115217077	LOC115215927
LOC115219368	LOC115217234	LOC115216181
LOC115219370	LOC115217255	LOC115216203
LOC115219371	LOC115217322	LOC115216255
LOC115219377	LOC115217707	LOC115216411
LOC115219404	LOC115218143	LOC115216420
LOC115219405	LOC115218350	LOC115216428
LOC115219474	LOC115218768	LOC115216455
LOC115219480	LOC115218805	LOC115216514
LOC115219489	LOC115218818	LOC115216603
LOC115219527	LOC115218821	LOC115216703
LOC115219528	LOC115218822	LOC115216729
LOC115219529	LOC115218828	LOC115216781
LOC115219531	LOC115218829	LOC115216961
LOC115219532	LOC115218832	LOC115216988
LOC115219534	LOC115218838	LOC115217118
LOC115219535	LOC115218843	LOC115217159
LOC115219537	LOC115218852	LOC115217305
LOC115219538	LOC115218854	LOC115217464
LOC115219539	LOC115218855	LOC115217869
LOC115219540	LOC115218874	LOC115217894
LOC115219541	LOC115218876	LOC115217931
LOC115219542	LOC115218900	LOC115217992
LOC115219543	LOC115218903	LOC115218008
LOC115219544	LOC115218904	LOC115218025
LOC115219545	LOC115218910	LOC115218041
LOC115229210	LOC115218921	LOC115218067
LOC118760832	LOC115218933	LOC115218068
LOC118765869	LOC115219001	LOC115218117
LOC118766075	LOC115219031	LOC115218246
LOC118766080	LOC115219047	LOC115218300
	LOC115219052	LOC115218942
	LOC115219107	LOC115219158
	LOC115219135	LOC115219180
	LOC115219187	LOC115219201
	LOC115219189	LOC115219274
	LOC115219273	LOC115219515
	LOC115219325	LOC115219701
	LOC115219331	LOC115219741
	LOC115219332	LOC115219757
	LOC115219345	LOC115219772
	LOC115219354	LOC115219774
	LOC115219445	LOC115219911
	LOC115219487	LOC115220372
	LOC115219492	LOC115220511
	LOC115219669	LOC115220541
	LOC115219871	LOC115220560
	LOC115220292	LOC115220758
	LOC115220746	LOC115220891
	LOC115220963	LOC115220974
	LOC115221075	LOC115221220
	LOC115221120	LOC115222127
	LOC115221329	LOC115222207
	LOC115221342	LOC115222286
	LOC115221376	LOC115223004
	LOC115221420	LOC115223210
	LOC115221476	LOC115223272
	LOC115221666	LOC115223637
	LOC115221708	LOC115224446
	LOC115221776	LOC115224729
	LOC115221811	LOC115224846
	LOC115222524	LOC115224862
	LOC115222603	LOC115225199
	LOC115222733	LOC115225647
	LOC115223641	LOC115225832
	LOC115224245	LOC115225961
	LOC115224323	LOC115226204
	LOC115224503	LOC115226896
	LOC115224742	LOC115227278
	LOC115224744	LOC115227327
	LOC115224869	LOC115227336
	LOC115225497	LOC115227615
	LOC115225746	LOC115230791
	LOC115225843	LOC115230855
	LOC115225892	LOC115231007
	LOC115226337	LOC115231120
	LOC115226572	LOC115231288
	LOC115226582	LOC115231298
	LOC115227205	LOC115231777
	LOC115227486	LOC115232411
	LOC115228118	LOC115232543
	LOC115228662	LOC115232565
	LOC115229099	LOC115232578
	LOC115229234	LOC115232618
	LOC115232434	LOC115232653
	LOC115232482	LOC118767411
	LOC115232562
	LOC115232597
	LOC115232598
	LOC118762166
	LOC118762983
	LOC118765768
	LOC118765937
	LOC118765939
	LOC118767207
	LOC118767500
	LOC118768437

## Sheet: GPCR
Data S8. Octopus specific gene family expansions
Cell type	p-values	p-adjusted	Odds ratio
TBA8	3.33686e-15	1.40148e-13	5.37959
PREC	1.26591e-08	5.31681e-07	6.54543
GABA	6.0115e-06	0.000252483	0.335663
SERT	0.000161341	0.00677634	0.35948
PEP-APWG	0.000171311	0.00719508	0.309058
GLIA3	0.0144938	0.60874	2.41278
PEP-Fmrfa3	0.0167288	0.702609	0.604436
GLUT1	0.0393097	1	0.531984
GLUT2	0.0288684	1	0.584669
IGL1-OA	0.0495964	1	0.601678
PEP-L11	0.0353967	1	0.602208
TBA1	0.0796917	1	0.644575
TBA4	0.0748888	1	0.645982
SUB	0.112597	1	0.649179
CCAP	0.151614	1	0.68174
PEP-Fmrfa1	0.139838	1	0.723517
TBA3	0.148839	1	0.727787
ACH2	0.248868	1	0.743673
TBA5	0.424618	1	0.794605
ACH3	0.37657	1	0.823521
OGL2-DOP	0.468488	1	0.833619
DOP2	0.532839	1	0.835708
VL	0.551445	1	0.851182
PEP-Burs	0.511129	1	0.852074
OGL3-OA	0.585064	1	0.883081
IGL3	0.675416	1	0.905196
IGL2-GLUT/DOP	0.809156	1	0.959334
DOP1	0.874964	1	0.971294
TBA6	0.890821	1	0.994494
GLUT4	1	1	1.01574
GLUT3	1	1	1.03945
EC	0.89781	1	1.07796
DOP3	0.895231	1	1.10774
TBA2	0.77209	1	1.15384
OA	0.561489	1	1.26404
OGL1	0.380622	1	1.32041
ACH1	0.097507	1	1.52259
TBA7	0.341169	1	1.53091
HC	0.0514125	1	1.69576
GLIA2	0.0272754	1	2.03351
GLIA1	0.0387816	1	2.08497
FBL	0.276165	1	Inf

## Sheet: ZnF
Data S8. Octopus specific gene family expansions
Cell type	p-values	p-adjusted	Odds ratio				old	new
PREC	7.38927e-06	0.000310349	0.518158				GABA	GABA
HC	6.73826e-05	0.00283007	1.75955				TBA6	PEP-APWG
EC	0.000212758	0.00893585	1.56639				SERT	SERT
OGL3-OA	0.000420328	0.0176538	1.19962				GLUT1	GLUT1
ACH3	0.00121162	0.050888	1.01554				GLUT2	GLUT2
GLUT1	0.00138495	0.0581678	1.30648				IGL1-OA	IGL1-OA
GLIA3	0.00184304	0.0774077	3.77074				TBA4	ACH3
GABA	0.00548269	0.230273	1.23636				OGL3-OA	OGL3-OA
GLUT4	0.00554358	0.23283	0.900885				GLUT4	GLUT4
TBA8	0.00657314	0.276072	0.607234				GLUT3	GLUT3
GLUT2	0.018477	0.776035	0.944924				PEP1	PEP-Burs
GLIA2	0.0208953	0.877602	2.44609				TBA14	TBA7
TBA7	0.393456	1	0.62628				TBA7	TBA2
PEP-APWG	0.761224	1	0.667408				DOP3	DOP3
TBA5	0.832708	1	0.688216				OA	OA
ACH2	0.176063	1	0.705612				OGL1	OGL1
GLUT3	0.0356466	1	0.731305				DOP1	DOP1
SUB	0.53357	1	0.784808				TBA12	TBA6
TBA4	0.550496	1	0.79174				ACH	ACH1
VL	0.169228	1	0.796459				TBA1	ACH2
SERT	0.309908	1	0.815992				TBA10	TBA4
IGL1-OA	0.0432644	1	0.873934				TBA11	TBA5
IGL3	0.851951	1	0.910013				TBA2	PEP-Fmrfa3
PEP-Fmrfa3	1	1	0.942559				PEP2	PEP-L11
IGL2-GLUT/DOP	0.872083	1	1.02029				SUB	SUB
OGL1	0.61414	1	1.03075				TBA5	TBA1
PEP-Burs	0.0349461	1	1.03848				CCAP	CCAP
OA	0.696007	1	1.04779				IGL3	IGL3
TBA2	0.122484	1	1.0567				IGL2- GLUT/DOP	IGL2-GLUT/DOP
TBA1	0.333332	1	1.0567				VL	VL
PEP-Fmrfa1	0.626605	1	1.08518				TBA3	PEP-Fmrfa1
CCAP	0.66957	1	1.17378				OGL2-DOP	OGL2-DOP
OGL2-DOP	1	1	1.21733				TBA9	TBA3
DOP3	0.598138	1	1.30432				DOP2	DOP2
PEP-L11	0.852429	1	1.32641				EC	EC
FBL	0.633601	1	1.42044				HC	HC
DOP2	0.534572	1	1.48799				GLIA1	GLIA1
ACH1	0.680271	1	1.57083				GLIA2	GLIA2
TBA3	0.201589	1	1.58755				TBA13	GLIA3
DOP1	0.397617	1	1.82263				TBA8	TBA8
TBA6	0.58138	1	1.90426				PROG	PREC
GLIA1	0.0387809	1	2.22272				FBL	FBL

## Sheet: PCDH
Data S8. Octopus specific gene family expansions
Cell type	p-values	p-adjusted	Odds ratio
PREC	0.0001	0.0042	9.01024
HC	0.0001	0.0042	13.5187
EC	0.0002	0.0084	Inf
OGL3-OA	0.0004	0.0168	0.392425
ACH3	0.0012	0.0504	0.439416
GLUT1	0.0014	0.0588	0.339063
GLIA3	0.0018	0.0756	9.44523
GABA	0.0055	0.231	0.405886
GLUT4	0.0055	0.231	0.479363
TBA8	0.0066	0.2772	1.8345
GLUT2	0.0185	0.777	0.486757
GLIA2	0.0209	0.8778	3.40036
IGL1-OA	0.0433	1	0.530888
PEP-Burs	0.0349	1	0.555808
GLUT3	0.0356	1	0.558385
TBA2	0.1225	1	0.623161
ACH2	0.1761	1	0.637292
SERT	0.3099	1	0.673788
TBA7	0.3935	1	0.722742
DOP1	0.3976	1	0.734909
TBA4	0.5505	1	0.82515
OGL1	0.6141	1	0.84894
DOP3	0.5981	1	0.851813
TBA6	0.5814	1	0.85523
OA	0.696	1	0.864291
PEP-Fmrfa1	0.6266	1	0.893762
PEP-APWG	0.7612	1	0.937103
IGL3	0.852	1	0.947671
PEP-L11	0.8524	1	0.952591
TBA5	0.8327	1	0.969168
OGL2-DOP	0.9999	1	1.00463
PEP-Fmrfa3	0.9999	1	1.05022
IGL2-GLUT/DOP	0.8721	1	1.13627
ACH1	0.6803	1	1.18074
CCAP	0.6696	1	1.47192
SUB	0.5336	1	1.50147
DOP2	0.5346	1	1.54582
TBA3	0.2016	1	1.7627
TBA1	0.3333	1	1.78315
VL	1	1	2.27831
GLIA1	0.0388	1	3.09104
FBL	0.6336	1	Inf
